# Supplementary material for: A type II protein arginine methyltransferase regulates merozoite invasion in Plasmodium falciparum
Source: Commun Biol. 2023 Jun 22;6:659. doi: 10.1038/s42003-023-05038-z (PMC10287762; doi:10.1038/s42003-023-05038-z)
Supplement: Supplementary file 4 — Supplementary Data 1 [file 42003_2023_5038_MOESM4_ESM.xlsx]

## Sheet: Microarray 12h
Supplementary Data 1a. Three replicates of expression microarray (Wildtype vs PRMT5 KO) at 12h post invasion
R: replicates, WT: wild-type, KO: knockout.
Gene ID	Old ID	Product Description	Gene Name	WT R1	WT R2	WT R3	KO R1	KO R2	KO R3
PF3D7_1215300	PFL0740c	10 kDa chaperonin	CPN10	758.967	963.489	376.138	537.731	900.854	532.042
PF3D7_1123900	PF11_0250	13 kDa ribonucleoprotein-associated protein, putative	SNU13	17469.5	29190.2	16455.3	12410.2	25152.2	14850.4
PF3D7_1362100	MAL13P1.309	14-3-3 protein	14-3-3II	526.506	434.312	411.13	274.185	434.923	400.903
PF3D7_0818200	MAL8P1.69	14-3-3 protein	14-3-3I	16374	16037	15939.3	15645.6	12947.2	15240
PF3D7_1422900	PF14_0220	14-3-3 protein, putative	N/A	45.5285	32.1313	21.8637	24.4678	6.8435	14.8885
PF3D7_0522300	PFE1115c	18S rRNA (guanine-N(7))-methyltransferase, putative	N/A	4810.55	5877.01	3614.35	4325.85	6055.29	3594.22
PF3D7_1444300	PF14_0421	1-acyl-sn-glycerol-3-phosphate acyltransferase, putative	LPAAT	3973.7	2888.55	2993.8	3811.65	2322.58	3265.51
PF3D7_0729200	MAL7P1.159	1-cys peroxiredoxin	AOP	63.203	40.7887	42.2532	161.365	53.342	59.7048
PF3D7_0802200	PF08_0131	1-cys peroxiredoxin	1-CysPxn	1858.24	1956.34	2038.31	3061.82	1668.35	1919.93
PF3D7_0304500	PFC0205c	1-cys-glutaredoxin-like protein-1	GLP1	122.098	170.414	83.8772	168.243	91.9673	92.1983
PF3D7_1467300	PF14_0641	1-deoxy-D-xylulose 5-phosphate reductoisomerase	DXR	526.629	511.746	281.97	446.268	589.227	265.117
PF3D7_1337200	MAL13P1.186	1-deoxy-D-xylulose 5-phosphate synthase	DXS	827.665	1286.4	611.228	651.888	1403.86	590.965
PF3D7_1333000	PF13_0180	20 kDa chaperonin	CPN20	728.639	920.82	387.5	671.666	926.011	395.835
PF3D7_1306400	PF13_0033	26S protease regulatory subunit 10B, putative	RPT4	6725.83	9146.71	6687.62	6848.22	10078.1	6376.04
PF3D7_1008400	PF10_0081	26S protease regulatory subunit 4, putative	RPT2	9948.51	11504.4	9175.58	11655.1	13802.4	9375.5
PF3D7_1130400	PF11_0314	26S protease regulatory subunit 6A, putative	RPT5	2725.05	2927.25	2583.69	2362.01	2504.52	2324.41
PF3D7_0413600	PFD0665c	26S protease regulatory subunit 6B, putative	RPT3	2591.47	2474.72	2454.81	3770.24	2515.48	2754.68
PF3D7_1311500	PF13_0063	26S protease regulatory subunit 7, putative	RPT1	3265.4	3543.03	3560.67	2687.3	3336.78	4062.17
PF3D7_1248900	PFL2345c	26S protease regulatory subunit 8, putative	RPT6	2886.76	2627.77	3024.28	2364.18	2474.3	2910.66
PF3D7_0317800	PFC0785c	26S proteasome non-ATPase regulatory subunit 9, putative	N/A	1054.32	1701.34	843.591	1011.91	1926.27	667.248
PF3D7_1017900	PF10_0174	26S proteasome regulatory subunit p55, putative	RPN5	1511.75	2126.33	1372.02	1548.51	2163.85	1348.73
PF3D7_0205900	PFB0260w	26S proteasome regulatory subunit RPN1, putative	RPN1	4278.15	4145.75	4186.47	4444.29	3594.87	4239.85
PF3D7_0807800	PF08_0109	26S proteasome regulatory subunit RPN10, putative	RPN10	4908.69	5838.65	4225.17	5089.82	5320.88	3847.55
PF3D7_1368100	MAL13P1.343	26S proteasome regulatory subunit RPN11, putative	RPN11	3046.83	2864.3	2521.12	3813.92	2634.6	2983.17
PF3D7_0312300	PFC0520w	26S proteasome regulatory subunit RPN12, putative	RPN12	1767.97	2311.64	1708.02	1714.35	1975.27	1618.04
PF3D7_1414000	PF14_0138	26S proteasome regulatory subunit RPN13, putative	RPN13	792.097	325.481	1303.07	1215.89	328.763	1218.19
PF3D7_1466300	PF14_0632	26S proteasome regulatory subunit RPN2, putative	RPN2	6564.85	7361.69	5780.18	8098.72	8036.21	6133.62
PF3D7_1338100	MAL13P1.190	26S proteasome regulatory subunit RPN3, putative	RPN3	5382.68	7008.01	5066.66	5419.41	6070.36	4925.32
PF3D7_1402300	PF14_0025	26S proteasome regulatory subunit RPN6	RPN6	2155.03	2080.37	1624.75	2597.33	1907.19	1556.71
PF3D7_1129200	PF11_0303	26S proteasome regulatory subunit RPN7, putative	RPN7	3314.26	4575.99	3300.76	3696.71	5500	4134.27
PF3D7_0912900	PFI0630w	26S proteasome regulatory subunit RPN8, putative	RPN8	10518.1	16105.4	9327.23	8332.96	14816.2	10044.9
PF3D7_1030500	PF10_0298	26S proteasome regulatory subunit RPN9, putative	RPN9	1241.08	1392.91	977.369	1024.68	1238.24	931.191
PF3D7_0209300	PFB0420w	2C-methyl-D-erythritol 2,4-cyclodiphosphate synthase	IspF	502.517	742.356	326.341	594.203	756.587	330.854
PF3D7_0106900	PFA0340w	2-C-methyl-D-erythritol 4-phosphate cytidylyltransferase, putative	IspD	354.924	82.9748	165.884	381.775	87.393	259.429
PF3D7_0204900	PFB0220w	2-methoxy-6-polyprenyl-1,4-benzoquinol methylase, mitochondrial, putative	COQ5	98.6978	24.382	82.3417	147.747	22.7253	91.3175
PF3D7_0820700	PF08_0045	2-oxoglutarate dehydrogenase E1 component	KDH	495.621	441.293	469.65	522.717	396.24	461.94
PF3D7_1312600	PF13_0070	2-oxoisovalerate dehydrogenase subunit alpha, mitochondrial, putative	BCKDHA	831.833	144.102	893.852	1012.11	136.968	856.159
PF3D7_0504600	PFE0225w	2-oxoisovalerate dehydrogenase subunit beta, mitochondrial, putative	BCKDHB	405.49	45.7115	448.306	4381.51	77.6877	477.886
PF3D7_1321500	MAL13P1.118	3',5'-cyclic nucleotide phosphodiesterase, putative	PDEbeta	1352.46	178.466	1336.49	2534.77	285.851	1811.16
PF3D7_0412100	PFD0600c	30S ribosomal protein S12, mitochondrial, putative	N/A	121.072	287.143	51.2507	67.6155	323.574	68.1482
PF3D7_1413400	PF14_0132	30S ribosomal protein S9, putative	N/A	231.89	23.316	187.912	283.936	35.2217	243.77
PF3D7_0105900	PFA0290w	3'-5' exonuclease, putative	N/A	360.154	67.825	290.206	573.651	77.4855	288.735
PF3D7_0204800	PFB0215c	3'-5' exonuclease, putative	N/A	378.072	252.3	289.764	449.318	245.351	317.777
PF3D7_0724300	MAL7P1.130	3-demethylubiquinone-9 3-methyltransferase, putative	COQ3	50.064	263.016	25.245	40.9127	211.8	15.6558
PF3D7_0209200	PFB0415c	3'exoribonuclease, putative	N/A	1308.4	1696.22	853.602	899.268	1806.93	871.516
PF3D7_1240000	PFL1940w	3-hydroxyisobutyryl-coenzyme A hydrolase, putative	N/A	865.74	1114.9	664.366	558.519	1184.39	589.656
PF3D7_1135900	PF11_0370	3-oxo-5-alpha-steroid 4-dehydrogenase, putative	N/A	4456.85	5856.03	4461.06	4837.73	5815.77	4841.2
PF3D7_0922900	PFI1125c	3-oxoacyl-[acyl-carrier-protein] reductase	FabG	233.911	402.911	185.372	290.965	370.909	250.827
PF3D7_0626300	PFF1275c	3-oxoacyl-acyl-carrier protein synthase I/II	FabB/FabF	74.8125	122.761	39.3305	56.3088	109.957	54.8512
PF3D7_0719700	PF07_0080	40S ribosomal protein S10, putative	RPS10	14462.6	21133.3	13573.3	11003.5	16672.7	11644.1
PF3D7_0516200	PFE0810c	40S ribosomal protein S11	RPS11	8593.58	11186.1	9150.52	6711.17	8606.35	7603.3
PF3D7_0317600	PFC0775w	40S ribosomal protein S11, putative	RPS11	5245.83	8040.46	4358.62	5660.92	7408.29	4153.27
PF3D7_0307100	PFC0295c	40S ribosomal protein S12, putative	RPS12	10753	16923.7	8529.21	9418.1	13167.8	7886.53
PF3D7_1358800	PF13_0316	40S ribosomal protein S15	RPS15	31372	57772.5	29272.8	25269.5	59468.1	27946.5
PF3D7_0316800	PFC0735w	40S ribosomal protein S15A, putative	N/A	13082.9	18955.1	13459.5	13937.4	16569.7	12220.4
PF3D7_0813900	PF08_0076	40S ribosomal protein S16, putative	RPS16	14221.4	20404.4	12173.4	13896.8	17218.6	12287.4
PF3D7_1242700	PFL2055w	40S ribosomal protein S17, putative	N/A	10510.7	14007.4	8966.32	8844.2	11327.2	8770.15
PF3D7_1126200	PF11_0272	40S ribosomal protein S18, putative	RPS18	11878.4	18064.6	10167.8	12320.1	16105.4	9498.23
PF3D7_1317800	MAL13P1.92	40S ribosomal protein S19	RPS19	31147.3	53020.8	25487.8	29510.7	42687.7	23192.4
PF3D7_0422400	PFD1055w	40S ribosomal protein S19	RPS19	45133.4	62588.5	43785.7	37478.8	46486.2	42124.4
PF3D7_1026800	PF10_0264	40S ribosomal protein S2	RPS2	25044.8	42522.1	24086.5	23539.4	36941.5	22002.9
PF3D7_1003500	PF10_0038	40S ribosomal protein S20e, putative	N/A	9526.4	13466.6	7431.71	8680.13	13002.8	7087.49
PF3D7_1144000	PF11_0454	40S ribosomal protein S21	RPS21	11186.5	15463.3	11253.3	8769.64	11511.8	9603.52
PF3D7_0306900	PFC0290w	40S ribosomal protein S23, putative	N/A	46553	73061.5	42999.1	39978.1	55040.8	40690
PF3D7_0519400	PFE0975c	40S ribosomal protein S24	RPS24	21009.7	29292.9	23004.8	19457.2	23498.5	19978.4
PF3D7_1421200	PF14_0205	40S ribosomal protein S25	RPS25	4697.84	5943.71	4235.92	4914.63	5471.08	3798.96
PF3D7_0217800	PFB0830w	40S ribosomal protein S26	RPS26	7936.75	9798.26	8601.46	6054.56	7454.59	7899.84
PF3D7_1308300	PF13_0045	40S ribosomal protein S27	RPS27	9662.44	15893.9	8112.19	7877.82	14463.3	8273.19
PF3D7_1461300	PF14_0585	40S ribosomal protein S28e, putative	N/A	13854.4	15090.9	13927.7	9777.33	11438.1	12936.7
PF3D7_0705700	MAL7P1.300	40S ribosomal protein S29, putative	N/A	18923.6	21606.8	17693.2	14925.5	16812	15565.1
PF3D7_1465900	PF14_0627	40S ribosomal protein S3	N/A	15081.2	25490.3	13133.5	11941.3	24598.3	12543.6
PF3D7_0219200	PFB0885w	40S ribosomal protein S30	N/A	7961.87	10806.7	7295.43	7030.18	9844.98	7074.3
PF3D7_0322900	PFC1020c	40S ribosomal protein S3A, putative	RPS3A	8891.33	12714.5	9519.81	9055.96	10156.6	7968.07
PF3D7_1105400	PF11_0065	40S ribosomal protein S4, putative	RPS4	37540.5	76170.6	35599.6	28211.6	61888.8	32733.2
PF3D7_1447000	PF14_0448	40S ribosomal protein S5	N/A	47267.3	64781.8	43682.7	34009.6	60807.3	42031.7
PF3D7_0721600	PF07_0088	40S ribosomal protein S5, putative	N/A	10471.2	15529.9	9924.14	8979.72	14858.2	9940.79
PF3D7_1342000	PF13_0228	40S ribosomal protein S6	N/A	26807	36848.6	23355.5	21463.3	42140.2	22327.7
PF3D7_1302800	PF13_0014	40S ribosomal protein S7, putative	N/A	4265.35	5894.03	3464.16	3760.88	5241.73	3165.25
PF3D7_1408600	PF14_0083	40S ribosomal protein S8e, putative	N/A	48095.9	92808.8	46788.5	42605.6	80732	44206.1
PF3D7_0520000	PFE1005w	40S ribosomal protein S9, putative	RPS9	65021.2	120337	63099.6	59377.9	91947.8	58509.5
PF3D7_0503100	PFE0150c	4-diphosphocytidyl-2-C-methyl-D-erythritol kinase, putative	IspE	781.571	692.536	752.795	1295.18	712.159	897.971
PF3D7_1022800	PF10_0221	4-hydroxy-3-methylbut-2-en-1-yl diphosphate synthase (ferredoxin), putative	ISPG	452.738	38.9723	444.579	699.772	68.2165	535.402
PF3D7_0104400	PFA0225w	4-hydroxy-3-methylbut-2-enyl diphosphate reductase	LytB	1524.88	880.035	1619.78	2132.55	925.875	1665.91
PF3D7_0607500	PFF0370w	4-hydroxybenzoate polyprenyltransferase, putative	COQ2	1161.91	1487.19	996.514	1345.62	1566.61	1125.06
PF3D7_0715000	PF07_0059	4-nitrophenylphosphatase	PNPase	2139.46	3137.47	1710.14	1541.19	3223.6	1900.61
PF3D7_1210000	PFL0500w	50S ribosomal protein L1, apicoplast, putative	RPL1	555.166	307.246	469.716	868.759	269.432	555.153
PF3D7_0710900	PF07_0046	50S ribosomal protein L1, mitochondrial, putative	RPL1	684.727	1455.97	671.251	436.671	1393.92	512.773
PF3D7_0413800	PFD0675w	50S ribosomal protein L10, putative	N/A	54.185	24.254	31.6367	106.995	8.62533	39.1847
PF3D7_0524600	PFE1225w	50S ribosomal protein L12, apicoplast, putative	N/A	141.327	131.727	55.1895	103.814	81.0107	62.5473
PF3D7_0519100	PFE0960w	50S ribosomal protein L14, mitochondrial, putative	N/A	433.944	122.095	441.208	732.994	154.23	561.289
PF3D7_0522500	PFE1125w	50S ribosomal protein L17, apicoplast, putative	RPL17	331.284	40.7825	409.297	688.647	80.4315	546.346
PF3D7_0613400	PFF0650w	50S ribosomal protein L18, apicoplast, putative	N/A	1859.97	261.805	2388.45	3164.06	275.545	2617.8
PF3D7_1132700	PF11_0337	50S ribosomal protein L2, putative	mRPL2	562.729	1094.64	512.547	301.507	1114.02	440.961
PF3D7_1467400	PF14_0642	50S ribosomal protein L22, apicoplast, putative	RPL22	546.409	739.163	400.569	372.127	733.424	386.465
PF3D7_1010800	PF10_0105	50S ribosomal protein L22, mitochondrial, putative	N/A	380.204	420.658	317.681	343.11	480.052	259.143
PF3D7_0605000	PFF0245w	50S ribosomal protein L24, putative	N/A	45.511	28.266	20.0957	64.1305	8.98867	18.6142
PF3D7_1223900	PFL1150c	50S ribosomal protein L24, putative	N/A	178.337	87.6812	134.429	258.95	94.3178	121.006
PF3D7_0503000	PFE0145w	50S ribosomal protein L28, apicoplast, putative	N/A	2317.46	545.602	2082.98	2561.46	531.734	2084.31
PF3D7_0918200	PFI0890c	50S ribosomal protein L3, apicoplast, putative	N/A	421.38	479.31	511.015	647.017	451.494	608.367
PF3D7_1245400	PFL2180w	50S ribosomal protein L3, mitochondrial, putative	N/A	475.092	167.317	451.716	479.322	176.165	520.583
PF3D7_0210400	PFB0467w	50S ribosomal protein L33, putative	N/A	32.4675	23.945	30.0648	99.421	6.73517	32.3188
PF3D7_0310000	PFC0416w	50S ribosomal protein L9, apicoplast, putative	N/A	145.309	18.5187	251.848	260.843	18.1928	319.917
PF3D7_1363300	MAL13P1.318	50S ribosomal protein L9, mitochondrial, putative	N/A	376.208	627.476	206.408	351.345	694.242	209.995
PF3D7_0203900	PFB0180w	5'-3' exonuclease, N-terminal resolvase-like domain, putative	N/A	424.738	237.737	311.317	567.705	198.139	246.126
PF3D7_0204600	PFB0205c	5'-3' exonuclease, putative	N/A	1683.93	1345.63	1140.31	1733.69	1196.86	1348.61
PF3D7_1232100	PFL1545c	60 kDa chaperonin	CPN60	1147.3	614.797	1388.16	2106.73	706.044	1569.58
PF3D7_1103100	PF11_0043	60S acidic ribosomal protein P1, putative	RPP1	26333.9	43547.5	29336.6	22451	38307.6	26914
PF3D7_0309600	PFC0400w	60S acidic ribosomal protein P2	PfP2	34270.9	46103	31234	31887.1	43554.1	32796
PF3D7_0729300	PF07_0121	60S ribosomal export protein NMD3, putative	NMD3	2504.96	3227.02	2371.74	2329.22	3793.75	2440.44
PF3D7_1441200	PF14_0391	60S ribosomal protein L1, putative	N/A	5918.64	7799.48	5852.66	4203.55	6323.63	5816.92
PF3D7_1414300	PF14_0141	60S ribosomal protein L10, putative	N/A	43088.6	68581.5	36012.7	30143	54690.1	35490.9
PF3D7_0719600	PF07_0079	60S ribosomal protein L11a, putative	N/A	21748.8	34709.9	19500.1	16228.3	31146	17841.3
PF3D7_0517000	PFE0850c	60S ribosomal protein L12, putative	N/A	7760.75	12878.7	8062.98	7380.35	13221.9	7544.01
PF3D7_1004000	PF10_0043	60S ribosomal protein L13, putative	N/A	9842.96	12849.5	7444.33	8294.16	11919.9	7128.92
PF3D7_0814000	PF08_0075	60S ribosomal protein L13-2, putative	N/A	40620.6	58638.6	40183.3	38568.1	53277.9	36865.6
PF3D7_1431700	PF14_0296	60S ribosomal protein L14, putative	N/A	24489.2	39444.2	21876	21193	35646.7	20201.6
PF3D7_0415900	PFD0770c	60S ribosomal protein L15, putative	N/A	26614.1	42991.9	22836.8	24354.9	46301.9	20750
PF3D7_1351400	PF13_0268	60S ribosomal protein L17, putative	N/A	20009	28345.4	19502.8	15432.7	25374.2	19830.6
PF3D7_1341200	PF13_0224	60S ribosomal protein L18, putative	N/A	12308.5	17361	10796.6	9144.26	13793.8	9938.26
PF3D7_1341300	MAL13P1.209	60S ribosomal protein L18-2, putative	N/A	34344.4	54266.6	33198	28177.6	38269.7	28925.8
PF3D7_0614500	PFF0700c	60S ribosomal protein L19	RPL19	15868.8	21671.9	13515.5	12791.1	18257.5	12172.3
PF3D7_0516900	PFE0845c	60S ribosomal protein L2	RPL2	37488.2	72863.9	37562.3	27481.8	67680	36104.1
PF3D7_1426000	PF14_0240	60S ribosomal protein L21	RPL21	31047.8	56660.3	26763.9	27196.2	41974.1	22226.1
PF3D7_0821700	PF08_0039	60S ribosomal protein L22, putative	N/A	17079.3	28081.4	15327.1	12826.4	25240.4	14145.2
PF3D7_1323400	PF13_0132	60S ribosomal protein L23	RPL23	16977.2	23044.6	15851.8	14058.2	20438.7	13987.7
PF3D7_1331800	PF13_0171	60S ribosomal protein L23, putative	N/A	19582.9	34331.5	18713.9	19643.7	31092.7	16357.9
PF3D7_1309100	PF13_0049	60S ribosomal protein L24, putative	N/A	26513.8	36380.7	25754.2	23822.4	32993.5	23237.3
PF3D7_0312800	PFC0535w	60S ribosomal protein L26, putative	N/A	24235.6	34229.5	22041.3	22167.6	24632.9	20516.6
PF3D7_1460700	PF14_0579	60S ribosomal protein L27	RPL27	20255.5	28718.7	17874.5	21510.7	22422.3	17549.9
PF3D7_0618300	PFF0885w	60S ribosomal protein L27a, putative	N/A	14994.2	20948.5	13175.9	10578.9	17681.6	12574.2
PF3D7_1142500	PF11_0437	60S ribosomal protein L28	RPL28	7814.59	10436.3	8268.6	6604.34	8088.3	8091.81
PF3D7_1460300	PF14_0575a	60S ribosomal protein L29, putative	N/A	2608.7	5044.22	2537.63	2564.15	4501.46	2328.56
PF3D7_1027800	PF10_0272	60S ribosomal protein L3	RPL3	29307.2	46848.4	29386	31052.5	45558.4	27656.4
PF3D7_1019400	PF10_0187	60S ribosomal protein L30e, putative	N/A	9246.65	14665.9	10085.1	7033.83	11323.3	8973.75
PF3D7_0503800	PFE0185c	60S ribosomal protein L31	RPL31	11643.6	15702	12571.9	11513.8	13181.9	11875.6
PF3D7_0903900	PFI0190w	60S ribosomal protein L32	RPL32	19770.8	29967.5	17970.4	19129.7	26550.1	16621.6
PF3D7_0710600	PF07_0043	60S ribosomal protein L34	RPL34	14815.8	21878.6	16081.6	17442.4	20282.5	15855.4
PF3D7_1124900	PF11_0260	60S ribosomal protein L35, putative	RPL35	19070.4	27402	17226.5	16960	21404.8	15057.3
PF3D7_1142600	PF11_0438	60S ribosomal protein L35ae, putative	N/A	6091.34	10277.1	6778.3	4523.78	9640.59	6723.47
PF3D7_1109900	PF11_0106	60S ribosomal protein L36	RPL36	23355.4	23004.8	21603.6	27005.9	19025.5	20661.2
PF3D7_0706400	MAL7P1.320	60S ribosomal protein L37	RPL37	16026.1	23128.5	12849.1	11621.5	20999.3	11888.8
PF3D7_0210100	PFB0455w	60S ribosomal protein L37ae, putative	N/A	38895	58698.7	39629.8	39009.7	47803.9	36276.5
PF3D7_1130100	PF11_0312	60S ribosomal protein L38	RPL38	14036.3	23444.7	14081.2	11154.1	20278.7	13639.6
PF3D7_0611700	PFF0573c	60S ribosomal protein L39	RPL39	8481.01	11479.8	8202.84	9201.79	8066.34	7263.68
PF3D7_0507100	PFE0350c	60S ribosomal protein L4	RPL4	43951.6	76376.6	44417.2	38854.6	84685.4	38805.9
PF3D7_1144300	PF11_0455a	60S ribosomal protein L41	RPL41	17771	22779.7	17529	21102.2	18260.3	18089.9
PF3D7_0304400	PFC0200w	60S ribosomal protein L44	RPL44	2503.47	3436.18	2792.1	1924.65	3200.7	2506.49
PF3D7_1424100	PF14_0230	60S ribosomal protein L5, putative	RPL5	49505.1	72615	46020.7	37629.6	65041.9	39619.8
PF3D7_1323100	PF13_0129	60S ribosomal protein L6, putative	N/A	33278.6	59924.8	39073.1	27274.4	50847.6	37298.9
PF3D7_1338200	PF13_0213	60S ribosomal protein L6-2, putative	N/A	14347.7	20699.3	11438.2	12639.1	19483.1	11441.6
PF3D7_0307200	PFC0300c	60S ribosomal protein L7, putative	N/A	15346.9	22033.3	12577.1	11237.2	18253.6	10316
PF3D7_1354600	MAL13P1.272	60S ribosomal protein L7-2, putative	N/A	989.045	1382.89	824.247	614.359	1325.32	733.918
PF3D7_1424400	PF14_0231	60S ribosomal protein L7-3, putative	N/A	15269.3	26256.9	14635.1	15161	24168	13910.5
PF3D7_0419800	PFD0960c	60S ribosomal protein L7ae/L30e, putative	N/A	3873.5	6124.14	3384	3922.07	6789.08	3156.9
PF3D7_1130200	PF11_0313	60S ribosomal protein P0	PfP0	45565.1	88297.7	47002.8	32031.1	79579.6	39637.2
PF3D7_0506100	PFE0300c	60S ribosomal subunit protein L24, putative	N/A	2897.39	3372.58	1948.38	2876.32	3174.03	1909.39
PF3D7_1466700	PF14_0635	60S ribosome subunit biogenesis protein NIP7, putative	NIP7	1257.25	1583.84	635.616	993.683	1528.6	606.58
PF3D7_1346700	PF13_0247	6-cysteine protein	P48/45	339.161	184.391	548.181	114.353	70.6685	235.862
PF3D7_1346800	PF13_0248	6-cysteine protein	P47	43.8198	6.11733	33.0847	42.3865	14.3833	24.0902
PF3D7_1364100	PF13_0338	6-cysteine protein	P92	610.466	71.7017	514.434	1060.61	84.109	722.88
PF3D7_0208900	PFB0400w	6-cysteine protein	P230p	70.5444	134.258	44.1966	56.3259	149.477	33.7189
PF3D7_0209000	PFB0405w	6-cysteine protein	P230	457.53	265.766	548.101	214.768	236.032	264.369
PF3D7_0317100	PFC0750w	6-cysteine protein	B9	99.721	129.362	31.8492	85.6343	124.49	37.1915
PF3D7_0404400	PFD0210c	6-cysteine protein	P36	74.0355	259.566	38.5428	96.1637	282.655	59.9518
PF3D7_0404500	PFD0215c	6-cysteine protein	P52	1291.37	1966.9	714.31	1183.87	2277.62	770.764
PF3D7_0404900	PFD0240c	6-cysteine protein	P41	2080.56	856.22	1782.93	2220.66	847.954	2072.88
PF3D7_0508000	PFE0395c	6-cysteine protein	P38	1193.44	189.595	1045.74	1603.48	203.435	1545.32
PF3D7_0612700	PFF0615c	6-cysteine protein	P12	2181.6	725.63	2131.59	3907.14	701.076	2710.21
PF3D7_0612800	PFF0620c	6-cysteine protein	P12p	1438.78	1866.68	967.615	1181.29	1612.87	853.174
PF3D7_1454700	PF14_0520	6-phosphogluconate dehydrogenase, decarboxylating, putative	N/A	3025.19	4848.84	3174.77	2787.91	3856.66	2808.63
PF3D7_0628000	PFF1360w	6-pyruvoyltetrahydropterin synthase	PTPS	248.769	489.786	104.782	244.979	463.673	124.199
PF3D7_1129500	PF11_0306	A/G-specific adenine glycosylase, putative	N/A	694.264	641.389	529.015	880.741	805.244	625.772
PF3D7_0711000	PF07_0047	AAA family ATPase, CDC48 subfamily	CDC48	1127.19	1409.54	1039.76	1361.63	1230.4	1088.97
PF3D7_0707400	MAL7P1.209	AAA family ATPase, putative	N/A	2612.74	2664.65	1709.26	2456.52	2480.93	1683.97
PF3D7_0803500	MAL8P1.144	AAA family ATPase, putative	N/A	2045.43	922.817	1175.08	2602.84	969.962	1243.03
PF3D7_0814300	MAL8P1.92	AAA family ATPase, putative	N/A	714.136	419.007	790.891	829.391	410.716	860.82
PF3D7_0806000	PF08_0117	AAA family ATPase, putative	N/A	1020.81	1303.24	673.58	751.933	1261.91	598.5
PF3D7_1412700	PF14_0126	AAA family ATPase, putative	N/A	1012	1708.43	712.173	850.662	1766.86	682.431
PF3D7_0407900	PFD0390c	AAA family ATPase, putative	N/A	2424.22	619.046	2081.08	3291.73	603.855	2032.02
PF3D7_1139500	PF11_0405	AAA family ATPase, putative, unspecified product	N/A	49.9122	16.2902	24.2322	33.481	17.3328	27.9231
PF3D7_1305400	MAL13P1.28	AAR2 protein, putative	N/A	329.585	761.054	221.149	161.034	784.132	174.872
PF3D7_1145500	PF11_0466	ABC transporter B family member 3, putative	ABCB3	400.454	198.616	233.706	386.767	221.168	280.685
PF3D7_0302600	PFC0125w	ABC transporter B family member 4, putative	ABCB4	208.011	23.3567	60.1664	191.748	16.8117	101.223
PF3D7_1339900	PF13_0218	ABC transporter B family member 5, putative	ABCB5	202.083	45.4887	168.857	379.116	90.4732	189.328
PF3D7_1352100	PF13_0271	ABC transporter B family member 6, putative	ABCB6	2065.05	1735.21	1249.49	1881.64	1786.42	1516.11
PF3D7_1209900	PFL0495c	ABC transporter B family member 7, putative	ABCB7	407.986	92.5693	402.397	619.533	122.066	424.892
PF3D7_1368200	MAL13P1.344	ABC transporter E family member 1, putative	ABCE1	3237.24	4633.51	2737.06	2967.96	4549.52	2892.2
PF3D7_0813700	PF08_0078	ABC transporter F family member 1, putative	ABCF1	640.61	759.351	507.049	724.195	638.054	639.142
PF3D7_1426500	PF14_0244	ABC transporter G family member 2	ABCG2	29.7925	12.0325	21.5152	36.5005	9.7835	15.3593
PF3D7_0319700	PFC0875w	ABC transporter I family member 1, putative	ABCI3	3746.87	3906.14	2369.42	3482.51	3297.39	2234.69
PF3D7_0810200	PF08_0098	ABC1 family, putative	ABCK1	169.219	7.54383	93.1187	208.576	58.3662	131.938
PF3D7_1319600	PF13_0114	ACDC domain-containing protein, putative	N/A	81.424	33.0135	64.707	71.9298	28.7848	48.539
PF3D7_1450900	PF14_0484	acetyl-CoA acetyltransferase, putative	N/A	95.203	292.402	53.0505	131.319	299.667	64.5717
PF3D7_0627800	PFF1350c	acetyl-CoA synthetase, putative	ACS	4934.03	4453.49	3422.95	5204.63	3843.01	3518.68
PF3D7_1036800	PF10_0360	acetyl-CoA transporter, putative	ACT	753.167	407.306	719.316	1339.08	418.111	836.374
PF3D7_1323300	PF13_0131	acetyltransferase, GNAT family, putative	N/A	254.56	377.243	169.593	276.304	325.353	156.668
PF3D7_0805400	MAL8P1.200	acetyltransferase, putative	N/A	1047	1313.93	636.729	664.026	1258.92	610.399
PF3D7_1441600	PF14_0395	acid cluster protein 33 homologue, putative	N/A	224.219	378.876	126.082	238.592	407.839	168.991
PF3D7_1430300	PF14_0282	acid phosphatase, putative	N/A	1286.03	1504.54	991.251	1025.44	1868.78	827.826
PF3D7_1342100	PF13_0229	aconitate hydratase	IRP	1290.69	1059.05	1040.15	1773.21	1175.61	1242.75
PF3D7_1246200	PFL2215w	actin I	ACT1	71168.3	3445.34	47663	93135.7	3018.08	55700.7
PF3D7_1412500	PF14_0124	actin II	ACT2	3116	4155.19	2358.3	1975.33	3496.22	2159.84
PF3D7_0503400	PFE0165w	actin-depolymerizing factor 1	ADF1	34192.6	1992.19	24095.7	50123.6	1843.67	27149.5
PF3D7_1361400	PF13_0326	actin-depolymerizing factor 2	ADF2	1982.63	245.653	1056.09	2824.76	360.31	1665.59
PF3D7_0728200	MAL7P1.153	actin-like protein, putative	ALP3	117.413	11.9938	133.868	170.972	31.6432	103.456
PF3D7_1103600	PF11_0047	actin-like protein, putative	ALP2a	420.313	1008.05	356.477	322.241	1132.33	381.293
PF3D7_1110700	PF11_0114	actin-like protein, putative	ALP1	344.87	75.6187	327.825	455.076	81.2783	437.695
PF3D7_0409900	PFD0487c	actin-like protein, putative	ALP5b	459.336	458.627	455.754	687.622	451.93	487.648
PF3D7_0505200	PFE0255w	actin-like protein, putative	ALP2b	798.428	203.616	410.577	1034.77	187.469	536.017
PF3D7_0910700	PFI0520w	actin-like protein, putative	ALP5a	410.483	371.562	132.709	257.639	295.29	134.615
PF3D7_0103800	PFA0190c	actin-related protein	ARP1	393.411	135.845	346.119	549.189	157.559	375.619
PF3D7_1118800	PF11_0195	actin-related protein 2/3 complex subunit 1, putative	ARC40	323.121	273.569	425.055	610.188	294.642	351.326
PF3D7_0719300	PF07_0077	actin-related protein, putative	ARP6	2254.65	3385.66	1828.38	1915.28	3857.35	1486.2
PF3D7_1422800	PF14_0218	actin-related protein, putative	ARP4a	3046.8	4602.04	2475.36	2411.66	4008.29	2285.16
PF3D7_0306200	PFC0270w	activator of Hsp90 ATPase	AHA1	751.57	1046.24	412.517	773.417	1206.27	525.591
PF3D7_0308500	PFC0360w	activator of Hsp90 ATPase, putative	N/A	4498.81	2460.45	6538.12	3075.84	1925.82	7862.48
PF3D7_0208500	PFB0385w	acyl carrier protein	ACP	556.013	136.658	427.585	966.004	163.128	570.43
PF3D7_0414600	PFD0705c	acylated pleckstrin-homology domain-containing protein, putative	APH	1415.62	213.305	1451.32	2367.25	244.718	1680.8
PF3D7_1477800	PF14_0749	acyl-CoA binding protein	ACBP	2652.12	726.509	3497.83	2458.21	568.537	2679.33
PF3D7_1001100	PF10_0015	acyl-CoA binding protein, isoform 1, ACBP1	ACBP1	3340.68	1187.84	2473.17	2442.18	918.129	2469.41
PF3D7_1001200	PF10_0016	acyl-CoA binding protein, isoform 2, ACBP2	ACBP2	358.563	418.025	302.648	684.743	387.305	393.399
PF3D7_0810000	PF08_0099	acyl-CoA binding protein, putative	N/A	901.378	961.861	638.095	822.339	949.656	622.299
PF3D7_1372400	MAL13P1.485	acyl-CoA synthetase	ACS4	184.616	32.034	129.532	324.412	62.6635	145.546
PF3D7_0731600	PF07_0129	acyl-CoA synthetase	ACS5	1354.15	2147.13	933.303	1881.33	2328.41	1121.84
PF3D7_1479000	PF14_0761	acyl-CoA synthetase	ACS1a	3223	1086.8	1548.04	2260.9	1511.01	1760.11
PF3D7_0215000	PFB0685c	acyl-CoA synthetase	ACS9	825.192	766.277	2186.82	798.218	416.769	1115.86
PF3D7_0215300	PFB0695c	acyl-CoA synthetase	ACS8	2549.29	3601.3	2099.29	2195.05	3310.75	1898.29
PF3D7_0301000	PFC0050c	acyl-CoA synthetase	ACS2	1540.97	582.745	800.79	3515.51	2554.48	2902.77
PF3D7_0401900	PFD0085c	acyl-CoA synthetase	ACS6	4977.04	5663.58	6465.5	5952.99	7003.78	6493.6
PF3D7_0525100	PFE1250w	acyl-CoA synthetase	ACS10	11590.4	7500.55	9270.91	11084.4	7406.9	9417.9
PF3D7_0619500	PFF0945c	acyl-CoA synthetase	ACS12	1002.91	1606.72	729.97	806.483	1535.84	758.518
PF3D7_1200700	PFL0035c	acyl-CoA synthetase	ACS7	66.1652	12093.2	9648.95	7721.83	9200.3	7967.63
PF3D7_1238800	PFL1880w	acyl-CoA synthetase	ACS11	5444.59	4936.03	4368.9	4862.57	4480.31	5076.08
PF3D7_1253400	PFL2570w	acyl-CoA synthetase	ACS3	180.623	54.882	122.341	318.534	85.7602	142.183
PF3D7_1477900	PF14_0751	acyl-CoA synthetase, pseudogene	ACS1b	626.571	664.096	1065.1	744.486	685.148	1004.25
PF3D7_1119000	PF11_0197	acyl-CoA-binding protein, putative	N/A	557.297	665.133	549.771	613.583	713.595	510.842
PF3D7_1111500	PF11_0121	acylphosphatase, putative	N/A	922.245	1082.15	938.389	930.948	1062.18	776.714
PF3D7_1440700	PF14_0386	adaptor complexes medium subunit family	N/A	1069.98	1167.49	408.861	1119.93	1238.98	480.268
PF3D7_1029600	PF10_0289	adenosine deaminase	ADA	7703.89	10136.9	6741.61	5614.82	8984.29	6202.9
PF3D7_0520900	PFE1050w	adenosylhomocysteinase	SAHH	11064.7	12721.4	9207.64	11433.3	11648.1	9528.02
PF3D7_1008900	PF10_0086	adenylate kinase	AK1	3425.88	4313.14	2989.75	2564.48	3296.2	2680.66
PF3D7_0816900	PF08_0062	adenylate kinase 2	AK2	41.6877	49.105	13.0875	32.9562	10.834	9.5255
PF3D7_0110900	PFA0530c	adenylate kinase-like protein 1	AKLP1	697.934	1007.75	314.881	588.321	934.28	242.646
PF3D7_0931900	PFI1550c	adenylate kinase-like protein 2	AKLP2	692.276	104.828	285.221	784.783	64.5073	366.993
PF3D7_0206700	PFB0295w	adenylosuccinate lyase	ADSL	4078.88	5352.57	3155.57	3859.93	5004.71	2961.28
PF3D7_1354500	PF13_0287	adenylosuccinate synthetase	ADSS	7219.99	9209.74	4605.4	5479.82	8768.91	4794.25
PF3D7_1404600	PF14_0788	adenylyl cyclase alpha	ACalpha	221.659	198.415	137.144	96.4582	186.971	169.005
PF3D7_0802600	MAL8P1.150	adenylyl cyclase beta	ACbeta	2358.78	495.178	2208.22	4580.43	674.475	2829.8
PF3D7_1004800	PF10_0051	ADP/ATP carrier protein, putative	N/A	431.825	730.809	379.19	522.356	776.243	399.027
PF3D7_1037300	PF10_0366	ADP/ATP transporter on adenylate translocase	ADT	54600.1	87105.4	40334.2	44187.7	98637.1	35151.2
PF3D7_1429900	PF14_0278	ADP-dependent DNA helicase RecQ	WRN	844.274	909.032	698.35	812.95	764.161	684.638
PF3D7_1020900	PF10_0203	ADP-ribosylation factor	ARF1	23775.6	28057.4	21539.8	21249.5	25334	22418.6
PF3D7_1244600	PFL2140c	ADP-ribosylation factor GTPase-activating protein	ARFGAP	3744.98	2576.21	2470.97	3703.4	2176.67	2486.74
PF3D7_0526200	PFE1305c	ADP-ribosylation factor GTPase-activating protein, putative	ARF-GAP	966.34	343.93	861.349	1457.83	337.949	1073.82
PF3D7_1359800	MAL13P1.297	ADP-ribosylation factor, putative	N/A	496.585	277.873	419.097	483.982	202.543	469.501
PF3D7_1034700	PF10_0337	ADP-ribosylation factor, putative	N/A	403.606	36.4778	363.283	709.662	45.4998	517.803
PF3D7_1316200	PF13_0090	ADP-ribosylation factor, putative	N/A	1234.73	288.7	664.452	1199.93	269.716	719.858
PF3D7_1442000	PF14_0399	ADP-ribosylation factor, putative	N/A	274.356	512.317	160.842	156.893	375.056	138.062
PF3D7_0920500	PFI1005w	ADP-ribosylation factor, putative	N/A	3004.33	293.759	1630.33	3766.33	293.612	1966.81
PF3D7_1139700	PF11_0407	adrenodoxin reductase, putative	N/A	1135.27	304.528	1037.85	1383.99	277.162	884.991
PF3D7_1214600	PFL0705c	adrenodoxin-type ferredoxin, putative	N/A	1452.06	2231.22	1087.51	1026.85	2124.12	920.748
PF3D7_0521800	PFE1090w	AFG1-like ATPase, putative	N/A	47.9723	121.913	23.9842	32.0372	108.345	20.1763
PF3D7_0405200	PFD0255w	ag-1 blood stage membrane protein homologue	MAg-1	2197.63	834.427	2554.83	4093.37	901.447	3461.5
PF3D7_0512900	PFE0640w	AKAP-like protein	AKAL	242.79	677.213	174.004	205.448	573.984	143.054
PF3D7_1367700	PF13_0354	alanine--tRNA ligase	AlaRS	2515.14	2804.44	1629.09	2222.25	3030.52	1565.36
PF3D7_1364600	MAL13P1.324	aldehyde reductase, putative	N/A	290.807	337.13	273.089	293.727	381.24	342.039
PF3D7_1409100	PF14_0088	aldo-keto reductase, putative	N/A	496.131	539.389	459.272	595.43	659.24	702.975
PF3D7_0912400	PFI0605c	alkaline phosphatase, putative	N/A	1697.57	1935.54	1608.19	1751.32	2017.47	1676.54
PF3D7_1440500	PF14_0384	allantoicase, putative	N/A	382.55	650.582	210.829	177.387	606.36	169.088
PF3D7_0903700	PFI0180w	alpha tubulin 1	N/A	715.894	150.833	1055.28	1303.21	157.146	1171.7
PF3D7_0422300	PFD1050w	alpha tubulin 2	N/A	603.348	265.269	687.278	296.743	175.726	369.673
PF3D7_1120400	PF11_0211	alpha/beta hydrolase fold domain containing protein, putative	N/A	2115.18	2669.08	1334.03	1672.62	2662.95	1206.67
PF3D7_0728700	MAL7P1.156	alpha/beta hydrolase, putative	N/A	40.2408	9.1105	17.5028	30.1155	9.89883	17.1032
PF3D7_0731800	MAL7P1.178	alpha/beta hydrolase, putative	GEXP08	1389.36	1093.78	1107.33	1114.34	1029.41	929.112
PF3D7_0805000	MAL8P1.138	alpha/beta hydrolase, putative	N/A	455.242	221.975	320.811	506.381	175.526	301.286
PF3D7_0823400	MAL8P1.38	alpha/beta hydrolase, putative	N/A	15.1558	40.7863	7.05917	12.3675	22.9525	7.95333
PF3D7_0826200	PF08_0022	alpha/beta hydrolase, putative	N/A	104.273	30.2927	70.3888	161.195	32.3728	89.6655
PF3D7_1134500	PF11_0356	alpha/beta hydrolase, putative	N/A	686.644	1248.61	465.523	584.543	1155.13	461.04
PF3D7_1143000	PF11_0441a	alpha/beta hydrolase, putative	N/A	49.0727	16.6127	36.5138	48.6757	6.75083	34.0008
PF3D7_1410100	PF14_0099	alpha/beta hydrolase, putative	N/A	302.111	464.983	190.081	187.72	514.816	152.094
PF3D7_0403800	PFD0185c	alpha/beta hydrolase, putative	N/A	6352.05	3580.82	5012.27	6710.23	3418.45	5209.06
PF3D7_1328500	PF13_0153	alpha/beta-hydrolase, putative	N/A	6606.71	4280.15	4185.91	6517.1	4988.12	4219.73
PF3D7_0509000	PFE0445c	alpha-soluble NSF attachment protein, putative	alphaSNAP	1113.55	1242.34	1025.75	1057.03	1057.46	875.284
PF3D7_0924900	PFI1220w	alpha-tubulin N-acetyltransferase, putative	ATAT	83.273	16.3663	48.0577	85.2122	25.6798	74.38
PF3D7_1119800	PF11_0205	alternative splicing factor ASF-1, putative	ASF1	1915.12	2320.73	1490.93	2074.74	2320.76	1479.15
PF3D7_1311200	MAL13P1.54	alternative splicing regulator, putative	N/A	740.465	1065.32	495.003	614.781	1134.43	459.728
PF3D7_1132500	PF11_0334	amino acid transporter, putative	N/A	90.8475	28.2569	25.4365	224.137	27.7249	40.8675
PF3D7_0515500	PFE0775c	amino acid transporter, putative	N/A	63.9635	18.4025	38.2987	52.4505	11.567	28.6182
PF3D7_0629500	PFF1430c	amino acid transporter, putative	N/A	2346.23	2432.21	1761.02	1925.72	2095.35	1854.55
PF3D7_1208400	PFL0420w	amino acid transporter, putative	N/A	248.361	29.6817	136.3	226.141	52.4576	154.26
PF3D7_1231400	PFL1515c	amino acid transporter, putative	N/A	1909.31	560.972	1098.81	2904.59	596.736	1262.42
PF3D7_1458400	PF14_0557	aminodeoxychorismate lyase	ADCL	128.791	424.82	57.3147	98.3085	380.71	48.316
PF3D7_1365500	PF13_0345	aminomethyltransferase, mitochondrial, putative	GCVT	508.868	767.556	309.363	338.595	642.121	261.608
PF3D7_1344000	MAL13P1.390	aminomethyltransferase, putative	N/A	126.382	238.443	93.9935	268.961	229.184	101.91
PF3D7_1452200	PF14_0497	aminomethyltransferase, putative	N/A	28.8362	82.879	7.77267	21.9222	77.0065	12.5508
PF3D7_1454400	PF14_0517	aminopeptidase P	APP	3249.25	3616.64	2510.84	2172.17	2775.17	2641.9
PF3D7_1468600	PF14_0654	aminophospholipid transporter, putative	N/A	23.7865	12.486	17.1004	34.4285	17.5269	16.7483
PF3D7_1219600	PFL0950c	aminophospholipid-transporting P-ATPase	ATPase2	2655.75	2768.1	1820.42	2232.83	2909.56	2097.22
PF3D7_1329400	MAL13P1.146	AMP deaminase, putative	N/A	455.042	800.3	323.706	265.421	801.765	346.179
PF3D7_0504100	PFE0200c	AN1-type zinc finger protein, putative	N/A	520.248	39.4602	380.166	889.236	77.7537	545.725
PF3D7_0501700	PFE0085c	anaphase promoting complex subunit, putative	N/A	35.8343	12.5083	19.1997	57.994	7.59383	23.5287
PF3D7_1217600	PFL0850w	anaphase-promoting complex subunit 10, putative	APC10	465.94	485.556	161.991	273.13	441.353	173.905
PF3D7_0624500	PFF1180w	anaphase-promoting complex subunit 11, putative	APC11	457.586	314.476	542.593	538.359	282.079	604.697
PF3D7_1313900	MAL13P1.71	ankyrin-repeat protein, putative	N/A	777.482	1060.92	550.483	546.095	942.68	545.575
PF3D7_0825100	MAL8P1.28	ankyrin-repeat protein, putative	N/A	19.9248	11.7632	8.76433	14.133	12.6533	8.12683
PF3D7_1010500	PF10_0102	ankyrin-repeat protein, putative	N/A	178.475	193.515	235.212	112.953	197.62	221.8
PF3D7_1410800	PF14_0106	ankyrin-repeat protein, putative	N/A	1240.67	118.54	1061.88	1361.42	153.845	1250.48
PF3D7_1423100	PF14_0222	ankyrin-repeat protein, putative	N/A	858.479	103.331	470.921	1313.91	165.457	706.517
PF3D7_0627100	PFF1315w	ankyrin-repeat protein, putative	N/A	12295.5	13008	11024.5	12026.6	13792.9	11501.6
PF3D7_1245900	PFL2200w	ankyrin-repeat protein, putative	N/A	583.826	944.762	387.706	333.747	858.068	345.684
PF3D7_1149000	PF11_0506	antigen 332, DBL-like protein	Pf332	655.236	256.195	547.849	875.995	473.382	676.249
PF3D7_1038000	PF10_0372	antigen UB05	N/A	47463.4	53359.7	45891.9	48769.5	48526.6	49016.4
PF3D7_0305600	PFC0250c	AP endonuclease (DNA-[apurinic or apyrimidinic site] lyase), putative	N/A	1088.94	298.443	1001.15	1361.87	288.455	1035.28
PF3D7_0528100	PFE1400c	AP-1 complex subunit beta, putative	N/A	2792.99	3843.66	2470.84	2738.38	3627.03	2508.5
PF3D7_1455500	PF14_0529	AP-1 complex subunit gamma, putative	N/A	1022.71	1284.41	836.213	739.871	1166.94	782.238
PF3D7_1311400	PF13_0062	AP-1 complex subunit mu-1	AP1M1	5740.92	9669.63	4938.97	4990.73	9780.81	4893.64
PF3D7_1118100	PF11_0187	AP-1 complex subunit sigma, putative	N/A	1262.1	1484.14	810.713	1084.85	1317.3	841.091
PF3D7_0617100	PFF0830w	AP-2 complex subunit alpha, putative	N/A	3666.39	4536.74	3301.97	3429.79	4452.45	3584.59
PF3D7_1218300	PFL0885w	AP-2 complex subunit mu, putative	AP2-MU	5078.33	4465.79	3456.63	6723.15	4504.85	4320.43
PF3D7_0217300	PFB0805c	AP-2 complex subunit sigma, putative	N/A	774.68	946.602	672.504	755.715	882.941	671.372
PF3D7_0604100	PFF0200c	AP2 domain transcription factor	SIP2	3048.89	411.064	3320.34	5285.68	596.551	3952.7
PF3D7_1222400	PFL1075w	AP2 domain transcription factor	ApiAP2	292.401	98.0682	162.404	325.902	70.3967	168.821
PF3D7_1222600	PFL1085w	AP2 domain transcription factor AP2-G	AP2-G	1027.05	808.668	1095.88	773.954	569.365	814.495
PF3D7_1408200	PF14_0079	AP2 domain transcription factor AP2-G2, putative	AP2-G2	4997.94	12033.5	5685.1	4114.5	15181.5	5404.38
PF3D7_1007700	PF10_0075	AP2 domain transcription factor AP2-I	AP2-I	1171.89	653.362	738.163	1434.27	901.25	879.992
PF3D7_0730300	PF07_0126	AP2 domain transcription factor AP2-L, putative	AP2-L	34318.6	49243.6	41280.4	33977.4	48550.1	39035.6
PF3D7_1143100	PF11_0442	AP2 domain transcription factor AP2-O, putative	AP2-O	4408.52	501.471	2443.81	6125.41	613.537	3161.23
PF3D7_0516800	PFE0840c	AP2 domain transcription factor AP2-O2, putative	AP2-O2	1348.24	397.487	1388.94	2159.66	504.435	1737.64
PF3D7_1429200	PF14_0271	AP2 domain transcription factor AP2-O3, putative	AP2-O3	218.83	212.367	204.904	133.771	227.864	129.844
PF3D7_1350900	PF13_0267	AP2 domain transcription factor AP2-O4, putative	AP2-O4	2226.16	2497.92	1770.18	1542.49	2359.81	1647.7
PF3D7_1466400	PF14_0633	AP2 domain transcription factor AP2-SP	AP2-SP	9595.09	7653.86	7331.66	10481.1	6744.72	8145.4
PF3D7_0404100	PFD0200c	AP2 domain transcription factor AP2-SP2, putative	AP2-SP2	90.345	85.5291	77.0769	144.717	83.7135	102.238
PF3D7_0622900	PFF1100c	AP2 domain transcription factor AP2Tel	AP2Tel	8667.16	9774.16	7833.14	8483.7	10882.3	9350.39
PF3D7_0802100	MAL8P1.153	AP2 domain transcription factor, putative	ApiAP2	2610.81	357.658	2602.66	4926.22	502.174	3127.6
PF3D7_1107800	PF11_0091	AP2 domain transcription factor, putative	ApiAP2	13131.7	6120.76	4964.95	16747.3	10096.9	6925.75
PF3D7_1115500	PF11_0163	AP2 domain transcription factor, putative	ApiAP2	1653.31	1536.47	2039.34	1491.45	1171.68	1619.34
PF3D7_1139300	PF11_0404	AP2 domain transcription factor, putative	ApiAP2	6503.78	9982.94	4415.14	6197.96	12863.1	4872.69
PF3D7_1305200	PF13_0026	AP2 domain transcription factor, putative	ApiAP2	36.9622	7.81867	18.3307	41.5788	8.18533	27.2453
PF3D7_1317200	PF13_0097	AP2 domain transcription factor, putative	ApiAP2	1654.75	1325.32	607.588	1659.18	1997.58	708.51
PF3D7_1342900	PF13_0235	AP2 domain transcription factor, putative	ApiAP2	2120.44	3075.22	1747.99	1848.9	3032.81	1777.06
PF3D7_1449500	PF14_0471	AP2 domain transcription factor, putative	ApiAP2	3020.01	2993.09	1993.4	3050.89	4128.41	2475.05
PF3D7_1456000	PF14_0533	AP2 domain transcription factor, putative	ApiAP2	452.51	47.9713	290.632	541.341	61.0186	336.16
PF3D7_0420300	PFD0985w	AP2 domain transcription factor, putative	ApiAP2	10970.9	5276.14	8547.75	13702.8	6265.1	11136.6
PF3D7_0611200	PFF0550w	AP2 domain transcription factor, putative	ApiAP2	267.732	15.511	257.312	402.617	26.178	270.884
PF3D7_0613800	PFF0670w	AP2 domain transcription factor, putative	ApiAP2	2323.21	305.003	2346.11	4261.78	486.838	2794.38
PF3D7_0934400	PFI1665w	AP2 domain transcription factor, putative	ApiAP2	993.574	638.105	1086.7	1205.42	668.633	1058.52
PF3D7_1239200	PFL1900w	AP2 domain transcription factor, putative	ApiAP2	5307.88	604.268	3381.94	5712.97	639.812	4889.95
PF3D7_0613500	PFF0655c	AP-3 complex subunit beta, putative	N/A	1162.4	793.89	871.965	1209.4	1002.25	670.674
PF3D7_0808100	MAL8P1.123	AP-3 complex subunit delta, putative	N/A	662.115	903.663	485.884	532.922	902.15	507.034
PF3D7_1250500	PFL2425w	AP-3 complex subunit sigma, putative	N/A	2315.88	2950.56	1479.37	2150.94	3019.51	1565.18
PF3D7_0730200	MAL7P1.164	AP-4 complex subunit beta, putative	N/A	1290.78	1707.18	974.954	1135.83	1725.73	1097.05
PF3D7_0904100	PFI0200c	AP-4 complex subunit epsilon, putative	N/A	1411.45	1982.04	1219.46	1519.81	2394.7	1170.98
PF3D7_1119500	PF11_0202	AP-4 complex subunit mu, putative	N/A	522.143	955.348	356.484	377.549	1079.75	378.473
PF3D7_0423100	PFD1090c	AP-4 complex subunit sigma, putative	N/A	4378.97	5591.92	4265.79	3409.97	6141.8	4714.42
PF3D7_0423400	PFD1105w	apical asparagine-rich protein AARP	AARP	734.499	162.698	474.681	878.576	237.075	628.588
PF3D7_1137200	PF11_0383	apical exonemal protein	AEP	400.793	220.344	371.945	572.288	262.558	424.433
PF3D7_1133400	PF11_0344	apical membrane antigen 1	AMA1	6092.25	595.783	3789.24	9962.51	524.419	3900.9
PF3D7_0419700	PFD0955w	apical merozoite protein	Pf34	1953.83	874.232	1764.84	3414.37	977.117	2243.8
PF3D7_0511600	PFE0575c	apical rhoptry neck protein	ARNP	592.412	397.231	402.457	850.798	431.461	455.765
PF3D7_0405900	PFD0295c	apical sushi protein	ASP	3070.75	393.429	4651.7	6058.06	427.583	6088.57
PF3D7_1329700	MAL13P1.156	apicoplast calcium binding protein 1	ACBP1	2130.72	401.216	1308.98	2291.94	379.273	1214.69
PF3D7_1249900	PFL2395c	apicoplast dimethyladenosine synthase, putative	N/A	3136.21	4038.27	2757.32	3506.67	4249.45	3029.89
PF3D7_1144700	PF11_0459	apicoplast import protein Tic20, putative	TIC20	53.2092	9.0915	71.4323	72.2982	11.1798	74.657
PF3D7_1021300	PF10_0207	apicoplast integral membrane protein, putative	N/A	19.9698	5.01683	12.8315	53.8618	26.7882	21.5085
PF3D7_0908100	PFI0390c	apicoplast integral membrane protein, putative	N/A	116.665	16.6383	54.2945	174.08	11.3582	82.1335
PF3D7_1429100	PF14_0270	apicoplast ribosomal protein L15 precursor, putative	N/A	738.251	767.38	703.655	1015.28	784.075	693.328
PF3D7_0827500	PF08_0014	apicoplast ribosomal protein L21 precursor, putative	N/A	319.083	202.07	318.757	559.153	222.164	339.404
PF3D7_1034200	PF10_0332	apicoplast ribosomal protein L27 precursor, putative	N/A	70.5452	10.8857	62.7293	70.7137	24.5338	86.2907
PF3D7_1208000	PFL0400w	apicoplast ribosomal protein L29 precursor, putative	N/A	38.3147	29.9197	12.1133	29.0523	16.5425	11.0663
PF3D7_0810100	MAL8P1.110	apicoplast ribosomal protein L33 precursor, putative	N/A	324.64	120.799	232.784	476.552	89.8703	265.265
PF3D7_1460900	PF14_0581	apicoplast ribosomal protein S10, putative	ARPS10	691.024	150.285	539.8	886.923	171.59	721.721
PF3D7_1137500	PF11_0386	apicoplast ribosomal protein S14p/S29e precursor, putative	N/A	328.292	49.3145	351.443	310.694	44.774	437.649
PF3D7_1106100	PF11_0072	apicoplast ribosomal protein S15 precursor, putative	N/A	957.711	978.974	700.767	794.688	1042.66	847.872
PF3D7_0932600	PFI1585c	apicoplast ribosomal protein S6, putative	RPS6	41.5267	11.6157	23.7388	48.7292	6.57933	27.2287
PF3D7_0529300	PFE1460w	apicoplast TIC22 protein	TIC22	111.129	59.5222	94.4478	195.556	55.4537	107.641
PF3D7_0517800	PFE0890c	apicortin, putative	DCX	247.675	399.08	173.091	151.844	376.168	123.386
PF3D7_0909300	PFI0450c	apoptosis-related protein	ARP	2903.18	3650.16	1908.88	2658.59	3873.56	1888.52
PF3D7_1448800	PF14_0466	Appr-1-p processing domain protein	N/A	242.95	340.596	123.671	186.544	335.102	119.775
PF3D7_1332600	PF13_0176	apurinic/apyrimidinic endonuclease Apn1, putative	APN1	759.826	337.678	535.303	960.061	370.611	720.111
PF3D7_1431800	PF14_0297	apyrase, putative	E-NTPDase	143.475	534.619	73.6425	116.099	522.673	81.8833
PF3D7_1132800	PF11_0338	aquaglyceroporin	AQP	4432.39	811.672	5798.28	6812.83	657.424	7661.55
PF3D7_0810400	PF08_0097	aquaporin, putative	AQP2	1588.87	1521.65	917.797	1371.74	1529.67	829.762
PF3D7_0906500	PFI0320w	arginase	N/A	5845.83	5171.12	4423.13	5749.83	4915.13	4327.03
PF3D7_1218600	PFL0900c	arginine--tRNA ligase	RRS	3322.92	4206.28	2802.22	2985.98	3596.41	2729.78
PF3D7_0913900	PFI0680c	arginine--tRNA ligase, putative	RRSapi	1832.11	2572.56	1614.35	1529.77	2415.41	1475.57
PF3D7_0212900	PFB0585w	arginyl-tRNA--protein transferase	ATEL1	195.054	28.7373	172.064	305.728	39.0323	212.634
PF3D7_1130800	PF11_0318	armadillo repeat protein PF16, putative	N/A	33.3635	14.2873	21.3775	19.2065	10.0677	26.379
PF3D7_0925800	PFI1265w	armadillo repeat protein, putative	N/A	1211.48	1064.85	953.964	1191.08	1221.69	1072.5
PF3D7_0414900	PFD0720w	armadillo-domain containing rhoptry protein	ARO	5467.17	587.913	3772.77	9195.95	569.161	4730.8
PF3D7_0415000	PFD0725c	arsenical pump-driving ATPase, putative	N/A	1206.71	1396.01	785.309	958.618	1236.41	753.66
PF3D7_1233600	PFL1620w	asparagine and aspartate rich protein 1	AARP1	3060.18	4440.45	3174.25	2812.3	4405.79	2747.77
PF3D7_0309500	PFC0395w	asparagine synthetase [glutamine-hydrolyzing], putative	AS	6849.6	8988.68	6025.24	5756.41	8644.69	5992.43
PF3D7_0105700	PFA0280w	asparagine-rich antigen Pfa35-2	N/A	1013.11	289.622	941.191	962.468	314.483	890.923
PF3D7_0809200	PF08_0102	asparagine-rich antigen Pfa55-14	pfa55-14	462.8	862.513	297.488	310.065	796.96	233.248
PF3D7_1231800	PFL1530w	asparagine-rich protein, putative	N/A	9076.12	15794	8452.51	9355.73	15673.7	7751.29
PF3D7_0211800	PFB0525w	asparagine--tRNA ligase	AsnRS	10592.1	15643.6	8565.12	8868.57	12967.1	7382.33
PF3D7_0509600	PFE0475w	asparagine--tRNA ligase	AsnRS	1245	1733.14	1067.01	1098.11	1747.11	920.329
PF3D7_1344800	MAL13P1.221	aspartate carbamoyltransferase	ATCase	3389.02	4364.54	2081.82	2406.71	3733.6	2001.04
PF3D7_0204500	PFB0200c	aspartate transaminase	AspAT	2199.99	3538.75	2071.34	1921.07	3592.25	1781.59
PF3D7_0102900	PFA0145c	aspartate--tRNA ligase	N/A	8379.57	14436.8	8197.61	7333.72	12695.1	7687.48
PF3D7_0514300	PFE0715w	aspartate--tRNA ligase, putative	N/A	685.769	921.192	435.79	709.595	952.732	380.44
PF3D7_1234400	PFL1660c	aspartyl protease, putative	N/A	31.2942	103.545	18.2742	14.4088	95.3562	11.4713
PF3D7_1435700	PF14_0338	ataxin-2 like protein, putative	N/A	353.975	71.6852	250.78	420.678	103.739	273.345
PF3D7_1226800	PFL1295w	ataxin-3, putative	ATX3	3671.78	2557.31	3518.26	3362.96	2038.97	3489.59
PF3D7_1464700	PF14_0615	ATP synthase (C/AC39) subunit, putative	N/A	4217.88	2773.74	3187.78	5232.82	2392.12	3500.48
PF3D7_0217100	PFB0795w	ATP synthase F1, alpha subunit	N/A	305.465	59.0197	474.851	494.495	91.5658	504.823
PF3D7_1209800	PFL0490c	ATP synthase mitochondrial F1 complex assembly factor 1, putative	ATP11	170.154	65.1535	144.57	208.612	70.8487	188.976
PF3D7_1025200	PF10_0246, PF10_0246a	ATP synthase mitochondrial F1 complex assembly factor 2, putative	ATP12	28.756	73.1255	16.0373	75.0965	63.7128	19.3023
PF3D7_1235700	PFL1725w	ATP synthase subunit beta, mitochondrial	N/A	85.8218	12.8128	72.6447	86.9122	14.93	78.1958
PF3D7_0705900	MAL7P1.340	ATP synthase subunit C, putative	N/A	1033.54	1424.87	775.335	1034.31	1403.75	744.467
PF3D7_1147700	PF11_0485	ATP synthase subunit delta, mitochondrial, putative	N/A	142.696	23.7635	235.437	296.528	20.898	242.508
PF3D7_0715500	MAL7P1.75	ATP synthase subunit epsilon, mitochondrial, putative	N/A	176.669	48.2233	167.527	297.09	39.184	133.532
PF3D7_1311300	PF13_0061	ATP synthase subunit gamma, mitochondrial	N/A	448.409	453.7	424.325	560.375	467.608	509.198
PF3D7_1310000	MAL13P1.47	ATP synthase subunit O, mitochondrial, putative	OSCP	206.713	73.1858	198.837	223.356	51.659	179.122
PF3D7_1143900	PF11_0453	ATP-dependent (S)-NAD(P)H-hydrate dehydratase, putative	N/A	1613.21	1714.08	1009.28	1527.4	1689.77	1094.81
PF3D7_1128300	PF11_0294	ATP-dependent 6-phosphofructokinase	PFK11	150.011	194.125	133.245	158.512	206.776	107.873
PF3D7_0915400	PFI0755c	ATP-dependent 6-phosphofructokinase	PFK9	9676.88	12506.3	6026.59	9297.6	11268.1	5741.86
PF3D7_1320100	MAL13P1.111	ATP-dependent Clp protease adapter protein ClpS	ClpS	844.41	403.864	882.671	1322.55	373.014	1058
PF3D7_1436800	PF14_0348	ATP-dependent Clp protease proteolytic subunit	ClpR	507.737	647.922	315.983	588.816	566.813	364.309
PF3D7_0307400	PFC0310c	ATP-dependent Clp protease proteolytic subunit	ClpP	427.601	27.7505	291.952	608.022	33.8242	388.095
PF3D7_1406600	PF14_0063	ATP-dependent Clp protease regulatory subunit ClpC, putative	ClpC	299.82	71.7318	121.172	384.376	107.474	232.937
PF3D7_0918600	PFI0910w	ATP-dependent DNA helicase Q1	RECQ1	661.143	750.613	540.203	493.774	705.346	582.358
PF3D7_0514100	PFE0705c	ATP-dependent DNA helicase UvrD	UvrD	290.715	92.2847	350.927	415.153	97.6517	339.545
PF3D7_0504400	PFE0215w	ATP-dependent helicase, putative	N/A	369.361	67.5082	294.262	551.835	84.6372	297.165
PF3D7_0907400	PFI0355c	ATP-dependent protease ATPase subunit ClpY	ClpY	2036.88	1925.33	1976.97	2540.65	2104.44	1986.54
PF3D7_1230400	PFL1465c	ATP-dependent protease subunit ClpQ	ClpQ	378.517	254.417	330.615	574.039	237.688	354.812
PF3D7_1414900	PF14_0147	ATP-dependent protease, putative	N/A	66.5192	107.174	17.6962	49.2543	86.008	24.5442
PF3D7_0810600	PF08_0096	ATP-dependent RNA helicase DBP1, putative	DBP1	8500.2	9251.93	6262.82	8941.16	7667.35	4883.97
PF3D7_0827000	MAL8P1.19	ATP-dependent RNA helicase DBP10, putative	DBP10	1615.9	2761.1	1296.76	1299.08	2886.85	1030.1
PF3D7_1418900	PF14_0183, PF14_0183b	ATP-dependent RNA helicase DBP4, putative	DBP4	1809.7	2988.29	1818.27	1391.28	3253.93	1536.1
PF3D7_1459000	PF14_0563	ATP-dependent RNA helicase DBP5	DBP5	8668.39	14768.1	9191.75	7234.41	14581	8187.22
PF3D7_1307300	PF13_0037	ATP-dependent RNA helicase DBP6, putative	DBP6	516.808	1015.69	450.296	225.455	946.054	347.138
PF3D7_0721300	MAL7P1.113	ATP-dependent RNA helicase DBP7, putative	DBP7	1486.72	2260.77	986.992	1179.15	2500.2	953.04
PF3D7_1332700	PF13_0177	ATP-dependent RNA helicase DBP8, putative	DBP8	2475.37	3774.03	1826.75	2005.53	3111.12	1436.94
PF3D7_1241800	PFL2010c	ATP-dependent RNA helicase DBP9, putative	DBP9	6412.35	10583.1	5754.46	5608.41	10760.3	5402.46
PF3D7_0521700	PFE1085w	ATP-dependent RNA helicase DDX1, putative	DDX1	1060.98	1134.74	505.247	1017.42	1039.89	455.716
PF3D7_0518500	PFE0925c	ATP-dependent RNA helicase DDX23, putative	DDX23	1980.48	3195.35	1948.13	1653.21	3853.15	1662.62
PF3D7_0504200	PFE0205w	ATP-dependent RNA helicase DDX27, putative	DDX27	986.809	162.727	768.741	1242.44	165.175	1101.01
PF3D7_0527900	PFE1390w	ATP-dependent RNA helicase DDX41, putative	DDX41	2068	2927.81	1687.57	1640.14	3195.1	1449.63
PF3D7_0321600	PFC0955w	ATP-dependent RNA helicase DDX42, putative	DDX42	902.667	999.7	683.567	930.892	1187.15	695.139
PF3D7_0218400	PFB0860c	ATP-dependent RNA helicase DDX47, putative	DDX47	4342.47	6815.44	3667.46	3565.04	5969.05	3240.22
PF3D7_1445900	PF14_0437	ATP-dependent RNA helicase DDX5, putative	DDX5	5838.16	9189.33	5719.4	5456.6	8926.32	5332.61
PF3D7_0405000	PFD0245c	ATP-dependent RNA helicase DDX51, putative	DDX51	3469.62	4616.35	2744.69	2613.96	4417.52	2614.76
PF3D7_0320800	PFC0915w	ATP-dependent RNA helicase DDX6	DOZI	1468.25	356.957	1408.9	1066.25	291.959	1434.54
PF3D7_0903400	PFI0165c	ATP-dependent RNA helicase DDX60, putative	DDX60	8656.45	13423.7	6692.57	8512.19	16115	6683.67
PF3D7_0807100	PF08_0111	ATP-dependent RNA helicase DHH1, putative	DHH1	3206.9	4122.65	2248.98	2705.81	4208.12	2419.04
PF3D7_1302700	MAL13P1.14	ATP-dependent RNA helicase DHR1, putative	N/A	2741.53	4171.2	2362.68	2856.44	4785.45	2107.67
PF3D7_0821300	PF08_0042	ATP-dependent RNA helicase DHX36, putative	DHX36	1963.11	2200.54	1582.23	1235.22	1992.6	1537.54
PF3D7_0310500	PFC0440c	ATP-dependent RNA helicase DHX57, putative	DHX57	1329.23	1879.4	1001.72	1104.82	1788.32	842.78
PF3D7_1251500	PFL2475w	ATP-dependent RNA helicase DRS1, putative	DRS1	2408.56	3510.93	2068.14	1834.31	3854.19	1974.88
PF3D7_0630900	PFF1500c	ATP-dependent RNA helicase HAS1	HAS1	1752.82	2719.7	1446.14	1102.12	2676.94	1283.35
PF3D7_1445200	PF14_0429	ATP-dependent RNA helicase MAK5, putative	MAK5	11408.9	18617.7	8820.06	9712.34	21287.7	8265.6
PF3D7_1021500	PF10_0209	ATP-dependent RNA helicase ROK1, putative	ROK1	1902.75	2281.36	1548.06	1583.66	2235.19	1237.65
PF3D7_0623700	PFF1140c	ATP-dependent RNA helicase SUV3, putative	SUV3	354.432	965.156	249.861	370.965	967.822	364.627
PF3D7_0209800	PFB0445c	ATP-dependent RNA helicase UAP56	UAP56	9201.02	13500.2	8386.29	7875.25	14903.5	7505.67
PF3D7_0103600	PFA0180w	ATP-dependent RNA helicase, putative	N/A	462.819	524.846	356.593	496.62	529.405	332.974
PF3D7_0602100	PFF0100w	ATP-dependent RNA helicase, putative	N/A	3237.35	4029.17	2196.73	3040.84	4595.82	2046.45
PF3D7_1202000	PFL0100c	ATP-dependent RNA helicase, putative	N/A	1390.43	2230.22	1096.6	1089.6	1901.25	1032.86
PF3D7_1419100	PF14_0185	ATP-dependent rRNA helicase SPB4, putative	SPB4	1705.05	2477.04	1298.05	1556.91	2719.62	1273.49
PF3D7_1239700	PFL1925w	ATP-dependent zinc metalloprotease FTSH 1	FTSH1	2081.83	1240.76	1280.95	2136.72	1564.12	1476.82
PF3D7_1119600	PF11_0203	ATP-dependent zinc metalloprotease FTSH, putative	N/A	1138.59	1902.17	957.405	941.468	2055.24	843.898
PF3D7_1464900	PF14_0616	ATP-dependent zinc metalloprotease FTSH, putative	N/A	2897.71	3286.31	2291.28	3128.48	2987.99	2219.77
PF3D7_1414500	PF14_0143	atypical protein kinase, ABC-1 family, putative	ABCk2	4093.07	4622.97	3789.85	4339.76	5544.46	3977.85
PF3D7_1430400	PF14_0283	autophagy protein 5, putative	ATG5	708.936	1180.02	619.952	492.158	1167.6	458.937
PF3D7_0216700	PFB0765w	autophagy-related protein 11, putative	ATG11	3605.32	568.467	3125	4150.79	608.67	3026.17
PF3D7_1470000	PF14_0667a	autophagy-related protein 12, putative	ATG12	111.149	125.05	77.1403	201.21	124.361	84.0242
PF3D7_1012900	PF10_0126	autophagy-related protein 18, putative	ATG18	1710.49	1785.53	1431.32	1530.44	1736.29	1405.99
PF3D7_1126700	PF11_0277	autophagy-related protein 23, putative	ATG23	6630.77	681.776	5577.73	11810.2	996.148	6858.65
PF3D7_0905700	PFI0280c	autophagy-related protein 3, putative	ATG3	1353.84	1689.07	1056.23	1086.97	2087.21	1327.9
PF3D7_1126100	PF11_0271	autophagy-related protein 7, putative	ATG7	292.316	358.353	247.903	324.035	365.409	346.702
PF3D7_1019900	PF10_0193	autophagy-related protein 8	ATG8	5717.08	524.289	3127.22	7744.15	562.027	4494.59
PF3D7_0904700	PFI0230c	bacterial histone-like protein	HU	675.193	105.373	720.42	981.214	85.1192	936.447
PF3D7_0611600	PFF0570c	basal complex transmembrane protein 1	BTP1	321.924	506.957	605.233	687.498	538.865	660.295
PF3D7_1459800	PF14_0571	bax inhibitor 1, putative	N/A	7672.24	8708.54	5388.61	5768.62	6408.13	5383.76
PF3D7_1248500	PFL2325c	bax inhibitor 1, putative	N/A	29871.4	23942.4	23039.7	27898.7	23745.3	24497.9
PF3D7_1124100	PF11_0252	beige/BEACH domain protein, putative	N/A	1211.96	1925.74	1049.66	1028.98	2072.88	961.366
PF3D7_1138600	PF11_0397	beta-catenin-like protein 1, putative	N/A	975.704	1300.82	772.426	670.639	1333.1	683.578
PF3D7_1323000	PF13_0128	beta-hydroxyacyl-ACP dehydratase	FabZ	1427.57	2350.12	940.065	926.236	2622.71	1081.37
PF3D7_0211400	PFB0505c	beta-ketoacyl-ACP synthase III	KASIII	67.1632	5.63583	102.575	52.2808	13.9952	120.733
PF3D7_1145700	PF11_0468	bicoid-interacting protein BIN3, putative	N/A	53.1793	14.5112	54.1237	55.8758	8.912	37.281
PF3D7_0417200	PFD0830w	bifunctional dihydrofolate reductase-thymidylate synthase	DHFR-TS	182.212	23.8522	187.671	354.52	37.6017	191.201
PF3D7_0630700	PFF1490w	bifunctional methylenetetrahydrofolate dehydrogenase/cyclohydrolase, putative	N/A	441.73	640.293	176.316	314.632	656.801	188.434
PF3D7_1363200	PF13_0334	bifunctional polynucleotide phosphatase/kinase	PNKP	474.949	867.125	334.275	365.239	956.08	323.032
PF3D7_1469600	PF14_0664	biotin carboxylase subunit of acetyl CoA carboxylase, putative	ACC	170.356	100.77	98.3945	215.653	174.113	225.558
PF3D7_1460000	PF14_0573	biotin protein ligase, putative	N/A	119.2	9.34133	59.7172	153.163	11.2413	59.3332
PF3D7_1026900	PF10_0409	biotin--acetyl-CoA-carboxylase, putative	N/A	89.8072	334.623	41.2143	34.0307	351.6	73.6633
PF3D7_0520600	PFE1035c	bis(5'-nucleosyl)-tetraphosphatase [asymmetrical]	Ap4AH	4909.39	7081.14	4026.7	3670.9	5964.15	3491.3
PF3D7_1207700	PFL0385c	blood stage antigen 41-3 precursor	N/A	357.01	135.766	336.751	434.313	94.7575	461.806
PF3D7_0515800	PFE0790c	BolA-like protein, putative	N/A	603.529	903.375	396.446	485.695	863.202	361.912
PF3D7_0819100	PF08_0053	BRIX domain, putative	N/A	561.371	1035.25	390.899	332.424	1061.3	374.939
PF3D7_1224200	PFL1165w	BRO1 domain-containing protein, putative	N/A	521.48	92.1413	282.924	510.885	76.372	329.959
PF3D7_1033700	PF10_0328	bromodomain protein 1	BDP1	2660.6	3606.07	2870.21	2030.4	3446.14	2844.48
PF3D7_1212900	PFL0635c	bromodomain protein 2, putative	BDP2	7250.71	5655.12	7733.91	7776.44	5287.74	8141.78
PF3D7_1475600	PF14_0724	bromodomain protein, putative	N/A	6355.5	7284.88	5430.01	4993.96	8234.95	5555.12
PF3D7_0110500	PFA0510w	bromodomain protein, putative	N/A	2268.53	1837.71	1568.65	1738.32	2385.4	1783.49
PF3D7_1234100	PFL1645w	bromodomain protein, putative	N/A	3177.84	5137.97	2860.19	3336.64	5823.91	2674.59
PF3D7_0423200	PFD1095w	BSD-domain protein, putative	N/A	1217.48	1145.51	999.725	960.159	1028.61	1172.43
PF3D7_0914900	PFI0730w	BSD-domain protein, putative	N/A	1120.2	1128.81	852.229	1069.65	960.258	806.892
PF3D7_0804000	PF08_0124	cactin homolog, putative	N/A	8854.62	13661.4	7439.79	8946.85	12872.9	6593.9
PF3D7_1451700	PF14_0492	calcineurin subunit B	CNB	714.009	51.3492	451.545	1008.96	89.1707	599.812
PF3D7_0715300	MAL7P1.73	calcium/calmodulin-dependent protein kinase, putative	N/A	104.447	7.38017	310.792	181.754	28.2492	314.293
PF3D7_1104900	PF11_0060	calcium/calmodulin-dependent protein kinase, putative	N/A	5887.86	578.399	2243.96	8200.58	638.038	2713.66
PF3D7_1137700	PF11_0389	calcium-binding protein, putative	N/A	37.046	36.94	16.2218	29.0653	16.3753	9.58167
PF3D7_0605400	PFF0265c	calcium-binding protein, putative	N/A	80.3412	97.486	79.791	82.6773	88.5413	55.026
PF3D7_0217500	PFB0815w	calcium-dependent protein kinase 1	CDPK1	6102.2	630.526	5308.01	9386.55	652.587	6801.69
PF3D7_0610600	PFF0520w	calcium-dependent protein kinase 2	CDPK2	654.716	692.016	526.934	738.115	620.344	540.325
PF3D7_0310100	PFC0420w	calcium-dependent protein kinase 3	CDPK3	452.336	359.964	444.723	526.743	303.997	499.088
PF3D7_0717500	PF07_0072	calcium-dependent protein kinase 4	CDPK4	5502.9	2323.9	4801.59	8073.25	2513.31	5113.56
PF3D7_1337800	PF13_0211	calcium-dependent protein kinase 5	CDPK5	2088.68	405.476	1594.46	3604.13	370.36	1438.48
PF3D7_1122800	PF11_0239	calcium-dependent protein kinase 6	CDPK6	2012.46	1887.03	2029.42	1285.91	2107.18	1769.25
PF3D7_1123100	PF11_0242	calcium-dependent protein kinase 7	CDPK7	5060.71	4579.7	3440.5	5299.99	6108.85	3582.34
PF3D7_1423600	PF14_0227	calcium-dependent protein kinase, putative	N/A	879.688	717.282	522.929	651.494	724.595	597.498
PF3D7_0106300	PFA0310c	calcium-transporting ATPase	ATP6	3822.88	4103.24	3244.36	3714.51	3912.28	3374.52
PF3D7_1238100	PFL1845c	calcyclin binding protein, putative	N/A	3066.75	3777.21	2798.66	3012.01	3432.14	2461.04
PF3D7_0933200	PFI1610c	calcyclin-binding protein, putative	N/A	334.675	112.162	477.028	436.8	63.7425	332.018
PF3D7_1434200	PF14_0323	calmodulin	CAM	3564.38	3394.99	3982.06	3716.54	2883.81	4101.61
PF3D7_0714400	MAL7P1.69	calmodulin, putative	N/A	534.771	706.172	341.38	362.096	719.915	365.149
PF3D7_1030800	PF10_0301	calmodulin, putative	N/A	909.169	612.269	1009.13	1624.33	674.594	1080.63
PF3D7_1418300	PF14_0181	calmodulin, putative	N/A	99.5772	195.289	72.2893	85.2202	217.252	131.5
PF3D7_1444200	PF14_0420	calmodulin-like protein	N/A	219.139	40.5847	139.743	251.847	43.5222	141.788
PF3D7_0414200	PFD0692c	calmodulin-like protein	N/A	25.0433	10.0442	10.6888	33.1627	6.125	14.6585
PF3D7_1362400	MAL13P1.310	calpain	Pcalp	1762.52	2245.09	1284.06	1743.68	2553.3	1290.36
PF3D7_1447800	PF14_0454	calponin homology domain-containing protein, putative	N/A	1402.63	2158.92	1363.59	1547.26	2598.39	1239.8
PF3D7_0934800	PFI1685w	cAMP-dependent protein kinase catalytic subunit	PKAc	8023.73	999.238	8000.42	7657.91	951.536	8862.35
PF3D7_1223100	PFL1110c	cAMP-dependent protein kinase regulatory subunit	PKAr	7252.92	653.539	6277.06	12431.8	581.696	7311.19
PF3D7_1308200	PF13_0044	carbamoyl phosphate synthetase	cpsSII	5856.07	8808.21	4530.09	5275.33	8273.61	4233.81
PF3D7_0107200	PFA0355w	carbon catabolite repressor protein 4, putative	N/A	74.9985	52.5432	31.8218	46.6678	12.485	30.7727
PF3D7_0519500	PFE0980c	carbon catabolite repressor protein 4, putative	CCR4	732.182	1325.64	563.508	820.695	1527.88	491.814
PF3D7_1140000	PF11_0411	carbonic anhydrase	CA	116.814	174.484	62.549	204.665	155.011	96.5865
PF3D7_1136500	PF11_0377	casein kinase 1	CK1	20801.6	18167.8	15921.5	24406.7	15851.8	15505.8
PF3D7_1108400	PF11_0096	casein kinase 2, alpha subunit	CK2alpha	7515.53	11130.4	7547.81	6127.68	8926.28	6745.85
PF3D7_1103700	PF11_0048	casein kinase II beta chain	CK2beta1	1427.17	1723.66	1140.44	1391.62	1597.74	1072.84
PF3D7_1342400	PF13_0232	casein kinase II beta chain	CK2beta2	2529.3	3331.24	2170.26	2361.4	4581.13	2049.7
PF3D7_0715900	PF07_0065	cation diffusion facilitator family protein, putative	CDF	923.867	154.725	708.538	1675.31	240.667	943.519
PF3D7_0727800	PF07_0115	cation transporting ATPase, putative	N/A	2236.46	3447.88	1886.76	2002.62	3390.64	1881.92
PF3D7_0504000	PFE0195w	cation transporting P-ATPase	ATPase3	238.592	466.794	162.336	301.565	415.491	171.509
PF3D7_0603500	PFF0170w	cation/H+ antiporter	CAX	203.949	88.1248	113.04	270.85	135.318	164.45
PF3D7_0516100	PFE0805w	cation-transporting ATPase 1	ATPase1	132.225	36.7752	97.1293	192.448	65.2368	78.0889
PF3D7_1308100	PF13_0043	CCAAT-binding transcription factor, putative	N/A	202.346	81.4143	188.715	333.876	107.477	156.712
PF3D7_0811300	MAL8P1.104	CCR4-associated factor 1	CAF1	4773.28	5859.35	4642.49	5144.22	5971.89	4688.73
PF3D7_1434000	PF14_0321	CCR4-associated factor 16, putative	CAF16	1667.73	2199.64	1241.53	1433.73	2316.67	1184.74
PF3D7_1103800	PF11_0049	CCR4-NOT transcription complex subunit 1, putative	NOT1	1441.06	303.131	947.676	1398.33	345.568	1187.38
PF3D7_1128600	PF11_0297	CCR4-NOT transcription complex subunit 2, putative	NOT2	26.0485	10.008	17.855	23.5267	8.27633	11.6153
PF3D7_1235300	PFL1705w	CCR4-NOT transcription complex subunit 4, putative	NOT4	8191.38	13269.2	8830.92	7545.83	16247.8	7956.95
PF3D7_1006100	PF10_0062	CCR4-NOT transcription complex subunit 5, putative	NOT5	340.385	505.44	345.169	187.416	461.564	363.514
PF3D7_0417800	PFD0865c	cdc2-related protein kinase 1	CRK1	620.036	941.027	533.858	619.366	1113.73	438.436
PF3D7_0415300	PFD0740w	cdc2-related protein kinase 3	CRK3	3729.42	6229.34	3451.96	3502.75	7935.44	3036.22
PF3D7_0317200	PFC0755c	cdc2-related protein kinase 4	CRK4	1579.06	192.457	1728.83	2858.9	337.002	1909.56
PF3D7_0615500	PFF0750w	cdc2-related protein kinase 5	CRK5	1185.33	362.797	1051.64	1979.08	398.736	1223.03
PF3D7_0520700	PFE1040c	CDC73 domain-containing protein, putative	N/A	1049.34	1601.71	911.148	995.436	1574.87	732.675
PF3D7_1022900	PF10_0222	CDGSH iron-sulfur domain-containing protein, putative	N/A	180.713	66.003	208.951	346.265	68.0923	254.664
PF3D7_0302700	PFC0126c	CDGSH iron-sulfur domain-containing protein, putative	N/A	456.754	435.726	463.613	649.735	445.142	627.823
PF3D7_0416700	PFD0807c	CDGSH iron-sulfur domain-containing protein, putative	N/A	1869.09	1832.18	1327.95	1951.89	2006.31	1495.45
PF3D7_0512300	PFE0610c	CDK-activating kinase assembly factor MAT1	MAT1	607.898	983.869	421.426	267.383	941.479	330.95
PF3D7_1315600	MAL13P1.82	CDP-diacylglycerol--inositol 3-phosphatidyltransferase	PIS	1528.15	1318.12	2129.66	2228.6	1335.91	3054.98
PF3D7_1343300	PF13_0237	CDT1-like protein, putative	N/A	1655.96	881.495	1190.9	1743.25	848.06	1417.08
PF3D7_1220300	PFL0975w	cell cycle associated protein, putative	N/A	358.582	14.9123	203.956	391.04	46.9332	318.003
PF3D7_0529500	PFE1470w	cell cycle regulator protein, putative	N/A	1509.54	2195.84	1197.04	1088.65	1848.31	1061.62
PF3D7_0507600	PFE0375w	cell differentiation protein, putative	CAF40	4340.37	4647.14	3623.31	4256.31	4118.34	3453.1
PF3D7_1026400	PF10_0261	cell division cycle protein 20 homolog, putative	CDC20	170.151	30.7045	165.968	191.822	50.307	195.136
PF3D7_0619400	PFF0940c	cell division cycle protein 48 homologue, putative	N/A	10066.5	11208.9	7999.35	10902.8	10787	7881.01
PF3D7_1216600	PFL0800c	cell traversal protein for ookinetes and sporozoites	CelTOS	898.693	142.152	718.141	498.959	77.7688	511.294
PF3D7_0702900	MAL7P1.10	centrin, putative	N/A	1293.31	1092.76	920.842	935.193	916.327	795.574
PF3D7_0107000	PFA0345w	centrin-1	CEN1	709.567	169.492	1424	1101.78	131.846	1198.1
PF3D7_1446600	PF14_0443	centrin-2	CEN2	2482.43	356.61	3199.14	3414.68	355.992	3468.85
PF3D7_1027700	PF10_0271	centrin-3	CEN3	197.179	429.514	191.489	353.286	496.808	322.893
PF3D7_1105500	PF11_0066	centrin-4	CEN4	496.867	503.003	393.054	521.572	480.174	429.609
PF3D7_0504700	PFE0230w	centrosomal protein CEP120, putative	CEP120	835.053	654.877	1018.15	836.762	899.856	902.641
PF3D7_0603800	PFF0185c	centrosomal protein CEP76, putative	CEP76	610.878	129.457	675.305	1192.03	221.297	752.286
PF3D7_0709100	PF07_0035	Cg1 protein	N/A	505.633	292.54	392.075	546.109	289.912	423.938
PF3D7_0709300	PF07_0037	Cg2 protein	CG2	3855.13	6620.95	3616.87	3261.23	6578.98	3295
PF3D7_1232500	PFL1565c	CG2-related protein, putative	N/A	5133.38	497.423	3181.78	7515.25	576.061	3555.56
PF3D7_0709400	PF07_0038	Cg7 protein	N/A	630.072	174.252	913.453	1092.9	185.067	964.423
PF3D7_0708700	PF07_0032	Cg8 protein	N/A	1035.8	863.106	920.986	993.03	869.84	1022.16
PF3D7_1436600	PF14_0346	cGMP-dependent protein kinase	PKG	1259.33	160.065	841.001	1780.52	145.233	986.056
PF3D7_1209500	PFL0475w	cGMP-specific phosphodiesterase	PDE1	536.732	70.2458	304.154	788.873	77.3242	457.601
PF3D7_1334200	PF13_0190	chaperone binding protein, putative	N/A	1571.6	2328.31	1208.83	1461.92	2378.21	1022.54
PF3D7_0816600	PF08_0063	chaperone protein ClpB1	ClpB1	453.12	125.151	350.442	480.789	136.164	389.775
PF3D7_0409400	PFD0462w	chaperone protein DnaJ	DnaJ	1729.67	2440.03	1181.99	1365.49	2296.79	1068.94
PF3D7_0920100	PFI0985c	chaperone, putative	N/A	179.693	452.886	64.2618	124.376	432.148	60.103
PF3D7_1252200	PFL2510w	chitinase	CHT1	1948.67	289.253	1173.19	2269.9	252.054	1140.5
PF3D7_0702600	PF07_0009	chitinase precursor fragment, truncated	N/A	3229.89	1618.17	2345.63	2403.78	1547.09	3695.97
PF3D7_0709000	MAL7P1.27	chloroquine resistance transporter	CRT	7634.04	12110	6895.23	7381.99	10291.7	6779.68
PF3D7_1401800	PF14_0020	choline kinase	CK	4743.04	2110.49	2921.74	4606.47	1903.46	3522.85
PF3D7_0628300	PFF1375c	choline/ethanolaminephosphotransferase, putative	CEPT	16737.2	2281.09	17300.7	25003.4	1670.08	20728.7
PF3D7_1316600	MAL13P1.86	choline-phosphate cytidylyltransferase	CCT	4714.92	1851.09	2913.67	5365.1	1860.49	4269.66
PF3D7_0623000	PFF1105c	chorismate synthase	CS	2315.31	1985.9	1818.37	2428.9	1612.12	2174.94
PF3D7_1433300	PF14_0314	chromatin assembly factor 1 P55 subunit, putative	N/A	1081.9	909.818	682.539	986.035	992.913	806.992
PF3D7_0110700	PFA0520c	chromatin assembly factor 1 protein WD40 domain, putative	N/A	1977.79	889.015	1714.08	1961.04	910.485	1242.53
PF3D7_1329300	PF13_0149	chromatin assembly factor 1 subunit, putative	N/A	376.733	384.349	470.817	508.337	438.639	442.551
PF3D7_1104200	PF11_0053	chromatin remodeling protein	SNF2L	8399.46	10330.5	6957.62	7776.9	10798.6	7095.6
PF3D7_1023900	PF10_0232	chromodomain-helicase-DNA-binding protein 1 homolog, putative	CHD1	17454.8	16341.4	12155.1	20575.8	24034.8	12967.8
PF3D7_0501800	PFE0090w	chromosome assembly factor 1	CAF1	614.522	103.406	614.334	830.612	170.971	627.384
PF3D7_0304600	PFC0210c	circumsporozoite (CS) protein	CSP	757.164	235.884	361.939	345.166	219.125	662.628
PF3D7_0315200	PFC0640w	circumsporozoite- and TRAP-related protein	CTRP	2192.28	449.266	1421.41	1737.19	525.214	974.41
PF3D7_1022500	PF10_0218	citrate synthase, mitochondrial, putative	CS	2402.59	749.847	1780.86	2407.89	848.151	1792.44
PF3D7_0609200	PFF0455w	citrate synthase-like protein, putative	N/A	776.955	1223.22	691.162	472.911	1213.42	588.767
PF3D7_1223800	PFL1145w	citrate/oxoglutarate carrier protein, putative	YHM2	2994.93	3982.44	2054.86	2585.93	3538.2	1839.54
PF3D7_1367200	MAL13P1.339	CLAMP domain-containing protein, putative	N/A	38.1553	17.2507	18.9607	19.6937	55.4035	13.2635
PF3D7_1219100	PFL0930w	clathrin heavy chain, putative	N/A	2900.44	4151.1	2325.93	2962.29	3935.45	2311.54
PF3D7_1435500	PF14_0336	clathrin light chain, putative	N/A	1993.81	2569.43	2465.62	1764.85	2518.33	2123.27
PF3D7_1030200	PF10_0295	claudin-like apicomplexan microneme protein, putative	CLAMP	4224.86	617.605	3125.83	5500.94	564.338	3486.22
PF3D7_1438500	PF14_0364	cleavage and polyadenylation specificity factor subunit 3, putative	CPSF3	1919.07	2114.78	1225.96	1520.24	1871.01	1171.64
PF3D7_0109200	PFA0450c	cleavage and polyadenylation specificity factor subunit 5, putative	N/A	695.304	870.129	459.82	605.04	787.188	486.105
PF3D7_0318600	PFC0825c	cleavage and polyadenylation specificity factor, putative	N/A	2310.32	2903.35	1644.72	2067.98	2751.66	1538.4
PF3D7_0620500	PFF1000w	cleavage stimulation factor subunit 1, putative	N/A	1740.7	1911.57	1273.25	1853.43	2277.96	1270.48
PF3D7_1137300	PF11_0384	CLPTM1 domain-containing protein, putative	N/A	2879.79	4411.05	2383.99	2182.36	3819.21	2214.45
PF3D7_1236100	PFL1745c	clustered-asparagine-rich protein	CARP	7802.89	11703.3	6158.2	8101.64	11295.1	5562.54
PF3D7_0806200	MAL8P1.135	C-mannosyltransferase, putative	N/A	1066.08	168.038	644.943	1912.61	216.799	837.332
PF3D7_0715100	PF07_0060	C-Myc-binding protein, putative	MYCBP	387.22	306.452	325.554	395.815	266.959	268.303
PF3D7_0606700	PFF0330w	coatomer alpha subunit, putative	N/A	2354.22	2560.87	2027.83	2707.27	2546.36	1875.27
PF3D7_1429800	PF14_0277	coatomer subunit beta, putative	N/A	2806.39	3516.57	2379.03	2758.18	3700.44	2238.26
PF3D7_0905900	PFI0290c	coatomer subunit beta, putative	SEC27	958.482	1083.64	698.172	1147.81	1071.58	703.644
PF3D7_1134800	PF11_0359	coatomer subunit delta	N/A	4631.74	6555.47	4147.86	4613.46	6317.5	4202.53
PF3D7_0808400	MAL8P1.121	coatomer subunit epsilon, putative	SEC28	2165.01	1836.7	1920.41	2326.71	1419.45	2192.9
PF3D7_1145100	PF11_0463	coatomer subunit gamma, putative	SEC21	1369.66	1918.87	1275.15	1151.12	1760.74	1241.54
PF3D7_0415400	PFD0745c	coatomer subunit zeta, putative	N/A	8822.6	11538.4	7778.7	8927.77	10155.1	7269.22
PF3D7_1405500	PF14_0052	COBW domain-containing protein 1, putative	CBWD1	909.347	1494.01	581.321	742.003	1517.48	478.845
PF3D7_1453700	PF14_0510	co-chaperone p23	P23	16706.4	22527.1	14906	12174.8	28039.4	13809
PF3D7_0314000	PFC0581w	co-chaperone p23	P23	1536.75	946.992	1750.44	2379.79	996.915	2042.99
PF3D7_0807400	MAL8P1.300	coenzyme Q-binding protein COQ10 homolog, mitochondrial	COQ10	1540.26	151.337	583.059	1344.07	146.399	861.692
PF3D7_0109600	PFA0470c	cold-shock protein, putative	N/A	1137.16	1094.36	648.466	1073.47	1148.94	771.044
PF3D7_1403100	PF14_0031a	condensin complex subunit 1, putative	CND1	459.96	140.855	604.01	283.58	71.7485	311.803
PF3D7_1304000	MAL13P1.21	condensin complex subunit 2, putative	N/A	795.189	142.097	1037.79	1298.3	156.942	956.823
PF3D7_1135600	PF11_0368	condensin-2 complex subunit D3, putative	N/A	646.177	559.16	413.486	456.126	488.297	398.152
PF3D7_1448200	PF14_0458	condensin-2 complex subunit G2, putative	N/A	29.3417	12.515	8.12467	18.7385	6.98817	6.652
PF3D7_0204000	PFB0185w	condensin-2 complex subunit H2, putative	N/A	169.083	56.2215	71.2688	110.87	52.8	63.8178
PF3D7_1326700	MAL13P1.360	conserved Apicomplexan protein, unknown function	N/A	1988.93	1899.72	1407.93	1916.74	1709.23	1231.04
PF3D7_0825400	MAL8P1.25a	conserved Apicomplexan protein, unknown function	N/A	211.307	116.312	226.401	254.716	105.133	222.868
PF3D7_0815400	MAL8P1.85	conserved Apicomplexan protein, unknown function	N/A	153.795	113.991	189.53	155.355	76.6423	132.229
PF3D7_1105800	PF11_0069	conserved Apicomplexan protein, unknown function	N/A	4771.37	4553.2	4352.45	5009.99	4801.42	4962.79
PF3D7_1125100	PF11_0262	conserved Apicomplexan protein, unknown function	N/A	205.322	213.903	186.177	255.037	104.772	139.335
PF3D7_1141200	PF11_0423	conserved Apicomplexan protein, unknown function	N/A	285.508	88.623	315.925	401.148	85.5232	292.969
PF3D7_0105100	PFA0250w	conserved Apicomplexan protein, unknown function	N/A	62.9658	21.4958	50.4587	145.552	21.0753	58.9585
PF3D7_0107400	PFA0370w	conserved Apicomplexan protein, unknown function	N/A	1587.23	1571.43	1662.64	2190.29	1498.16	1736.59
PF3D7_0611300	PFF0555w	conserved Apicomplexan protein, unknown function	N/A	110.859	52.3843	103.558	130.16	24.7542	60.5988
PF3D7_0622400	PFF1080w	conserved Apicomplexan protein, unknown function	N/A	26.8275	42.178	15.2167	38.9628	15.3333	10.0192
PF3D7_1007000	PF10_0070	conserved membrane protein, unknown function	N/A	2334.91	2394.86	1325.33	1687.1	2182.85	1427.16
PF3D7_1130500	PF11_0315	conserved oligomeric Golgi complex subunit 2, putative	COG2	365.748	155.448	257.95	420.155	148.427	315.452
PF3D7_1465100	PF14_0618	conserved oligomeric Golgi complex subunit 6, putative	COG6	619.388	460.935	664.361	921.749	436.498	754.407
PF3D7_1321300	MAL13P1.116	conserved Plasmodium membrane protein, unknown function	N/A	1154.63	1211.93	749.537	1301.36	1286.02	756.114
PF3D7_1302400	MAL13P1.12	conserved Plasmodium membrane protein, unknown function	N/A	53.6532	135.477	39.3927	67.5428	138.053	26.0493
PF3D7_1324100	MAL13P1.131	conserved Plasmodium membrane protein, unknown function	N/A	161.114	22.6833	149.511	211.188	45.3188	131.591
PF3D7_1324300	MAL13P1.133	conserved Plasmodium membrane protein, unknown function	N/A	904.447	915.919	758.353	1038.42	998.564	789.814
PF3D7_1336300	MAL13P1.181	conserved Plasmodium membrane protein, unknown function	N/A	70.6733	68.1452	31.0655	91.6135	29.9367	20.23
PF3D7_1347300	MAL13P1.235	conserved Plasmodium membrane protein, unknown function	N/A	144.275	344.885	72.7007	79.6227	248.42	65.0965
PF3D7_1351300	MAL13P1.259	conserved Plasmodium membrane protein, unknown function	N/A	38.7927	322.833	19.7475	32.9103	224.364	27.528
PF3D7_1359900	MAL13P1.298	conserved Plasmodium membrane protein, unknown function	N/A	4631.57	5124.31	3557.81	4221.29	5918.57	3905.34
PF3D7_1326900	MAL13P1.370	conserved Plasmodium membrane protein, unknown function	N/A	775.694	935.648	484.358	580.092	1013.66	384.354
PF3D7_1308000	MAL13P1.38	conserved Plasmodium membrane protein, unknown function	N/A	1882.07	323.363	2343.84	3026.52	433.172	2727.39
PF3D7_1313800	MAL13P1.70	conserved Plasmodium membrane protein, unknown function	N/A	8910.65	12394.3	7291.95	7654.14	11216.6	7463.16
PF3D7_1318000	MAL13P1.94	conserved Plasmodium membrane protein, unknown function	N/A	3313.37	1355.59	3050.34	5427.51	1309.74	3821.27
PF3D7_0721500	MAL7P1.115	conserved Plasmodium membrane protein, unknown function	N/A	91.4842	255.577	51.0993	145.195	247.051	36.478
PF3D7_0725100	MAL7P1.138	conserved Plasmodium membrane protein, unknown function	N/A	1922.14	2290.2	1350.36	1605.03	2428.2	1462.65
N/A	MAL7P1.142	conserved Plasmodium membrane protein, unknown function		133.528	561.823	56.469	84.327	535.91	100.144
PF3D7_0726400	MAL7P1.146	conserved Plasmodium membrane protein, unknown function	N/A	1645.49	2583.97	1455.16	1230.4	2344.07	1349.67
PF3D7_0703900	MAL7P1.15	conserved Plasmodium membrane protein, unknown function	N/A	1402.68	2005.05	959.944	973.371	1936.71	878.816
PF3D7_0704000	MAL7P1.16	conserved Plasmodium membrane protein, unknown function	N/A	1077.46	1549.36	855.791	930.11	1558.9	767.065
PF3D7_0704100	MAL7P1.17	conserved Plasmodium membrane protein, unknown function	N/A	911.555	368.563	1031.35	1591.05	386.897	1210.82
PF3D7_0710300	MAL7P1.31	conserved Plasmodium membrane protein, unknown function	N/A	1662.48	2174.75	1047.12	1213.5	1915.63	935.915
PF3D7_0711100	MAL7P1.34	conserved Plasmodium membrane protein, unknown function	N/A	2775.04	2998.61	2031.52	2337.08	2546	1832.19
PF3D7_0717000	MAL7P1.82	conserved Plasmodium membrane protein, unknown function	N/A	72.6143	9.516	50.669	115.91	11.1797	75.0143
PF3D7_0829000	MAL8P1.11	conserved Plasmodium membrane protein, unknown function	N/A	781.959	843.003	424.533	640.804	845.579	433.758
PF3D7_0807200	MAL8P1.130	conserved Plasmodium membrane protein, unknown function	N/A	6482.53	7026.53	3267.27	6927.69	6599.49	3335.5
PF3D7_0804500	MAL8P1.139	conserved Plasmodium membrane protein, unknown function	N/A	1394.14	2090.73	1251.27	1696.96	2204.7	1210.26
PF3D7_0820600	MAL8P1.56	conserved Plasmodium membrane protein, unknown function	N/A	121.97	59.9162	79.081	194.063	47.8998	131.356
PF3D7_0704300	PF07_0016	conserved Plasmodium membrane protein, unknown function	N/A	773.468	262.925	709.377	1371.53	389.874	747.946
PF3D7_0718700	PF07_0075	conserved Plasmodium membrane protein, unknown function	N/A	53.9052	12.8135	31.02	91.2122	32.6463	24.6587
PF3D7_0719900	PF07_0082	conserved Plasmodium membrane protein, unknown function	N/A	2799.13	4044.83	2546.22	2193.3	4317.64	2211.35
PF3D7_0721000	PF07_0086	conserved Plasmodium membrane protein, unknown function	N/A	1751.59	2233.21	1457.78	1812.35	2426.26	1373.28
PF3D7_0728100	PF07_0118	conserved Plasmodium membrane protein, unknown function	N/A	145.295	55.7086	85.6021	199.189	47.2595	93.1844
PF3D7_0824800	PF08_0028	conserved Plasmodium membrane protein, unknown function	N/A	1028.45	1489.09	892.593	886.285	1567.75	826.282
PF3D7_0806700	PF08_0114	conserved Plasmodium membrane protein, unknown function	N/A	2204.15	3533.81	2302.28	1683.61	3360.04	2151.59
PF3D7_1004600	PF10_0049	conserved Plasmodium membrane protein, unknown function	N/A	425.098	184.341	402.753	612.413	181.652	476.826
PF3D7_1005800	PF10_0059	conserved Plasmodium membrane protein, unknown function	N/A	122.169	17.6277	57.4962	148.584	7.27817	113.638
PF3D7_1008500	PF10_0082	conserved Plasmodium membrane protein, unknown function	N/A	4004.19	5357.87	3809.06	3814.1	5326.62	3388.54
PF3D7_1009100	PF10_0088	conserved Plasmodium membrane protein, unknown function	N/A	93.4582	425.421	44.3142	63.9692	413.898	80.0203
PF3D7_1009800	PF10_0095	conserved Plasmodium membrane protein, unknown function	N/A	4550.5	6591.69	4060.43	4483.95	7834.5	4369.82
PF3D7_1011500	PF10_0112	conserved Plasmodium membrane protein, unknown function	N/A	1840.13	1533.5	1768.36	1521.45	1337.18	1665.06
PF3D7_1019500	PF10_0188	conserved Plasmodium membrane protein, unknown function	N/A	862.899	199.422	964.816	1499	180.694	907.467
PF3D7_1020600	PF10_0199	conserved Plasmodium membrane protein, unknown function	N/A	163.952	394.396	132.755	114.991	342.793	120.849
PF3D7_1021700	PF10_0211	conserved Plasmodium membrane protein, unknown function	N/A	3722.34	1632.16	1864.71	5513.44	1916.42	2465.4
PF3D7_1022200	PF10_0215	conserved Plasmodium membrane protein, unknown function	N/A	692.937	805.765	320.799	555.943	794.313	420.197
PF3D7_1023000	PF10_0223	conserved Plasmodium membrane protein, unknown function	N/A	2158.57	955.518	1380.72	3179.32	917.992	1382.58
PF3D7_1025400	PF10_0248	conserved Plasmodium membrane protein, unknown function	N/A	300.464	51.4442	171.847	478.511	58.236	239.099
PF3D7_1105900	PF11_0070	conserved Plasmodium membrane protein, unknown function	N/A	692.921	839.451	388.603	657.091	868.976	445.556
PF3D7_1113800	PF11_0146	conserved Plasmodium membrane protein, unknown function	N/A	421.902	341.659	198.458	469.5	345.676	242.674
PF3D7_1117000	PF11_0176	conserved Plasmodium membrane protein, unknown function	N/A	35.048	7.03867	11.992	33.3547	11.4443	11.5112
PF3D7_1132400	PF11_0333	conserved Plasmodium membrane protein, unknown function	N/A	887.368	1187.52	911.716	964.293	1411.31	1008.68
PF3D7_1135300	PF11_0363	conserved Plasmodium membrane protein, unknown function	N/A	919.114	1392.45	546.312	675.324	1202.11	509.348
PF3D7_1138200	PF11_0394	conserved Plasmodium membrane protein, unknown function	N/A	116.531	140.597	58.1203	179.684	163.223	105.194
PF3D7_1142300	PF11_0435	conserved Plasmodium membrane protein, unknown function	N/A	1026.32	278.753	1050.76	1464.24	333.083	1249.41
PF3D7_1138300	PF11_0530	conserved Plasmodium membrane protein, unknown function	N/A	88.0283	20.6527	50.5565	126.55	29.9555	71.1915
PF3D7_1313500	PF13_0078	conserved Plasmodium membrane protein, unknown function	N/A	291.623	50.705	115.054	557.183	59.4693	164.035
PF3D7_1332100	PF13_0172	conserved Plasmodium membrane protein, unknown function	N/A	306.481	261.788	131.488	300.295	182.908	151.25
PF3D7_1342200	PF13_0230	conserved Plasmodium membrane protein, unknown function	N/A	62.6998	28.6738	17.7042	43.339	17.2773	18.8938
PF3D7_1348400	PF13_0254	conserved Plasmodium membrane protein, unknown function	N/A	630.072	281.865	827.066	737.179	268.189	645.055
PF3D7_1409400	PF14_0092	conserved Plasmodium membrane protein, unknown function	N/A	9784.31	682.206	6424.95	9535.71	586.728	6656.21
PF3D7_1415500	PF14_0153	conserved Plasmodium membrane protein, unknown function	N/A	181.36	76.2047	102.726	381.451	105.576	122.126
PF3D7_1419400	PF14_0188	conserved Plasmodium membrane protein, unknown function	N/A	1056.91	1683	696.833	861.165	1753.89	704.564
PF3D7_1420500	PF14_0199	conserved Plasmodium membrane protein, unknown function	N/A	106.074	29.8127	60.4558	133.716	68.1388	81.932
PF3D7_1423400	PF14_0225	conserved Plasmodium membrane protein, unknown function	N/A	152.216	60.8068	129.827	106.879	43.9793	113.222
PF3D7_1427400	PF14_0253	conserved Plasmodium membrane protein, unknown function	N/A	1145.15	1250.36	570.458	1243.24	1119.07	658.646
PF3D7_1428000	PF14_0258	conserved Plasmodium membrane protein, unknown function	N/A	369.03	261.241	143.934	480.163	208.068	174.343
PF3D7_1434400	PF14_0325	conserved Plasmodium membrane protein, unknown function	N/A	5235.98	594.594	4256.76	7904.32	627.392	4875.71
PF3D7_1436100	PF14_0342	conserved Plasmodium membrane protein, unknown function	N/A	1292.36	2063.79	1219.52	1110.46	2114.04	1077.83
PF3D7_1437500	PF14_0355	conserved Plasmodium membrane protein, unknown function	N/A	1585.04	1443.81	1278.48	1556.36	1360.7	1520.21
PF3D7_1445800	PF14_0435	conserved Plasmodium membrane protein, unknown function	N/A	123.533	315.995	63.5122	127.51	313.536	86.316
PF3D7_1446300	PF14_0440	conserved Plasmodium membrane protein, unknown function	N/A	3384.03	2802.15	3126.76	3653.72	3138.34	3644.7
PF3D7_1462600	PF14_0596	conserved Plasmodium membrane protein, unknown function	N/A	16.4457	5.876	14.8363	34.1768	7.51217	14.8997
PF3D7_1464500	PF14_0613	conserved Plasmodium membrane protein, unknown function	N/A	1692.56	1550.18	1203.68	2046.55	1723.68	1534.78
PF3D7_1467000	PF14_0638	conserved Plasmodium membrane protein, unknown function	N/A	114.703	428.619	82.9087	97.7823	468.261	111.101
PF3D7_1472300	PF14_0691	conserved Plasmodium membrane protein, unknown function	N/A	1555.05	1357.47	1000.33	1461.8	1231.27	1032.19
PF3D7_1474200	PF14_0710	conserved Plasmodium membrane protein, unknown function	N/A	33.7028	14.1776	15.6287	43.8215	11.5918	15.1945
PF3D7_1474600	PF14_0714	conserved Plasmodium membrane protein, unknown function	N/A	5628.48	4740.68	4048.79	4787.08	3442.09	3790.06
PF3D7_0104100	PFA0205w	conserved Plasmodium membrane protein, unknown function	N/A	232.692	148.91	147.508	322.797	165.46	237.151
PF3D7_0107700	PFA0385w	conserved Plasmodium membrane protein, unknown function	N/A	60.9983	24.341	44.5428	70.6265	11.7625	31.2963
PF3D7_0212400	PFB0555c	conserved Plasmodium membrane protein, unknown function	N/A	1183.8	1416.58	938.086	1074.99	1190.61	910.993
PF3D7_0214800	PFB0675w	conserved Plasmodium membrane protein, unknown function	N/A	7770.83	7973.13	6209.03	6708.56	7577.73	6278.78
PF3D7_0217000	PFB0790c	conserved Plasmodium membrane protein, unknown function	N/A	209.23	90.7943	168.616	275.522	70.9468	137.975
PF3D7_0218100	PFB0845w	conserved Plasmodium membrane protein, unknown function	N/A	466.108	74.7173	449.018	765.213	127.381	594.115
PF3D7_0304800	PFC0220w	conserved Plasmodium membrane protein, unknown function	N/A	56.0015	18.5107	19.0488	77.7995	9.66555	27.3925
PF3D7_0305300	PFC0240c	conserved Plasmodium membrane protein, unknown function	N/A	1376.12	1909.34	1075.61	1325.79	2090.69	963.23
PF3D7_0314900	PFC0625w	conserved Plasmodium membrane protein, unknown function	N/A	91.0872	6.37017	84.7703	121.19	9.82433	77.654
PF3D7_0315700	PFC0685w	conserved Plasmodium membrane protein, unknown function	N/A	113.436	77.2963	50.0478	72.527	102.686	59.7482
PF3D7_0404600	PFD0225w	conserved Plasmodium membrane protein, unknown function	N/A	4273.7	8424.94	2862.01	3720.07	7867.17	2666.01
PF3D7_0405600	PFD0275w	conserved Plasmodium membrane protein, unknown function	N/A	1160.05	1504.04	963.995	909.244	1413.39	854.582
PF3D7_0414100	PFD0690c	conserved Plasmodium membrane protein, unknown function	N/A	73.8453	59.8874	24.1229	117.64	19.363	14.8305
PF3D7_0419500	PFD0945c	conserved Plasmodium membrane protein, unknown function	N/A	959.133	1324.47	696.601	942.488	1515.52	849.937
PF3D7_0505000	PFE0245c	conserved Plasmodium membrane protein, unknown function	N/A	1071.35	1631.58	813.981	700.881	1554.23	761.191
PF3D7_0505700	PFE0280c	conserved Plasmodium membrane protein, unknown function	N/A	1428.58	2228.04	1327.99	1486	3108.69	1236.9
PF3D7_0514500	PFE0725c	conserved Plasmodium membrane protein, unknown function	N/A	459.282	349.631	700.701	329.541	283.507	364.623
PF3D7_0523700	PFE1180c	conserved Plasmodium membrane protein, unknown function	N/A	439.752	265.69	140.022	293.619	212.03	205.773
PF3D7_0523900	PFE1190c	conserved Plasmodium membrane protein, unknown function	N/A	9432.41	19384.5	10001.4	8301.7	20977.9	10386.7
PF3D7_0524200	PFE1205c	conserved Plasmodium membrane protein, unknown function	N/A	286.66	223.323	171.54	288.078	261.459	218.807
PF3D7_0526100	PFE1300w	conserved Plasmodium membrane protein, unknown function	N/A	48.5498	4.9245	21.0638	68.8307	15.2905	23.705
PF3D7_0530300	PFE1515w	conserved Plasmodium membrane protein, unknown function	N/A	901.57	91.6729	766.269	1143.04	160.306	853.055
PF3D7_0530500	PFE1525w	conserved Plasmodium membrane protein, unknown function	N/A	13.5322	14.7812	18.416	13.7625	73.3337	45.013
PF3D7_0614900	PFF0720w	conserved Plasmodium membrane protein, unknown function	N/A	1623.57	284.548	1526.75	2818.16	311.966	2004.01
PF3D7_0618000	PFF0870w	conserved Plasmodium membrane protein, unknown function	N/A	2767.61	316.158	1915.71	4022.67	298.897	1959.38
PF3D7_0618400	PFF0890c	conserved Plasmodium membrane protein, unknown function	N/A	53.5595	256.772	17.3508	43.0528	151.694	24.9095
PF3D7_0619800	PFF0965c	conserved Plasmodium membrane protein, unknown function	N/A	796.594	1109.45	492.555	836.967	1135.97	457.4
PF3D7_0622700	PFF1090c	conserved Plasmodium membrane protein, unknown function	N/A	305.203	631.051	166.087	207.898	547.716	162.346
PF3D7_0625500	PFF1235w	conserved Plasmodium membrane protein, unknown function	N/A	1463.68	1147.4	793.519	1122.83	923.705	697.186
PF3D7_0903300	PFI0160w	conserved Plasmodium membrane protein, unknown function	N/A	1262.54	218.907	952.309	1961.08	307.047	1164.21
PF3D7_0909100	PFI0440w	conserved Plasmodium membrane protein, unknown function	N/A	195.628	100.734	128.486	214.409	63.5325	107.839
PF3D7_0912200	PFI0595c	conserved Plasmodium membrane protein, unknown function	N/A	13.7315	58.9933	8.0425	12.6038	55.145	10.2113
PF3D7_0917200	PFI0840w	conserved Plasmodium membrane protein, unknown function	N/A	99.9307	7.53383	68.9888	101.212	9.07867	61.6058
PF3D7_0917300	PFI0845w	conserved Plasmodium membrane protein, unknown function	N/A	453.041	18.784	305.049	732.978	33.7403	478.741
PF3D7_0921200	PFI1040c	conserved Plasmodium membrane protein, unknown function	N/A	1795.98	2359.73	1310.19	1519.94	2216.95	1336.29
PF3D7_0924500	PFI1205c	conserved Plasmodium membrane protein, unknown function	N/A	723.234	644.922	503.657	930.524	753.987	607.054
PF3D7_0926600	PFI1305w	conserved Plasmodium membrane protein, unknown function	N/A	342.902	71.4376	139.895	233.525	52.1636	177.587
PF3D7_0928400	PFI1395w	conserved Plasmodium membrane protein, unknown function	N/A	231.478	252.31	78.905	244.493	283.841	78.0387
PF3D7_0930800	PFI1500w	conserved Plasmodium membrane protein, unknown function	N/A	245.917	161.531	71.675	312.219	189.599	127.273
PF3D7_1201700	PFL0085c	conserved Plasmodium membrane protein, unknown function	N/A	341.343	163.483	208.683	525.831	125.042	277.535
PF3D7_1204400	PFL0220c	conserved Plasmodium membrane protein, unknown function	N/A	50.478	32.8583	67.0623	40.283	71.0603	38.8652
PF3D7_1214900	PFL0720w	conserved Plasmodium membrane protein, unknown function	N/A	297.32	270.248	226.51	416.88	321.926	312.058
PF3D7_1216100	PFL0775w	conserved Plasmodium membrane protein, unknown function	N/A	307.554	235.85	216.984	426.161	233.578	386.88
PF3D7_1216400	PFL0790w	conserved Plasmodium membrane protein, unknown function	N/A	3362.53	4309.66	3351.1	3297.24	5013.93	3238.07
PF3D7_1221900	PFL1055c	conserved Plasmodium membrane protein, unknown function	N/A	7285.27	9043.47	4813.01	8911.41	11146.2	4757.98
PF3D7_1229000	PFL1405w	conserved Plasmodium membrane protein, unknown function	N/A	585.778	884.287	333.47	502.937	934.059	320.061
PF3D7_1233400	PFL1610c	conserved Plasmodium membrane protein, unknown function	N/A	1931.79	2533.1	1553.76	1263.49	2393.09	1293.58
PF3D7_1242300	PFL2035c	conserved Plasmodium membrane protein, unknown function	N/A	339.217	103.345	261.982	385.691	113.862	285.389
PF3D7_1245200	PFL2170c	conserved Plasmodium membrane protein, unknown function	N/A	153.378	43.222	40.7154	85.5115	10.3762	53.1705
PF3D7_1248300	PFL2315c	conserved Plasmodium membrane protein, unknown function	N/A	149.159	66.2315	78.7833	194.716	106.528	135.071
PF3D7_1249000	PFL2350c	conserved Plasmodium membrane protein, unknown function	N/A	458.892	841.558	261.103	207.38	959.471	257.077
PF3D7_1411100	PF14_0778	conserved Plasmodium membrane protein, unknown function, unspecified product	N/A	758.104	1015.09	490.991	489.192	895.067	501.075
PF3D7_1318600	MAL13P1.100	conserved Plasmodium protein, unknown function	N/A	261.336	42.1725	182.277	268.695	32.1155	235.919
PF3D7_1318700	MAL13P1.102	conserved Plasmodium protein, unknown function	N/A	1092.07	421.724	723.115	1598.18	435.002	1002.39
PF3D7_1319400	MAL13P1.103	conserved Plasmodium protein, unknown function	N/A	1865.49	606.35	2283.5	2679.32	731.666	2200.17
PF3D7_1319800	MAL13P1.106	conserved Plasmodium protein, unknown function	N/A	567.073	265.63	879.544	204.663	102.84	394.959
PF3D7_1319900	MAL13P1.107	conserved Plasmodium protein, unknown function	N/A	30.2405	25.8607	14.7752	23.1977	24.5835	19.9099
PF3D7_1320300	MAL13P1.112	conserved Plasmodium protein, unknown function	N/A	557.933	720.072	305.028	421.44	726.149	259.19
PF3D7_1321100	MAL13P1.114	conserved Plasmodium protein, unknown function	N/A	2013.04	277.651	1672.93	3997.3	468.559	2606.49
PF3D7_1322200	MAL13P1.124	conserved Plasmodium protein, unknown function	N/A	1012.09	389.904	996.252	1391.93	459.06	1083.8
PF3D7_1322400	MAL13P1.125	conserved Plasmodium protein, unknown function	N/A	653.684	705.521	447.021	486.09	754.549	425.209
PF3D7_1322700	MAL13P1.127	conserved Plasmodium protein, unknown function	N/A	59.1952	18.4942	67.3203	61.6172	21.3597	51.3482
PF3D7_1322800	MAL13P1.128	conserved Plasmodium protein, unknown function	N/A	119.996	59.512	153.778	262.175	72.2068	116.654
PF3D7_1322900	MAL13P1.129	conserved Plasmodium protein, unknown function	N/A	276.459	416.478	359.736	194.803	370.235	205.827
PF3D7_1302500	MAL13P1.13	conserved Plasmodium protein, unknown function	N/A	1268.29	1532.95	1031.73	970.413	1495.8	951.57
PF3D7_1325400	MAL13P1.137	conserved Plasmodium protein, unknown function	N/A	713.42	140.193	554.901	1327.39	261.148	681.875
PF3D7_1325500	MAL13P1.138	conserved Plasmodium protein, unknown function	N/A	39.4748	7.25533	19.1508	46.7648	8.924	16.8453
PF3D7_1325700	MAL13P1.139a	conserved Plasmodium protein, unknown function	N/A	401.805	136.216	194.534	652.014	144.801	239.405
PF3D7_1325900	MAL13P1.140	conserved Plasmodium protein, unknown function	N/A	204.107	84.2834	312.286	341.856	113.376	282.113
PF3D7_1326000	MAL13P1.141	conserved Plasmodium protein, unknown function	N/A	420.561	102.53	555.54	678.658	87.1947	570.337
PF3D7_1326500	MAL13P1.145	conserved Plasmodium protein, unknown function	N/A	560.954	424.404	618.542	660.9	448.821	547.37
PF3D7_1329200	MAL13P1.147	conserved Plasmodium protein, unknown function	N/A	1025.18	642.705	1125.12	1496.58	751.039	1406.02
PF3D7_1328600	MAL13P1.149	conserved Plasmodium protein, unknown function	N/A	1438.02	382.383	444.909	461.402	310.859	281.914
PF3D7_1303000	MAL13P1.15	conserved Plasmodium protein, unknown function	N/A	413.519	800.972	376.307	426.752	641.998	306.728
PF3D7_1328000	MAL13P1.151	conserved Plasmodium protein, unknown function	N/A	212.022	37.478	150.606	268.281	47.0006	134.901
PF3D7_1327500	MAL13P1.152	conserved Plasmodium protein, unknown function	N/A	408.1	14.2742	220.154	542.802	41.7355	321.059
PF3D7_1327100	MAL13P1.154	conserved Plasmodium protein, unknown function	N/A	117.058	70.0615	44.514	58.1692	87.7998	53.7172
PF3D7_1327000	MAL13P1.155	conserved Plasmodium protein, unknown function	N/A	202.745	527.678	110.209	121.611	522.528	76.6603
PF3D7_1329800	MAL13P1.157	conserved Plasmodium protein, unknown function	N/A	482.68	236.23	187.648	417.995	212.284	233.415
PF3D7_1329900	MAL13P1.158	conserved Plasmodium protein, unknown function	N/A	175.395	82.0737	88.9162	251.615	33.8893	87.706
PF3D7_1330100	MAL13P1.160	conserved Plasmodium protein, unknown function	N/A	198.638	279.445	121.532	163.123	219.687	120.341
PF3D7_1330200	MAL13P1.161	conserved Plasmodium protein, unknown function	N/A	1073.71	971.844	860.972	1095.47	871.63	810.32
PF3D7_1303600	MAL13P1.17	conserved Plasmodium protein, unknown function	N/A	324.56	442.944	174.677	226.981	496.54	215.589
PF3D7_1335600	MAL13P1.178	conserved Plasmodium protein, unknown function	N/A	977.487	1309.9	817.005	941.876	1411.25	686.618
PF3D7_1336000	MAL13P1.179	conserved Plasmodium protein, unknown function	N/A	1755.42	1937.25	1355.41	1403.55	1633.78	1211.82
PF3D7_1303700	MAL13P1.18	conserved Plasmodium protein, unknown function	N/A	423.404	266.293	470.172	455.08	259.688	455.701
PF3D7_1336200	MAL13P1.180	conserved Plasmodium protein, unknown function	N/A	770.564	596.261	425.663	955.829	601.455	493.162
PF3D7_1336600	MAL13P1.183	conserved Plasmodium protein, unknown function	N/A	252.196	282.424	191.018	323.317	253.728	228.874
PF3D7_1337700	MAL13P1.188	conserved Plasmodium protein, unknown function	N/A	436.828	71.1835	309.025	596.051	96.4403	418.782
PF3D7_1303800	MAL13P1.19	conserved Plasmodium protein, unknown function	N/A	364.466	85.0029	344.358	556.34	120.43	387.513
PF3D7_1338500	MAL13P1.192	conserved Plasmodium protein, unknown function	N/A	26.9805	6.80067	13.5523	44.639	10.172	13.5553
PF3D7_1338600	MAL13P1.193	conserved Plasmodium protein, unknown function	N/A	717.98	145.556	695.431	1020.43	149.831	591.097
PF3D7_1338700	MAL13P1.194	conserved Plasmodium protein, unknown function	N/A	236.406	44.404	194.484	412.838	62.6768	266.999
PF3D7_1339000	MAL13P1.197	conserved Plasmodium protein, unknown function	N/A	318.675	121.839	141.13	201.797	120.683	175.966
PF3D7_1303900	MAL13P1.20	conserved Plasmodium protein, unknown function	N/A	95.5288	28.3252	80.716	73.1068	25.3833	59.245
PF3D7_1339600	MAL13P1.201	conserved Plasmodium protein, unknown function	N/A	479.527	665.419	317.901	365.688	519.338	288.154
PF3D7_1339700	MAL13P1.202	conserved Plasmodium protein, unknown function	N/A	482.625	400.647	539.908	757.55	397.243	509.843
PF3D7_1341700	MAL13P1.211	conserved Plasmodium protein, unknown function	N/A	41.0855	26.1412	43.1292	23.3367	9.62633	25.6928
PF3D7_1343100	MAL13P1.215	conserved Plasmodium protein, unknown function	N/A	1041.21	206.444	918.956	1882.14	204.949	1058.74
PF3D7_1343500	MAL13P1.217	conserved Plasmodium protein, unknown function	N/A	430.217	124.633	357.705	675.866	71.1995	428.162
PF3D7_1344900	MAL13P1.222	conserved Plasmodium protein, unknown function	N/A	1408.61	1847.41	921.717	1192.41	2127.14	1011.15
PF3D7_1345000	MAL13P1.224	conserved Plasmodium protein, unknown function	N/A	387.865	215.62	277.94	210.112	230.34	260.903
PF3D7_1345400	MAL13P1.226	conserved Plasmodium protein, unknown function	N/A	954.726	486.059	1162.7	1252.73	561.786	1415.57
PF3D7_1346400	MAL13P1.234	conserved Plasmodium protein, unknown function	N/A	2109.41	2711.44	1916.59	2351.22	3234.35	2008.77
PF3D7_1347400	MAL13P1.236	conserved Plasmodium protein, unknown function	N/A	548.309	813.373	395.153	407.774	725.028	343.594
PF3D7_1347600	MAL13P1.237a	conserved Plasmodium protein, unknown function	N/A	195.369	112.71	194.026	142.083	89.6625	136.631
PF3D7_1347900	MAL13P1.239	conserved Plasmodium protein, unknown function	N/A	112.645	62.223	112.81	178.102	34.0675	117.377
PF3D7_1304300	MAL13P1.24	conserved Plasmodium protein, unknown function	N/A	927.565	926.895	586.563	663.506	901.422	638.504
PF3D7_1348000	MAL13P1.240	conserved Plasmodium protein, unknown function	N/A	72.9327	13.7967	43.9792	80.9423	30.2233	60.9687
PF3D7_1349000	MAL13P1.247	conserved Plasmodium protein, unknown function	N/A	62.3605	66.6603	40.9033	73.8322	60.6167	51.7537
PF3D7_1349500	MAL13P1.249	conserved Plasmodium protein, unknown function	N/A	1682.23	2247.47	1889.11	1969.6	2278.66	1728.88
PF3D7_1304600	MAL13P1.25	conserved Plasmodium protein, unknown function	N/A	215.494	195.489	142.58	248.732	175.543	139.651
PF3D7_1349600	MAL13P1.250	conserved Plasmodium protein, unknown function	N/A	1626.43	975.327	1483.55	2893.26	1006.2	1744.48
PF3D7_1349900	MAL13P1.251	conserved Plasmodium protein, unknown function	N/A	180.645	166.924	126.343	113.223	143.589	92.189
PF3D7_1350000	MAL13P1.252	conserved Plasmodium protein, unknown function	N/A	33.538	44.9943	13.6485	23.7197	31.1383	6.37817
PF3D7_1350600	MAL13P1.254	conserved Plasmodium protein, unknown function	N/A	92.3697	28.1127	33.292	106.379	54.1185	48.7162
PF3D7_1351200	MAL13P1.258	conserved Plasmodium protein, unknown function	N/A	1155.01	1838.11	811.142	1176.61	1841.6	853.675
PF3D7_1305300	MAL13P1.26	conserved Plasmodium protein, unknown function	N/A	1306.22	2295.66	895.453	1097.29	2436.53	763.87
PF3D7_1351900	MAL13P1.261	conserved Plasmodium protein, unknown function	N/A	1511.41	2269.41	1441.77	1473.08	2822.18	1285.1
PF3D7_1352000	MAL13P1.262	conserved Plasmodium protein, unknown function	N/A	1272.44	1012.42	1435.91	1341.22	1100.92	1770.43
PF3D7_1352300	MAL13P1.265	conserved Plasmodium protein, unknown function	N/A	593.647	885.494	392.353	548.383	783.903	397.231
PF3D7_1352400	MAL13P1.266	conserved Plasmodium protein, unknown function	N/A	1079.62	1339.14	1069.19	1097.24	1404.58	1203.37
PF3D7_1356500	MAL13P1.276	conserved Plasmodium protein, unknown function	N/A	16.2285	12.4163	8.07633	19.8785	15.3303	9.09483
PF3D7_1357600	MAL13P1.282	conserved Plasmodium protein, unknown function	N/A	157.141	225.548	163.483	232.45	160.589	162.93
PF3D7_1358200	MAL13P1.286	conserved Plasmodium protein, unknown function	N/A	1446.52	2169.77	1380.51	1320.17	2369.39	1403.25
PF3D7_1358400	MAL13P1.287	conserved Plasmodium protein, unknown function	N/A	2181.79	257.657	1168.14	2595.61	276.765	1568.48
PF3D7_1306000	MAL13P1.29	conserved Plasmodium protein, unknown function	N/A	120.312	59.0128	117.051	211.301	62.6684	128.134
PF3D7_1359000	MAL13P1.293	conserved Plasmodium protein, unknown function	N/A	1986.11	2497.1	1401.52	1618.68	2296.54	1337.72
PF3D7_1359600	MAL13P1.295	conserved Plasmodium protein, unknown function	N/A	992.788	232.555	591.572	1782.05	270.363	769.425
PF3D7_1359700	MAL13P1.296	conserved Plasmodium protein, unknown function	N/A	286.555	83.5522	146.642	378.786	78.857	187.262
PF3D7_1306100	MAL13P1.30	conserved Plasmodium protein, unknown function	N/A	102.507	36.8855	55.4263	160.479	20.9345	82.5607
PF3D7_1360300	MAL13P1.300	conserved Plasmodium protein, unknown function	N/A	788.183	957.379	492.24	694.35	885.498	513.242
PF3D7_1361200	MAL13P1.304	conserved Plasmodium protein, unknown function	N/A	2938.76	4336.59	2548.79	2678.82	5321.03	2694.11
PF3D7_1361300	MAL13P1.305	conserved Plasmodium protein, unknown function	N/A	111.305	211.903	96.923	101.115	230.865	58.1217
PF3D7_1361500	MAL13P1.306	conserved Plasmodium protein, unknown function	N/A	2695.75	282.333	1731.21	4561.33	456.187	2826.83
PF3D7_1362600	MAL13P1.312	conserved Plasmodium protein, unknown function	N/A	928.827	460.656	1272.15	490.894	379.683	598.554
PF3D7_1362700	MAL13P1.313	conserved Plasmodium protein, unknown function	N/A	676.192	218.92	628.557	779.687	257.367	610.324
PF3D7_1362800	MAL13P1.315	conserved Plasmodium protein, unknown function	N/A	414.736	176.018	196.748	781.825	148.678	273.418
PF3D7_1362900	MAL13P1.316	conserved Plasmodium protein, unknown function	N/A	305.863	110.7	197.983	278.75	125.239	195.662
PF3D7_1363000	MAL13P1.317	conserved Plasmodium protein, unknown function	N/A	398.217	819.952	207.897	166.188	904.603	186.218
PF3D7_1363700	MAL13P1.319	conserved Plasmodium protein, unknown function	N/A	206.846	94.0523	167.996	260.413	89.3152	183.446
PF3D7_1364000	MAL13P1.321	conserved Plasmodium protein, unknown function	N/A	1183.1	1532.48	1031.9	1008.64	1411.46	1048.31
PF3D7_1364400	MAL13P1.323	conserved Plasmodium protein, unknown function	N/A	1965.37	2458.03	1602.92	1689.96	2685.98	1544.65
PF3D7_1306700	MAL13P1.33	conserved Plasmodium protein, unknown function	N/A	60.273	50.3218	37.5605	64.787	93.8502	44.6302
PF3D7_1365800	MAL13P1.330	conserved Plasmodium protein, unknown function	N/A	2085.91	1562.53	1511.17	2102.66	1471.71	1547.28
PF3D7_1366200	MAL13P1.332	conserved Plasmodium protein, unknown function	N/A	4302.66	1036.63	1510.19	3283.25	1026.06	1961.6
PF3D7_1366300	MAL13P1.333	conserved Plasmodium protein, unknown function	N/A	4639.87	6430.51	3694.55	4242.7	6995.84	3805.46
PF3D7_1366300	MAL13P1.334	conserved Plasmodium protein, unknown function	N/A	3156.46	4179.45	2213.85	2345.23	4938.39	2428.52
PF3D7_1366900	MAL13P1.336	conserved Plasmodium protein, unknown function	N/A	8064.08	10019.1	6698.72	7673.45	12339.9	6840.05
PF3D7_1367300	MAL13P1.340	conserved Plasmodium protein, unknown function	N/A	225.518	346.133	101.97	284.365	328.352	100.841
PF3D7_1367900	MAL13P1.342	conserved Plasmodium protein, unknown function	N/A	23.0067	10.8892	10.0708	30.4187	8.84883	10.549
PF3D7_1368000	MAL13P1.342a	conserved Plasmodium protein, unknown function	N/A	221.925	324.947	197.704	339.391	290.612	247.562
PF3D7_1368300	MAL13P1.345	conserved Plasmodium protein, unknown function	N/A	1235.11	1282.15	723.918	988.568	1273.76	733.034
PF3D7_1368900	MAL13P1.347	conserved Plasmodium protein, unknown function	N/A	1582.92	1341.59	1013.31	1323.25	1282.8	853.528
PF3D7_1369200	MAL13P1.349	conserved Plasmodium protein, unknown function	N/A	1224.84	1588.35	782.155	877.92	1528.49	754.642
PF3D7_1369300	MAL13P1.350	conserved Plasmodium protein, unknown function	N/A	294.969	128.839	210.773	133.633	60.7295	73.3255
PF3D7_1369400	MAL13P1.351	conserved Plasmodium protein, unknown function	N/A	302.151	356.87	115.526	189.348	305.866	79.7969
PF3D7_1369500	MAL13P1.352	conserved Plasmodium protein, unknown function	N/A	2994.23	4356.02	2276.36	2779.18	4087.54	2012.31
PF3D7_1343800	MAL13P1.380	conserved Plasmodium protein, unknown function	N/A	1194.59	473.345	954.758	1639.95	525.442	1195.34
PF3D7_1308400	MAL13P1.39	conserved Plasmodium protein, unknown function	N/A	1474.45	2081.46	1355.89	1682.72	1958.79	1411.55
PF3D7_1308500	MAL13P1.40	conserved Plasmodium protein, unknown function	N/A	1980.61	280.658	1208.09	1625.86	277.954	1757.56
PF3D7_1308600	MAL13P1.41	conserved Plasmodium protein, unknown function	N/A	55.9291	22.9352	20.5701	69.4108	8.64091	24.0825
PF3D7_1359500	MAL13P1.410	conserved Plasmodium protein, unknown function	N/A	315.893	414.558	95.0148	241.148	376.81	121.664
PF3D7_1309000	MAL13P1.43	conserved Plasmodium protein, unknown function	N/A	5996.26	10582.9	6618.45	3647.88	7731.23	5369.05
N/A	MAL13P1.435	conserved Plasmodium protein, unknown function		672939	464854	383397	672939	317195	405781
N/A	MAL13P1.455	conserved Plasmodium protein, unknown function		275071	369572	396409	405834	380734	396409
PF3D7_1309900	MAL13P1.46	conserved Plasmodium protein, unknown function	N/A	98.6433	181.72	33.9258	86.7853	59.0888	61.5607
N/A	MAL13P1.460	conserved Plasmodium protein, unknown function		200903	276966	336961	254880	212766	343974
PF3D7_1310100	MAL13P1.48	conserved Plasmodium protein, unknown function	N/A	271.959	36.2237	166.034	344.3	24.614	178.366
PF3D7_1310200	MAL13P1.49	conserved Plasmodium protein, unknown function	N/A	1706.22	167.856	1304.2	2702.65	238.355	1669.28
PF3D7_1310800	MAL13P1.52	conserved Plasmodium protein, unknown function	N/A	1564.47	1936.33	958.459	1124.27	1979.49	1006.53
PF3D7_1326200	MAL13P1.550	conserved Plasmodium protein, unknown function	N/A	435.972	951.601	377.965	324.623	1009.15	331.407
PF3D7_1312200	MAL13P1.57	conserved Plasmodium protein, unknown function	N/A	54.8432	24.2128	28.5685	64.5927	6.24867	37.2468
PF3D7_1365200	MAL13P1.580	conserved Plasmodium protein, unknown function	N/A	1424.7	2272.11	1057.62	1112.41	2183.62	966.117
N/A	MAL13P1.65	conserved Plasmodium protein, unknown function		9.091	5.26067	4.65133	8.10567	9.70467	5.85667
PF3D7_1313100	MAL13P1.66	conserved Plasmodium protein, unknown function	N/A	40.5617	35.1026	19.9731	52.9773	23.1707	26.1217
PF3D7_1314000	MAL13P1.72	conserved Plasmodium protein, unknown function	N/A	98.8918	56.5678	50.1298	71.845	75.3727	59.3005
PF3D7_1314100	MAL13P1.73	conserved Plasmodium protein, unknown function	N/A	899.405	1448.45	662.248	712.798	1541.46	559.051
PF3D7_1314300	MAL13P1.74	conserved Plasmodium protein, unknown function	N/A	702.773	825.515	741.124	1048.74	816.947	833.461
PF3D7_1315000	MAL13P1.77	conserved Plasmodium protein, unknown function	N/A	1753.73	1903.39	1286.27	1211.5	1699.89	1223.35
PF3D7_1315200	MAL13P1.78	conserved Plasmodium protein, unknown function	N/A	177.789	15.4678	97.7007	211.24	21.3582	128.88
PF3D7_1315500	MAL13P1.81	conserved Plasmodium protein, unknown function	N/A	2679.9	1729.92	1704.45	2099.05	1439.97	1757.39
PF3D7_1316900	MAL13P1.88	conserved Plasmodium protein, unknown function	N/A	1772.01	2197.86	1356.43	1673.45	2104.78	1366.31
PF3D7_1317500	MAL13P1.89	conserved Plasmodium protein, unknown function	N/A	119.294	142.422	51.3243	210.709	121.299	63.5913
PF3D7_1317600	MAL13P1.90	conserved Plasmodium protein, unknown function	N/A	515.342	863.521	557.209	424.16	756.501	530.845
PF3D7_1317700	MAL13P1.91	conserved Plasmodium protein, unknown function	N/A	615.11	1091.73	547.31	346.765	982.328	423.572
PF3D7_1318500	MAL13P1.97	conserved Plasmodium protein, unknown function	N/A	13.2467	8.92633	6.07767	10.1715	8.68667	5.33083
PF3D7_0719400	MAL7P1.102	conserved Plasmodium protein, unknown function	N/A	564.521	323.346	739.41	1094.8	308.179	724.206
PF3D7_0720300	MAL7P1.105	conserved Plasmodium protein, unknown function	N/A	619.539	118.052	165.263	592.108	149.029	203.057
PF3D7_0720500	MAL7P1.106	conserved Plasmodium protein, unknown function	N/A	165.458	265.188	70.5855	140.429	251.264	74.1595
PF3D7_0720600	MAL7P1.107	conserved Plasmodium protein, unknown function	N/A	2241.8	3218	1839.23	1814.86	3015.33	1688.02
PF3D7_0703300	MAL7P1.11	conserved Plasmodium protein, unknown function	N/A	62.3373	187.781	15.1498	36.7185	177.676	16.7227
PF3D7_0720900	MAL7P1.111	conserved Plasmodium protein, unknown function	N/A	442.581	447.476	395.583	532.333	417.133	417.88
PF3D7_0721200	MAL7P1.112	conserved Plasmodium protein, unknown function	N/A	884.73	1100.5	820.336	829.859	2002.34	1416.38
PF3D7_0721400	MAL7P1.114	conserved Plasmodium protein, unknown function	N/A	665.795	1036.1	558.053	800.074	1212.28	670.349
PF3D7_0721800	MAL7P1.117	conserved Plasmodium protein, unknown function	N/A	4551.96	4740.07	4824.43	3715.48	3773.81	4277.96
PF3D7_0722900	MAL7P1.123	conserved Plasmodium protein, unknown function	N/A	196.762	61.0368	103.095	268.115	88.74	115.733
PF3D7_0723200	MAL7P1.124	conserved Plasmodium protein, unknown function	N/A	189.999	12.4433	117.533	327.878	24.68	155.388
PF3D7_0723300	MAL7P1.125	conserved Plasmodium protein, unknown function	N/A	893.192	106.275	571.716	1106.52	212.248	780.572
PF3D7_0724100	MAL7P1.129	conserved Plasmodium protein, unknown function	N/A	3075.04	4202.59	2796.85	2949.24	5554.77	2855.35
PF3D7_0703600	MAL7P1.13	conserved Plasmodium protein, unknown function	N/A	942.766	508.935	1751.09	1539.23	532.106	1800.96
PF3D7_0724500	MAL7P1.131	conserved Plasmodium protein, unknown function	N/A	1139.53	1200.12	538.873	982.053	1218	547.993
PF3D7_0724700	MAL7P1.134	conserved Plasmodium protein, unknown function	N/A	2654.86	4594.56	2365.42	2577.96	4855.81	2263.5
PF3D7_0703700	MAL7P1.14	conserved Plasmodium protein, unknown function	N/A	6343.23	8100.38	4747.12	5234.56	7682.33	4961.1
PF3D7_0725400	MAL7P1.141	conserved Plasmodium protein, unknown function	N/A	32872	2065.22	19111.2	69728.4	1686.94	21039.5
PF3D7_0727100	MAL7P1.149	conserved Plasmodium protein, unknown function	N/A	166.349	102.132	133.001	284.431	87.135	144.939
PF3D7_0727600	MAL7P1.152	conserved Plasmodium protein, unknown function	N/A	22.2567	66.851	8.89867	16.348	33.8905	10.1352
PF3D7_0728400	MAL7P1.154	conserved Plasmodium protein, unknown function	N/A	217.221	29.2535	305.66	426.029	45.369	352.078
PF3D7_0728500	MAL7P1.154a	conserved Plasmodium protein, unknown function	N/A	153.172	57.2803	112.025	110.858	36.6475	71.1522
PF3D7_0728800	MAL7P1.157	conserved Plasmodium protein, unknown function	N/A	467.378	96.8817	455.701	631.373	95.9517	324.013
PF3D7_0729600	MAL7P1.160	conserved Plasmodium protein, unknown function	N/A	351.36	225.489	642.678	771.3	272.404	744.326
PF3D7_0730000	MAL7P1.163	conserved Plasmodium protein, unknown function	N/A	643.018	560.14	283.688	441.467	503.363	476.534
PF3D7_0730500	MAL7P1.167	conserved Plasmodium protein, unknown function	N/A	736.009	97.771	405.079	931.5	139.529	644.743
PF3D7_0706100	MAL7P1.203	conserved Plasmodium protein, unknown function	N/A	943.468	405.635	773.075	1310.08	409.687	1165.08
PF3D7_0706300	MAL7P1.203a	conserved Plasmodium protein, unknown function	N/A	1277.49	448.189	720.67	2335.5	486.746	1138.36
PF3D7_0706200	MAL7P1.203b	conserved Plasmodium protein, unknown function	N/A	30.8763	13.8097	7.79067	26.097	9.01633	10.3927
PF3D7_0706500	MAL7P1.204	conserved Plasmodium protein, unknown function	N/A	5539.39	9346.79	4624.32	5019.86	12148.3	4816.93
PF3D7_0706600	MAL7P1.205	conserved Plasmodium protein, unknown function	N/A	95.1072	159.576	31.2727	50.1978	98.5112	38.8852
PF3D7_0707200	MAL7P1.207	conserved Plasmodium protein, unknown function	N/A	1541.08	248.097	805.901	2267.49	240.221	915.951
PF3D7_0707500	MAL7P1.22	conserved Plasmodium protein, unknown function	N/A	785.672	694.204	647.152	935.839	700.598	633.478
PF3D7_0710000	MAL7P1.30	conserved Plasmodium protein, unknown function	N/A	416.299	526.588	253.427	303.996	539	251.988
PF3D7_0710500	MAL7P1.33	conserved Plasmodium protein, unknown function	N/A	295.847	459.967	194.317	237.432	415.821	178.566
PF3D7_0711200	MAL7P1.35	conserved Plasmodium protein, unknown function	N/A	558.182	826.342	287.906	433.743	922.581	336.209
PF3D7_0711300	MAL7P1.36	conserved Plasmodium protein, unknown function	N/A	2414.43	3042.25	1536.13	1658.79	2952.51	1685.04
PF3D7_0713500	MAL7P1.65	conserved Plasmodium protein, unknown function	N/A	1212.11	1423.71	779.885	1024.83	1263.96	761.075
PF3D7_0713700	MAL7P1.67	conserved Plasmodium protein, unknown function	N/A	505.307	759.143	351.276	423.735	764.256	370.797
PF3D7_0716300	MAL7P1.77	conserved Plasmodium protein, unknown function	N/A	976.166	444.167	1296.72	1913.35	463.438	1556.26
PF3D7_0716500	MAL7P1.79	conserved Plasmodium protein, unknown function	N/A	185.769	218.803	127.277	238.971	190.728	139.404
PF3D7_0717100	MAL7P1.83	conserved Plasmodium protein, unknown function	N/A	824.123	628.604	845.594	1229.85	592.349	782.74
PF3D7_0717200	MAL7P1.84	conserved Plasmodium protein, unknown function	N/A	4017.48	2724.34	3162.02	4383.92	2876.13	3312.1
PF3D7_0717600	MAL7P1.87	conserved Plasmodium protein, unknown function	N/A	861.907	159.254	837.798	1392.68	159.538	932.893
PF3D7_0718600	MAL7P1.95	conserved Plasmodium protein, unknown function	N/A	760.121	311.743	344.632	940.551	402.988	447.07
PF3D7_0718900	MAL7P1.97	conserved Plasmodium protein, unknown function	N/A	22.7215	10.9878	10.8515	71.0407	42.819	13.1843
PF3D7_0719000	MAL7P1.98	conserved Plasmodium protein, unknown function	N/A	356.73	775.432	320.879	130.978	768.227	200.254
PF3D7_0719100	MAL7P1.99	conserved Plasmodium protein, unknown function	N/A	627.2	450.545	1042.34	805.283	408.996	601.373
PF3D7_0812000	MAL8P1.100	conserved Plasmodium protein, unknown function	N/A	461.853	619.751	191.968	346.62	539.448	183.887
PF3D7_0811800	MAL8P1.102	conserved Plasmodium protein, unknown function	N/A	154.78	433.067	103.427	142.618	407.604	97.6055
PF3D7_0810900	MAL8P1.106	conserved Plasmodium protein, unknown function	N/A	604.974	93.5812	655.96	906.123	87.4267	760.058
PF3D7_0810700	MAL8P1.107	conserved Plasmodium protein, unknown function	N/A	799.689	1191.2	276.966	471.249	1077.06	216.673
PF3D7_0809800	MAL8P1.112	conserved Plasmodium protein, unknown function	N/A	114.164	171.652	108.175	204.131	161.221	146.514
PF3D7_0828700	MAL8P1.12	conserved Plasmodium protein, unknown function	N/A	166.009	41.8235	168.529	251.461	37.2558	160.691
PF3D7_0808000	MAL8P1.124	conserved Plasmodium protein, unknown function	N/A	266.169	283.48	171.805	316.802	234.325	213.892
PF3D7_0807600	MAL8P1.127	conserved Plasmodium protein, unknown function	N/A	4546.04	7741.36	4114.52	4417.33	9868.02	3976.22
PF3D7_0805800	MAL8P1.136	conserved Plasmodium protein, unknown function	N/A	558.909	704.394	379.388	559.538	783.541	375.349
PF3D7_0805100	MAL8P1.137	conserved Plasmodium protein, unknown function	N/A	327.578	54.0977	148.637	263.673	34.3932	113.565
PF3D7_0803600	MAL8P1.143	conserved Plasmodium protein, unknown function	N/A	1675.31	1714.4	1379.08	1919.15	1770.34	1535.73
PF3D7_0802900	MAL8P1.148	conserved Plasmodium protein, unknown function	N/A	120.273	261.576	66.7047	96.3552	217.493	37.0755
PF3D7_0802700	MAL8P1.149	conserved Plasmodium protein, unknown function	N/A	51.9872	22.412	21.018	48.156	8.254	14.4185
PF3D7_0828100	MAL8P1.15	conserved Plasmodium protein, unknown function	N/A	211.091	312.579	165.325	346.777	258.42	177.46
PF3D7_0802400	MAL8P1.152	conserved Plasmodium protein, unknown function	N/A	3446.22	5164.43	2993.44	3031.26	5572.2	3028.87
PF3D7_0827600	MAL8P1.18	conserved Plasmodium protein, unknown function	N/A	187.501	86.6791	167.117	363.792	85.241	199.821
PF3D7_0826900	MAL8P1.20	conserved Plasmodium protein, unknown function	N/A	307.964	573.211	221.064	218.417	572.808	192.68
PF3D7_0805500	MAL8P1.201	conserved Plasmodium protein, unknown function	N/A	1892.14	1904.67	1848.79	1470.16	1477.09	1615.55
N/A	MAL8P1.210	conserved Plasmodium protein, unknown function		111.243	441.291	151.624	245.319	304.735	160.081
N/A	MAL8P1.211	conserved Plasmodium protein, unknown function		83.7937	202.326	42.503	94.415	178.414	36.826
PF3D7_0826000	MAL8P1.24	conserved Plasmodium protein, unknown function	N/A	31.9835	19.114	12.7897	24.7618	11.8692	11.203
PF3D7_0825800	MAL8P1.25	conserved Plasmodium protein, unknown function	N/A	105.927	67.0638	60.1737	51.7107	23.6603	28.4455
PF3D7_0825000	MAL8P1.29	conserved Plasmodium protein, unknown function	N/A	1010.65	835.067	881.623	1274.28	996.562	1089.05
PF3D7_0824200	MAL8P1.34	conserved Plasmodium protein, unknown function	N/A	146.597	91.94	194.101	229.313	105.188	221.159
PF3D7_0822400	MAL8P1.47	conserved Plasmodium protein, unknown function	N/A	232.894	413.228	138.623	107.334	349.179	77.5138
PF3D7_0821900	MAL8P1.50	conserved Plasmodium protein, unknown function	N/A	147.011	88.8565	140.909	199.45	59.5742	122.201
PF3D7_0821400	MAL8P1.52	conserved Plasmodium protein, unknown function	N/A	3595.31	2033.74	2669.07	5516.27	2199.41	3362.66
PF3D7_0821000	MAL8P1.53	conserved Plasmodium protein, unknown function	N/A	2970.59	398.739	3477.2	4401.27	377.539	3675.64
PF3D7_0820900	MAL8P1.54	conserved Plasmodium protein, unknown function	N/A	1049.63	1299.74	819.508	1065.69	1439.43	896.406
PF3D7_0820800	MAL8P1.55	conserved Plasmodium protein, unknown function	N/A	348.429	324.604	227.708	363.716	305.04	300.178
PF3D7_0819800	MAL8P1.60	conserved Plasmodium protein, unknown function	N/A	477.942	229.979	502.642	433.359	233.469	450.04
PF3D7_0819700	MAL8P1.61	conserved Plasmodium protein, unknown function	N/A	401.269	63.6958	292.465	659.971	111.161	388.618
PF3D7_0819600	MAL8P1.62	conserved Plasmodium protein, unknown function	N/A	4049.9	1513.31	2621.36	5318.5	1423.18	3322.41
PF3D7_0819000	MAL8P1.64	conserved Plasmodium protein, unknown function	N/A	3594.57	5530.6	3467.43	3405.31	7267.4	3418.75
PF3D7_0829500	MAL8P1.7	conserved Plasmodium protein, unknown function	N/A	210.343	16.5455	123.698	246.358	66.4215	177.742
PF3D7_0816300	MAL8P1.80	conserved Plasmodium protein, unknown function	N/A	35.2295	7.105	26.3268	45.1112	16.1483	35.7197
PF3D7_0815500	MAL8P1.84	conserved Plasmodium protein, unknown function	N/A	708.112	195.447	728.703	1225.59	224.519	860.724
PF3D7_0814500	MAL8P1.88	conserved Plasmodium protein, unknown function	N/A	1782.73	1774.21	2079.98	1593.38	1632.99	2127.49
PF3D7_0814100	MAL8P1.93	conserved Plasmodium protein, unknown function	N/A	3317.4	5475.15	2979.59	2754.11	5008.1	2631.41
PF3D7_0813300	MAL8P1.95	conserved Plasmodium protein, unknown function	N/A	120.297	440.273	52.7428	52.3143	522.323	58.3295
PF3D7_0812900	MAL8P1.97	conserved Plasmodium protein, unknown function	N/A	1593.62	1015.02	1095.79	1665.84	966.729	1329.99
PF3D7_0703000	PF07_0010	conserved Plasmodium protein, unknown function	N/A	253.017	558.499	143.512	242.849	616.221	123.985
PF3D7_0703100	PF07_0011	conserved Plasmodium protein, unknown function	N/A	234.928	568.735	99.6623	122.483	538.928	84.7735
PF3D7_0703200	PF07_0012	conserved Plasmodium protein, unknown function	N/A	1087.46	546.007	1327.65	1581.2	655.465	1374.98
PF3D7_0703400	PF07_0013	conserved Plasmodium protein, unknown function	N/A	280.812	455.594	140.341	148.428	440.677	148.249
PF3D7_0703800	PF07_0014	conserved Plasmodium protein, unknown function	N/A	18.6768	49.5042	11.1233	15.5667	58.6723	7.40783
PF3D7_0705100	PF07_0021	conserved Plasmodium protein, unknown function	N/A	358.057	285.943	332.187	494.134	333.265	369.201
PF3D7_0705200	PF07_0022	conserved Plasmodium protein, unknown function	N/A	64.2931	65.2546	21.8239	107.169	40.3789	24.5756
PF3D7_0707600	PF07_0025	conserved Plasmodium protein, unknown function	N/A	1352.33	1582.24	1187.82	1114.52	1591.46	1221.4
PF3D7_0708200	PF07_0028	conserved Plasmodium protein, unknown function	N/A	508.559	453.866	266.949	309.477	524.988	403.095
PF3D7_0709500	PF07_0039	conserved Plasmodium protein, unknown function	N/A	23.2998	27.498	9.00783	22.8743	11.2327	10.2412
PF3D7_0710100	PF07_0041	conserved Plasmodium protein, unknown function	N/A	973.634	1245.87	852.154	726.276	1225.56	741.767
PF3D7_0710200	PF07_0042	conserved Plasmodium protein, unknown function	N/A	728.716	696.9	602.492	1049.32	894.382	617.923
PF3D7_0710700	PF07_0044	conserved Plasmodium protein, unknown function	N/A	5050.27	8711.6	4351.66	4727.59	9594.45	4083.69
PF3D7_0710800	PF07_0045	conserved Plasmodium protein, unknown function	N/A	261.612	789.778	208.892	182.265	743.437	129.824
PF3D7_0713900	PF07_0053	conserved Plasmodium protein, unknown function	N/A	5249.66	8809.72	4448.87	4690.24	9626.89	4233.35
PF3D7_0714200	PF07_0056	conserved Plasmodium protein, unknown function	N/A	4444.77	3990.03	2938.34	4410.03	4211.65	3013.28
PF3D7_0714600	PF07_0058	conserved Plasmodium protein, unknown function	N/A	1586.86	2398.27	1359.03	1264.23	3125.95	1335.15
PF3D7_0715200	PF07_0061	conserved Plasmodium protein, unknown function	N/A	867.899	238.887	1506.81	1365.62	242.106	1021.83
PF3D7_0715700	PF07_0063	conserved Plasmodium protein, unknown function	N/A	107.33	15.13	97.9803	230.854	20.1048	85.0203
PF3D7_0716700	PF07_0069	conserved Plasmodium protein, unknown function	N/A	687.9	577.357	493.008	832.049	478.614	409.138
PF3D7_0717800	PF07_0074	conserved Plasmodium protein, unknown function	N/A	312.293	324.761	227.053	447.915	405.189	215.165
PF3D7_0718800	PF07_0076	conserved Plasmodium protein, unknown function	N/A	14.1413	10.2532	7.32383	18.1572	19.7827	8.435
PF3D7_0719800	PF07_0081	conserved Plasmodium protein, unknown function	N/A	2044.39	2885.15	2071.48	2134.32	2582.74	1982.25
PF3D7_0720200	PF07_0084	conserved Plasmodium protein, unknown function	N/A	3524.56	4499.11	2958.74	3197.95	4187.31	2755.9
PF3D7_0721100	PF07_0087	conserved Plasmodium protein, unknown function	N/A	905.816	442.504	1343.66	1889.95	427.199	1569.73
PF3D7_0722000	PF07_0090	conserved Plasmodium protein, unknown function	N/A	1460.37	1499.59	1177.38	1258.2	1383.1	1009.15
PF3D7_0722700	PF07_0093	conserved Plasmodium protein, unknown function	N/A	2908.06	2152.86	3007.94	2879.28	1791.96	2936.95
PF3D7_0722800	PF07_0094	conserved Plasmodium protein, unknown function	N/A	405.533	361.384	427.753	194.899	402.382	272.432
PF3D7_0723100	PF07_0096	conserved Plasmodium protein, unknown function	N/A	204.473	22.2272	110.725	315.166	28.2712	114.499
PF3D7_0723400	PF07_0097	conserved Plasmodium protein, unknown function	N/A	5736.84	10506.9	5636.17	4151.66	13407.7	5758.79
PF3D7_0723800	PF07_0101	conserved Plasmodium protein, unknown function	N/A	1191.15	245.116	1151.52	2084.52	356.173	1403.32
PF3D7_0725300	PF07_0106	conserved Plasmodium protein, unknown function	N/A	2537.59	2642.46	1730.57	1998.49	3020.93	1643.23
PF3D7_0726600	PF07_0108	conserved Plasmodium protein, unknown function	N/A	26.301	10.5447	18.3252	37.4925	13.2027	24.7637
PF3D7_0726700	PF07_0109	conserved Plasmodium protein, unknown function	N/A	461.131	158.555	360.248	501.624	163.216	414.582
PF3D7_0727700	PF07_0114	conserved Plasmodium protein, unknown function	N/A	411.483	445.032	303.987	363.537	439.49	338.322
PF3D7_0727900	PF07_0116	conserved Plasmodium protein, unknown function	N/A	1100.16	1543.98	661.584	831.11	1523.14	611.879
PF3D7_0728300	PF07_0119	conserved Plasmodium protein, unknown function	N/A	198.571	32.9003	162.219	191.806	31.2887	159.616
PF3D7_0729100	PF07_0120	conserved Plasmodium protein, unknown function	N/A	705.469	742.503	695.195	785.55	952.393	670.782
PF3D7_0729700	PF07_0124	conserved Plasmodium protein, unknown function	N/A	178.662	21.6975	144.947	230.07	32.1695	185.511
PF3D7_0828900	PF08_0007	conserved Plasmodium protein, unknown function	N/A	739.365	160.701	537.952	806.639	187.559	691.05
PF3D7_0828300	PF08_0010	conserved Plasmodium protein, unknown function	N/A	745.617	863.81	573.5	929.763	944.824	693.983
PF3D7_0827400	PF08_0015	conserved Plasmodium protein, unknown function	N/A	807.22	1041.09	550.544	733.342	1147.29	538.692
PF3D7_0827300	PF08_0016	conserved Plasmodium protein, unknown function	N/A	4127.58	6920.75	3460.36	3724.43	6414.61	2986.14
PF3D7_0827200	PF08_0017	conserved Plasmodium protein, unknown function	N/A	271.319	235.203	334.608	256.211	245.105	242.79
PF3D7_0825900	PF08_0023	conserved Plasmodium protein, unknown function	N/A	1112.06	821.229	769.172	927.279	1181.48	815.539
PF3D7_0825700	PF08_0024	conserved Plasmodium protein, unknown function	N/A	54.3063	45.896	35.9665	23.3753	11.6803	13.5205
PF3D7_0824900	PF08_0027	conserved Plasmodium protein, unknown function	N/A	2504.33	4133.16	2354.67	2064.72	4637.26	2434.58
PF3D7_0824500	PF08_0029	conserved Plasmodium protein, unknown function	N/A	396.844	557.337	232.104	384.989	586.573	281.645
PF3D7_0824000	PF08_0030	conserved Plasmodium protein, unknown function	N/A	75.772	27.9292	44.1368	91.3945	19.3403	75.2693
PF3D7_0822900	PF08_0035	conserved Plasmodium protein, unknown function	N/A	6607.96	883.974	4433.37	9730.64	910.865	5223.2
PF3D7_0821200	PF08_0043	conserved Plasmodium protein, unknown function	N/A	193.63	259.839	75.823	100.679	224.263	69.3125
PF3D7_0820400	PF08_0046	conserved Plasmodium protein, unknown function	N/A	150.153	235.674	77.2167	78.5932	191.584	103.989
PF3D7_0820300	PF08_0047	conserved Plasmodium protein, unknown function	N/A	22497.5	22986.1	15106.2	22834.6	20996.7	15304.1
PF3D7_0819300	PF08_0051	conserved Plasmodium protein, unknown function	N/A	75.2233	94.8073	40.3402	86.2715	63.7478	33.8775
PF3D7_0817800	PF08_0057	conserved Plasmodium protein, unknown function	N/A	1272.19	85.9813	947.347	1713.76	127.265	1020.84
PF3D7_0817600	PF08_0058	conserved Plasmodium protein, unknown function	N/A	2370.67	286.821	2057.51	3446.07	359.196	2266.22
PF3D7_0817300	PF08_0060	conserved Plasmodium protein, unknown function	N/A	5485.25	1774.52	1647.6	5002.98	4680.21	2653.51
PF3D7_0817200	PF08_0061	conserved Plasmodium protein, unknown function	N/A	6248.31	5297.71	4436.81	6320.51	5444.16	4591.47
PF3D7_0814700	PF08_0072	conserved Plasmodium protein, unknown function	N/A	127.159	128.692	134.478	110.765	87.1128	125.331
PF3D7_0814600	PF08_0073	conserved Plasmodium protein, unknown function	N/A	415.607	240.291	375.78	403.988	186.059	409.374
PF3D7_0813400	PF08_0081	conserved Plasmodium protein, unknown function	N/A	9474.53	13227.8	7121.39	10049.1	13003.5	7110.11
PF3D7_0813100	PF08_0082	conserved Plasmodium protein, unknown function	N/A	679.72	125.226	552.809	849.816	179.488	600.149
PF3D7_0813000	PF08_0083	conserved Plasmodium protein, unknown function	N/A	4633.54	4494.83	4586.03	4112.87	4915.17	5063.56
PF3D7_0811700	PF08_0090	conserved Plasmodium protein, unknown function	N/A	215.519	13.9455	96.5595	411.191	30.1205	140.436
PF3D7_0811600	PF08_0091	conserved Plasmodium protein, unknown function	N/A	1510.23	573.096	1162.57	2514.77	673.104	1389.84
PF3D7_0809400	PF08_0101	conserved Plasmodium protein, unknown function	N/A	385.582	68.757	229.329	587.956	55.2405	313.984
PF3D7_0806900	PF08_0112	conserved Plasmodium protein, unknown function	N/A	190.059	505.018	98.4473	197.288	501.866	101.63
PF3D7_0806100	PF08_0116	conserved Plasmodium protein, unknown function	N/A	64.841	66.4918	32.8855	49.7575	61.4087	28.5077
PF3D7_0805300	PF08_0118	conserved Plasmodium protein, unknown function	N/A	757.113	153.564	431.51	1135.07	133.232	438.347
PF3D7_0804700	PF08_0122	conserved Plasmodium protein, unknown function	N/A	472.124	815.538	553.605	402.666	990.512	407.258
PF3D7_0801600	PF08_0134	conserved Plasmodium protein, unknown function	N/A	323.455	113.525	326.771	532.006	154.325	294.687
PF3D7_0801400	PF08_0136	conserved Plasmodium protein, unknown function	N/A	117.27	98.474	140.093	66.0203	78.4827	95.4163
PF3D7_1002300	PF10_0027	conserved Plasmodium protein, unknown function	N/A	46.771	254.63	34.4493	36.1087	135.034	26.9627
PF3D7_1002500	PF10_0029	conserved Plasmodium protein, unknown function	N/A	284.566	418.412	153.335	261.248	423.409	202.926
PF3D7_1002600	PF10_0030	conserved Plasmodium protein, unknown function	N/A	50.153	37.0248	24.609	72.129	32.9317	48.0262
PF3D7_1002700	PF10_0031	conserved Plasmodium protein, unknown function	N/A	476.608	803.686	368.005	517.896	907.671	407.687
PF3D7_1002900	PF10_0033	conserved Plasmodium protein, unknown function	N/A	1575.92	2385.56	1492.91	1323.78	2125.28	1269.98
PF3D7_1003000	PF10_0034	conserved Plasmodium protein, unknown function	N/A	174.095	86.9318	92.6512	228.522	77.2023	133.783
PF3D7_1003100	PF10_0034, PF10_0034a	conserved Plasmodium protein, unknown function	N/A	103.182	22.831	138.701	171.116	14.8167	152.917
PF3D7_1003400	PF10_0037	conserved Plasmodium protein, unknown function	N/A	984.436	185.221	584.889	1344.58	202.709	731.496
PF3D7_1003900	PF10_0042	conserved Plasmodium protein, unknown function	N/A	11.6238	37.1192	5.91717	11.2602	16.1492	5.30683
PF3D7_1004100	PF10_0044	conserved Plasmodium protein, unknown function	N/A	140.828	377.188	87.6998	94.7318	375.389	98.0827
PF3D7_1004500	PF10_0048	conserved Plasmodium protein, unknown function	N/A	535.517	254.446	443.75	789.632	203.324	543.745
PF3D7_1004700	PF10_0050	conserved Plasmodium protein, unknown function	N/A	40.5513	8.95933	37.9675	55.2312	17.0228	47.4088
PF3D7_1004900	PF10_0052	conserved Plasmodium protein, unknown function	N/A	437.477	236.675	443.882	553.355	170.817	383.005
PF3D7_1005200	PF10_0054a	conserved Plasmodium protein, unknown function	N/A	57.0003	82.9937	52.0527	98.375	81.7353	46.314
PF3D7_1005300	PF10_0055	conserved Plasmodium protein, unknown function	N/A	23.239	7.86367	13.0018	44.7463	25.2582	14.0282
PF3D7_1005400	PF10_0056	conserved Plasmodium protein, unknown function	N/A	39.393	32.6283	11.8575	53.8073	44.0552	12.0775
PF3D7_1005900	PF10_0060	conserved Plasmodium protein, unknown function	N/A	754.923	126.545	640.869	1013.05	148.68	772.532
PF3D7_1006300	PF10_0063a	conserved Plasmodium protein, unknown function	N/A	155.472	145.821	251.741	107.435	83.682	78.9747
PF3D7_1006400	PF10_0064	conserved Plasmodium protein, unknown function	N/A	117.334	56.7608	71.7878	87.3312	57.4702	116.218
PF3D7_1006500	PF10_0065	conserved Plasmodium protein, unknown function	N/A	324.154	269.177	207.482	315.115	231.628	242.58
PF3D7_1006700	PF10_0067	conserved Plasmodium protein, unknown function	N/A	2597.7	4428.15	2297.35	2536.26	5285.37	2081.38
PF3D7_1007100	PF10_0070a	conserved Plasmodium protein, unknown function	N/A	93.1345	35.1707	60.8567	84.879	27.9967	66.6785
PF3D7_1007400	PF10_0073	conserved Plasmodium protein, unknown function	N/A	1983.3	1900.15	1358.72	2335.96	1783.35	1482.08
PF3D7_1007500	PF10_0073, PF10_0073a	conserved Plasmodium protein, unknown function	N/A	1220.5	1616.04	893.256	993.245	1689.28	850.168
PF3D7_1007600	PF10_0074	conserved Plasmodium protein, unknown function	N/A	1708.18	2124.26	1423.06	1399.15	1974.47	1296.55
PF3D7_1007800	PF10_0076	conserved Plasmodium protein, unknown function	N/A	218.996	486.566	104.573	126.577	564.763	143.73
PF3D7_1009300	PF10_0090	conserved Plasmodium protein, unknown function	N/A	1473.32	1670.51	1450.2	1615.39	1615.66	1241.06
PF3D7_1009900	PF10_0096	conserved Plasmodium protein, unknown function	N/A	764.774	1045.99	441.44	541.94	1106.38	436.353
PF3D7_1010400	PF10_0101	conserved Plasmodium protein, unknown function	N/A	388.02	451.486	401.347	355.679	392.46	418.61
PF3D7_1010900	PF10_0106	conserved Plasmodium protein, unknown function	N/A	401.593	728.843	250.273	251.966	815.499	195.425
PF3D7_1011100	PF10_0108	conserved Plasmodium protein, unknown function	N/A	273.932	527.233	93.8427	204.838	565.18	119.745
PF3D7_1011200	PF10_0109	conserved Plasmodium protein, unknown function	N/A	907.81	993.562	618.574	935.088	989.461	696.868
PF3D7_1011600	PF10_0113	conserved Plasmodium protein, unknown function	N/A	299.038	639.024	119.297	189.157	684.463	110.116
PF3D7_1012100	PF10_0118	conserved Plasmodium protein, unknown function	N/A	1090.65	127.548	1082.26	1450	175.524	1348.89
PF3D7_1012800	PF10_0125	conserved Plasmodium protein, unknown function	N/A	121.016	356.478	59.436	135.454	336.925	80.56
PF3D7_1013200	PF10_0129	conserved Plasmodium protein, unknown function	N/A	1027.3	678.784	624.972	1354.07	799.695	828.096
PF3D7_1013300	PF10_0130	conserved Plasmodium protein, unknown function	N/A	690.44	953.252	338.367	656.996	957.502	313.629
PF3D7_1013400	PF10_0131	conserved Plasmodium protein, unknown function	N/A	565.314	201.973	339.501	374.891	216.355	339.868
PF3D7_1013600	PF10_0133	conserved Plasmodium protein, unknown function	N/A	676.427	118.805	598.709	1026.61	172.752	589.471
PF3D7_1013700	PF10_0134	conserved Plasmodium protein, unknown function	N/A	82.986	18.09	65.58	117.203	53.5023	89.3678
PF3D7_1013800	PF10_0135	conserved Plasmodium protein, unknown function	N/A	2049.69	389.848	3637.47	4361.96	673.001	5045.42
PF3D7_1014500	PF10_0142	conserved Plasmodium protein, unknown function	N/A	564.129	798.108	295.816	416.536	771.388	270.733
PF3D7_1014800	PF10_0145	conserved Plasmodium protein, unknown function	N/A	27.166	5.55217	33.4077	37.2648	13.1668	29.0367
PF3D7_1014900	PF10_0146	conserved Plasmodium protein, unknown function	N/A	611.879	79.1771	455.965	1106.21	162.23	517.241
PF3D7_1015400	PF10_0151	conserved Plasmodium protein, unknown function	N/A	323.596	326.577	593.542	596.795	302.712	551.669
PF3D7_1015500	PF10_0152	conserved Plasmodium protein, unknown function	N/A	78.2622	19.5208	33.5927	87.0758	19.0902	47.3367
PF3D7_1016000	PF10_0156	conserved Plasmodium protein, unknown function	N/A	981.178	176.848	381.162	1267.53	142.481	448.682
PF3D7_1016100	PF10_0157	conserved Plasmodium protein, unknown function	N/A	29.175	55.5353	10.171	26.9707	24.287	7.228
PF3D7_1017600	PF10_0171	conserved Plasmodium protein, unknown function	N/A	9193.18	13025.5	8582.94	8020.25	15556.4	7645.18
PF3D7_1017700	PF10_0172	conserved Plasmodium protein, unknown function	N/A	85.5433	294.127	71.1342	88.6902	358.074	85.3053
PF3D7_1017800	PF10_0173	conserved Plasmodium protein, unknown function	N/A	291.681	658.959	142.236	105.481	639.082	141.444
PF3D7_1018100	PF10_0176	conserved Plasmodium protein, unknown function	N/A	28.5803	218.958	18.5772	54.561	156.558	15.31
PF3D7_1018300	PF10_0177b	conserved Plasmodium protein, unknown function	N/A	4762.59	5101.41	3827.94	4611.26	5345.33	4048.13
PF3D7_1018400	PF10_0178	conserved Plasmodium protein, unknown function	N/A	233.713	329.951	168.812	199.978	230.532	87.0918
PF3D7_1018700	PF10_0180	conserved Plasmodium protein, unknown function	N/A	11145.5	16928.1	8527.38	8996.1	15588.2	8359.01
PF3D7_1018900	PF10_0182	conserved Plasmodium protein, unknown function	N/A	205.457	313.814	114.023	197.219	312.803	127.608
PF3D7_1019100	PF10_0184	conserved Plasmodium protein, unknown function	N/A	187.607	96.2948	353.427	306.902	108.085	418.039
PF3D7_1019200	PF10_0185	conserved Plasmodium protein, unknown function	N/A	36.5722	7.0515	28.956	92.7602	13.5373	32.3173
PF3D7_1019600	PF10_0189	conserved Plasmodium protein, unknown function	N/A	1011.68	141.866	794.644	1494.95	172.365	670.57
PF3D7_1019700	PF10_0190	conserved Plasmodium protein, unknown function	N/A	490.188	211.102	819.723	755.639	273.349	735.717
PF3D7_1020200	PF10_0195	conserved Plasmodium protein, unknown function	N/A	64.9423	42.5192	71.2703	56.376	20.635	33.2613
PF3D7_1021000	PF10_0204	conserved Plasmodium protein, unknown function	N/A	447.763	259.309	741.339	691.805	273.798	942.719
PF3D7_1021100	PF10_0205	conserved Plasmodium protein, unknown function	N/A	1068.4	1195.2	682.29	986.649	1240.93	691.462
PF3D7_1021200	PF10_0206	conserved Plasmodium protein, unknown function	N/A	797.532	188.286	1274.13	986.723	174.982	1093.65
PF3D7_1022100	PF10_0215, PF10_0215a	conserved Plasmodium protein, unknown function	N/A	2294.05	3629.9	1931.81	2107.31	3407.81	1660.56
PF3D7_1023300	PF10_0226	conserved Plasmodium protein, unknown function	N/A	248.714	9.65767	104.621	211.318	25.386	122.503
PF3D7_1023500	PF10_0228	conserved Plasmodium protein, unknown function	N/A	25.7137	7.85	18.0723	33.6083	13.1997	16.7507
PF3D7_1023600	PF10_0228, PF10_0229	conserved Plasmodium protein, unknown function	N/A	342.751	108.182	414.698	374.428	107.605	356.56
PF3D7_1023700	PF10_0230	conserved Plasmodium protein, unknown function	N/A	26.6555	10.0598	13.9168	29.9942	7.04667	7.0415
PF3D7_1023800	PF10_0231	conserved Plasmodium protein, unknown function	N/A	129.841	106.599	125.44	220.111	103.873	124.034
PF3D7_1024000	PF10_0233	conserved Plasmodium protein, unknown function	N/A	2049.68	1002.78	1387.45	2601.25	1002.6	1346.32
PF3D7_1024100	PF10_0234	conserved Plasmodium protein, unknown function	N/A	46.8053	8.93167	16.9578	51.462	13.3185	12.8913
PF3D7_1024300	PF10_0236	conserved Plasmodium protein, unknown function	N/A	80.547	25.073	89.164	106.891	12.8828	44.1533
PF3D7_1024400	PF10_0237	conserved Plasmodium protein, unknown function	N/A	254.535	254.076	188.679	173.596	338.327	229.911
PF3D7_1024500	PF10_0238	conserved Plasmodium protein, unknown function	N/A	451.664	63.1437	573.59	866.931	96.6742	487.547
PF3D7_1024700	PF10_0241	conserved Plasmodium protein, unknown function	N/A	216.386	101.525	241.121	350.374	61.8207	258.131
PF3D7_1024900	PF10_0243	conserved Plasmodium protein, unknown function	N/A	168.979	132.225	94.5076	254.882	95.4784	97.1553
PF3D7_1025300	PF10_0246	conserved Plasmodium protein, unknown function	N/A	386.288	454.152	316.497	461.339	405.688	343.921
PF3D7_1025500	PF10_0250	conserved Plasmodium protein, unknown function	N/A	240.58	267.758	213.108	253.038	306.605	197.647
PF3D7_1025700	PF10_0253	conserved Plasmodium protein, unknown function	N/A	295.496	13.7518	180.642	333.038	16.581	118.578
PF3D7_1025800	PF10_0253b	conserved Plasmodium protein, unknown function	N/A	425.774	73.9063	344.62	587.503	61.1387	307.602
PF3D7_1025900	PF10_0254	conserved Plasmodium protein, unknown function	N/A	991.047	438.965	1122.22	2048.1	637.265	1262.82
PF3D7_1026000	PF10_0257	conserved Plasmodium protein, unknown function	N/A	10865.9	14099.5	8061.26	10597	19390.2	8392.58
PF3D7_1026100	PF10_0258	conserved Plasmodium protein, unknown function	N/A	777.831	816.879	383.272	518.74	808.935	352.919
PF3D7_1026200	PF10_0259	conserved Plasmodium protein, unknown function	N/A	64.0407	58.2465	50.9338	115.523	66.4643	44.2687
PF3D7_1026300	PF10_0260	conserved Plasmodium protein, unknown function	N/A	81.9018	25.5118	79.0317	78.3607	18.2258	48.1342
PF3D7_1026500	PF10_0261a	conserved Plasmodium protein, unknown function	N/A	1042.15	139.052	638.004	1367.49	262.688	882.59
PF3D7_1026600	PF10_0262	conserved Plasmodium protein, unknown function	N/A	3904.95	703.987	4644.6	6464.17	832.322	3794.91
PF3D7_1027000	PF10_0265	conserved Plasmodium protein, unknown function	N/A	67.7696	221.05	46.7301	41.881	278.47	43.962
PF3D7_1027500	PF10_0270	conserved Plasmodium protein, unknown function	N/A	35.1253	166.939	9.89667	25.405	121.998	9.52567
PF3D7_1028600	PF10_0280	conserved Plasmodium protein, unknown function	N/A	891.134	182.963	869.98	1240.24	204.195	977.06
PF3D7_1028800	PF10_0282	conserved Plasmodium protein, unknown function	N/A	678.654	83.207	772.708	1042.91	109.489	883.778
PF3D7_1029100	PF10_0284	conserved Plasmodium protein, unknown function	N/A	391.411	52.1688	134.209	252.817	32.689	165.109
PF3D7_1029300	PF10_0286	conserved Plasmodium protein, unknown function	N/A	671.346	661.535	411.658	701.831	669.929	477.955
PF3D7_1029500	PF10_0288	conserved Plasmodium protein, unknown function	N/A	156.953	548.531	108.877	158.723	465.572	90.6113
PF3D7_1029700	PF10_0290	conserved Plasmodium protein, unknown function	N/A	24.821	10.9635	13.0108	29.6482	10.1815	12.7853
PF3D7_1029900	PF10_0292	conserved Plasmodium protein, unknown function	N/A	2747.77	448.266	2896.15	4283.46	538.918	3285.77
PF3D7_1030300	PF10_0296	conserved Plasmodium protein, unknown function	N/A	1874.21	883.653	1107.5	2112.43	969.704	1317.16
PF3D7_1030400	PF10_0297	conserved Plasmodium protein, unknown function	N/A	37.1377	156.491	19.439	17.8248	217.873	24.3353
PF3D7_1031100	PF10_0304	conserved Plasmodium protein, unknown function	N/A	1437.38	1532.53	994.643	756.557	1697.07	1126.68
PF3D7_1031300	PF10_0307	conserved Plasmodium protein, unknown function	N/A	1944.55	615.334	1325.67	2243.31	893.886	1531.21
PF3D7_1031600	PF10_0310	conserved Plasmodium protein, unknown function	GEXP15	2410.35	3476.34	2074.19	2370.72	4514.84	1968.27
PF3D7_1031800	PF10_0312	conserved Plasmodium protein, unknown function	N/A	762.101	148.907	873.818	1074.63	169.584	1009.27
PF3D7_1031900	PF10_0313, PF10_0313a	conserved Plasmodium protein, unknown function	N/A	364.537	155.912	300.107	445.087	177.225	304.245
PF3D7_1032200	PF10_0314a	conserved Plasmodium protein, unknown function	N/A	82.2417	206.161	50.2452	88.2708	172.399	45.6567
PF3D7_1032300	PF10_0315	conserved Plasmodium protein, unknown function	N/A	341.363	401.328	253.067	416.503	404.428	332.361
PF3D7_1032700	PF10_0319	conserved Plasmodium protein, unknown function	N/A	1766.24	2280.45	1184.61	1566.84	3156.88	1219.29
PF3D7_1033000	PF10_0321	conserved Plasmodium protein, unknown function	N/A	249.642	508.904	154.641	149.393	527.703	158.543
PF3D7_1033300	PF10_0324	conserved Plasmodium protein, unknown function	N/A	1425.71	1571.89	902.233	1140.16	1335.27	849.728
PF3D7_1034100	PF10_0331a	conserved Plasmodium protein, unknown function	N/A	9.81833	4.83383	4.16433	8.05017	8.16683	4.64083
PF3D7_1034500	PF10_0335	conserved Plasmodium protein, unknown function	N/A	156.496	15.5976	169.206	446.05	63.6739	238.775
PF3D7_1034800	PF10_0338	conserved Plasmodium protein, unknown function	N/A	327.681	111.277	319.556	438.406	134.371	515.523
PF3D7_1036900	PF10_0361	conserved Plasmodium protein, unknown function	N/A	3018.19	4423.41	2790.07	3295.3	4947.16	2829.36
PF3D7_1037200	PF10_0365	conserved Plasmodium protein, unknown function	N/A	49.7698	27.4655	29.8252	83.0122	45.1167	34.8717
PF3D7_1037400	PF10_0367	conserved Plasmodium protein, unknown function	N/A	602.439	95.8363	210.631	646.83	58.4642	338.421
PF3D7_1038200	PF10_0373a	conserved Plasmodium protein, unknown function	N/A	292.421	462.957	54.506	164.769	459.983	71.6573
PF3D7_1037900	PF10_0415	conserved Plasmodium protein, unknown function	N/A	881.947	1325.45	642.729	783.505	1233.05	740.707
PF3D7_1038300	PF10_0420	conserved Plasmodium protein, unknown function	N/A	35.4205	12.0355	30.6145	35.9092	25.2305	29.5718
PF3D7_1103000	PF11_0042	conserved Plasmodium protein, unknown function	N/A	586.776	996.35	328.79	383.003	868.37	449.844
PF3D7_1103900	PF11_0050	conserved Plasmodium protein, unknown function	N/A	441.462	538.207	150.253	327.201	564.008	196.253
PF3D7_1104300	PF11_0054	conserved Plasmodium protein, unknown function	N/A	829.918	407.789	1002.49	1214.81	490.871	1104.04
PF3D7_1105300	PF11_0064	conserved Plasmodium protein, unknown function	N/A	918.214	469.145	429.455	1063.73	416.21	556.368
PF3D7_1106200	PF11_0073	conserved Plasmodium protein, unknown function	N/A	798.438	533.341	774.684	1351.22	501.256	827.172
PF3D7_1106400	PF11_0075	conserved Plasmodium protein, unknown function	N/A	94.801	22.0905	45.6037	124.186	38.8587	71.6932
PF3D7_1106500	PF11_0076	conserved Plasmodium protein, unknown function	N/A	793.766	1134.45	548.155	631.727	1247.45	599.286
PF3D7_1106900	PF11_0080	conserved Plasmodium protein, unknown function	N/A	39.9512	85.1625	17.8588	35.4535	69.8692	14.8718
PF3D7_1107200	PF11_0084	conserved Plasmodium protein, unknown function	N/A	1017.09	1493.24	898.621	772.943	1751.12	848.003
PF3D7_1107600	PF11_0089	conserved Plasmodium protein, unknown function	N/A	25.0957	126.683	21.7068	25.0155	149.539	22.864
PF3D7_1108100	PF11_0094	conserved Plasmodium protein, unknown function	N/A	1698.87	444.103	1587.83	2684.45	588.189	2100.63
PF3D7_1108800	PF11_0100	conserved Plasmodium protein, unknown function	N/A	159.265	367.705	55.9657	100.193	352.283	70.0897
PF3D7_1108900	PF11_0101	conserved Plasmodium protein, unknown function	N/A	827.145	1339	474.22	635.898	1259.12	453.089
PF3D7_1110100	PF11_0107	conserved Plasmodium protein, unknown function	N/A	4602.68	4752.14	3192.63	4911.76	3830.79	3135.32
PF3D7_1110300	PF11_0109	conserved Plasmodium protein, unknown function	N/A	3932.7	5492.54	3290.43	3431.28	5723.49	3064.07
PF3D7_1110800	PF11_0114a	conserved Plasmodium protein, unknown function	N/A	187.251	104.427	121.373	157.949	91.1717	94.3517
PF3D7_1111200	PF11_0118	conserved Plasmodium protein, unknown function	N/A	1534.97	2044.17	1104.25	1140.18	1993.77	1016.86
PF3D7_1111400	PF11_0120	conserved Plasmodium protein, unknown function	N/A	266.082	541.071	164.54	212.521	529.49	111.013
PF3D7_1111700	PF11_0123	conserved Plasmodium protein, unknown function	N/A	471.886	958.206	402.906	266.017	930.698	329.01
PF3D7_1112000	PF11_0126	conserved Plasmodium protein, unknown function	N/A	5013.7	3695.17	3892.85	4515.41	3175.05	4213.21
PF3D7_1112100	PF11_0127	conserved Plasmodium protein, unknown function	N/A	1134.64	293.897	802.165	1389.43	342.468	1041.53
PF3D7_1112300	PF11_0129	conserved Plasmodium protein, unknown function	N/A	118.247	34.465	37.0432	99.1233	6.7265	51.5003
PF3D7_1112900	PF11_0135	conserved Plasmodium protein, unknown function	N/A	281.771	78.219	198.481	465.271	60.4158	224.942
PF3D7_1113200	PF11_0140	conserved Plasmodium protein, unknown function	N/A	1011.21	1127.78	728.316	663.804	985.069	659.252
PF3D7_1113600	PF11_0144	conserved Plasmodium protein, unknown function	N/A	1794.12	2228.98	1203.12	2119.86	2404.37	1268.04
PF3D7_1114400	PF11_0153	conserved Plasmodium protein, unknown function	N/A	80.8583	7.92667	47.6888	120.18	13.1305	64.0138
PF3D7_1114500	PF11_0154	conserved Plasmodium protein, unknown function	N/A	58.2497	51.6505	27.8515	54.1538	33.9902	22.8805
PF3D7_1114600	PF11_0155	conserved Plasmodium protein, unknown function	N/A	47.1833	27.0733	41.9725	77.8003	21.4867	41.5495
PF3D7_1114900	PF11_0158	conserved Plasmodium protein, unknown function	N/A	169.245	39.7206	114.766	264.234	48.336	145.581
PF3D7_1115000	PF11_0159	conserved Plasmodium protein, unknown function	N/A	746.104	237.499	876.19	1274.26	231.22	978.705
PF3D7_1115800	PF11_0166	conserved Plasmodium protein, unknown function	N/A	8261.12	7528.98	7640.42	11164	8005.11	9035.43
PF3D7_1116900	PF11_0175a	conserved Plasmodium protein, unknown function	N/A	800.938	130.699	441.488	822.144	168.706	641.095
PF3D7_1117200	PF11_0178	conserved Plasmodium protein, unknown function	N/A	215	31.7382	179.161	285.921	52.4209	210
PF3D7_1117300	PF11_0179	conserved Plasmodium protein, unknown function	N/A	12003.2	13288.7	9042.49	11361.8	11571	9909.98
PF3D7_1117400	PF11_0180	conserved Plasmodium protein, unknown function	N/A	1128.64	613.764	1117.41	1450.81	560.028	1408.27
PF3D7_1117900	PF11_0185	conserved Plasmodium protein, unknown function	N/A	580.76	606.662	1060.38	1017.41	727.654	934.652
PF3D7_1118000	PF11_0186	conserved Plasmodium protein, unknown function	N/A	1158.3	1284.97	861.771	983.788	1178.62	820.087
PF3D7_1118900	PF11_0196	conserved Plasmodium protein, unknown function	N/A	239.516	115.484	199.809	242.154	125.659	180.091
PF3D7_1119700	PF11_0204	conserved Plasmodium protein, unknown function	N/A	631.294	402.892	230.973	451.958	274.549	250.396
PF3D7_1119900	PF11_0206	conserved Plasmodium protein, unknown function	N/A	1571.1	2142.75	1218.18	1510.32	2223.33	1158.47
PF3D7_1120000	PF11_0207	conserved Plasmodium protein, unknown function	N/A	1607.19	2521.76	1611.63	1611.75	4042.3	1762.82
PF3D7_1120200	PF11_0209	conserved Plasmodium protein, unknown function	N/A	1927.39	1823.11	1724.73	1764.64	1648.21	1772.38
PF3D7_1120600	PF11_0213	conserved Plasmodium protein, unknown function	N/A	226.43	152.969	243.815	163.793	93.0023	137.497
PF3D7_1120700	PF11_0214	conserved Plasmodium protein, unknown function	N/A	154.646	73.6017	160.468	119.259	57.5808	87.3085
PF3D7_1120800	PF11_0215	conserved Plasmodium protein, unknown function	N/A	228.791	14.812	183.699	380.369	36.7253	148.308
PF3D7_1121100	PF11_0218	conserved Plasmodium protein, unknown function	N/A	1764.08	2248.33	2099.67	2210.01	2967.16	2045.23
PF3D7_1121200	PF11_0219	conserved Plasmodium protein, unknown function	N/A	37.6717	19.7482	19.0887	40.4287	12.24	24.3982
PF3D7_1121500	PF11_0223	conserved Plasmodium protein, unknown function	N/A	175.023	381.332	150.128	211.48	345.543	186.148
PF3D7_1122000	PF11_0228	conserved Plasmodium protein, unknown function	N/A	32.722	48.2523	7.75067	33.0403	36.652	6.67817
PF3D7_1122300	PF11_0231	conserved Plasmodium protein, unknown function	N/A	3135.66	4143.06	2578.35	2844.63	3724.63	2433.64
PF3D7_1122400	PF11_0232	conserved Plasmodium protein, unknown function	N/A	1714.89	2675.17	1632.23	1377.8	3387.24	1616.77
PF3D7_1122500	PF11_0233	conserved Plasmodium protein, unknown function	N/A	243.284	301.952	261.884	466.656	280.546	264.85
PF3D7_1122600	PF11_0234	conserved Plasmodium protein, unknown function	N/A	131.023	35.4796	137.786	353.511	69.1144	112.746
PF3D7_1122700	PF11_0238	conserved Plasmodium protein, unknown function	N/A	368.578	9.3375	234.853	434.786	20.7127	323.186
PF3D7_1123000	PF11_0241	conserved Plasmodium protein, unknown function	N/A	4355.41	4640.8	4649.97	3984.13	5467.42	4869.78
PF3D7_1123500	PF11_0246	conserved Plasmodium protein, unknown function	N/A	13802.3	17379.9	9420.59	10931.3	17669.6	8654.7
PF3D7_1124200	PF11_0253	conserved Plasmodium protein, unknown function	N/A	916.75	692.091	671.567	798.024	778.347	767.913
PF3D7_1124300	PF11_0254	conserved Plasmodium protein, unknown function	N/A	2963.14	3661.51	2837.82	2002.26	3264.44	2539.02
PF3D7_1125000	PF11_0261	conserved Plasmodium protein, unknown function	N/A	818.769	629.818	995.207	895.576	570.13	1093.24
PF3D7_1125200	PF11_0263	conserved Plasmodium protein, unknown function	N/A	2155.36	3487.87	1266.09	1785.64	3136.87	1165.88
PF3D7_1125600	PF11_0266a	conserved Plasmodium protein, unknown function	N/A	447.112	76.871	383.671	724.008	80.902	452.184
PF3D7_1125900	PF11_0269	conserved Plasmodium protein, unknown function	N/A	1859.29	1959.6	1582.74	1644.8	1891.34	1431.38
PF3D7_1126400	PF11_0274	conserved Plasmodium protein, unknown function	N/A	2061.1	2678.51	1488.87	1793.05	2190.92	1324.93
PF3D7_1126500	PF11_0275	conserved Plasmodium protein, unknown function	N/A	2212.74	2761.02	1378.53	1629.81	2770.74	1277.08
PF3D7_1127200	PF11_0283	conserved Plasmodium protein, unknown function	N/A	35.2503	29.6697	10.7227	34.9483	5.58833	12.728
PF3D7_1127400	PF11_0285	conserved Plasmodium protein, unknown function	N/A	701.686	1021.13	377.732	586.935	1084.56	389.463
PF3D7_1127700	PF11_0288	conserved Plasmodium protein, unknown function	N/A	51.8928	134.158	18.4592	57.504	211.762	28.4668
PF3D7_1127800	PF11_0289	conserved Plasmodium protein, unknown function	N/A	622.534	902.627	423.146	537.928	1064.8	480.816
PF3D7_1127900	PF11_0290	conserved Plasmodium protein, unknown function	N/A	1586.74	956.889	752.709	1799.19	1305.56	1037.71
PF3D7_1128000	PF11_0291	conserved Plasmodium protein, unknown function	N/A	2733.2	3314.97	2106.18	2382.17	3265.31	2045.39
PF3D7_1128900	PF11_0300	conserved Plasmodium protein, unknown function	N/A	980.314	128.52	876.377	1697.13	159.706	1067.22
PF3D7_1129300	PF11_0304	conserved Plasmodium protein, unknown function	N/A	695.15	136.662	412.288	1071.15	199.584	564.393
PF3D7_1129700	PF11_0308	conserved Plasmodium protein, unknown function	N/A	548.884	801.791	401.43	478.48	817.888	394.796
PF3D7_1129800	PF11_0309	conserved Plasmodium protein, unknown function	N/A	327.809	735.769	289.867	253.206	584.523	201.597
PF3D7_1130900	PF11_0319	conserved Plasmodium protein, unknown function	N/A	40.0605	40.5798	13.0304	47.1236	35.7761	16.1168
PF3D7_1131200	PF11_0322	conserved Plasmodium protein, unknown function	N/A	804.461	488.897	400.943	859.518	481.328	420.05
PF3D7_1131300	PF11_0323	conserved Plasmodium protein, unknown function	N/A	764.798	195.449	867.421	996.916	173.996	1230.11
PF3D7_1131400	PF11_0324	conserved Plasmodium protein, unknown function	N/A	214.116	27.0903	178.703	307.38	45.5668	202.094
PF3D7_1131500	PF11_0325	conserved Plasmodium protein, unknown function	N/A	128.088	34.477	71.3617	115.605	31.7967	52.737
PF3D7_1131600	PF11_0326	conserved Plasmodium protein, unknown function	N/A	26.5886	63.8469	35.0385	56.3413	58.1792	21.4977
PF3D7_1131700	PF11_0326a	conserved Plasmodium protein, unknown function	N/A	107.284	72.1053	90.0623	182.24	66.1218	103.721
PF3D7_1131900	PF11_0328	conserved Plasmodium protein, unknown function	N/A	61.5645	25.9603	17.7913	40.61	6.52283	17.902
PF3D7_1133000	PF11_0340	conserved Plasmodium protein, unknown function	N/A	563.414	197.284	248.557	773.019	249.58	383.412
PF3D7_1133100	PF11_0341	conserved Plasmodium protein, unknown function	N/A	2365.36	2670.96	1829.56	2059.25	2931.67	1648.34
PF3D7_1133200	PF11_0342	conserved Plasmodium protein, unknown function	N/A	1069.64	256.363	1853.88	1926.15	356.227	1606.91
PF3D7_1133500	PF11_0345	conserved Plasmodium protein, unknown function	N/A	250.106	97.5725	165.34	354.568	107.121	278.529
PF3D7_1133600	PF11_0346	conserved Plasmodium protein, unknown function	N/A	398.126	728.029	326.197	301.416	698.145	268.445
PF3D7_1133900	PF11_0349	conserved Plasmodium protein, unknown function	N/A	3578.03	4668.75	3132.58	3168.42	6220.74	3082.97
PF3D7_1134200	PF11_0353	conserved Plasmodium protein, unknown function	N/A	2504.04	3525.15	1803.16	2080.2	3380.66	1851.57
PF3D7_1134300	PF11_0354	conserved Plasmodium protein, unknown function	N/A	303.225	242.103	445.139	455.413	281.642	454.924
PF3D7_1134400	PF11_0355	conserved Plasmodium protein, unknown function	N/A	302.055	243.138	197.134	519.115	324.822	199.251
PF3D7_1134900	PF11_0360	conserved Plasmodium protein, unknown function	N/A	154.762	577.017	108.246	145.754	573.478	182.337
PF3D7_1135400	PF11_0364	conserved Plasmodium protein, unknown function	N/A	9564.59	13569.4	7383.93	9503.99	10987.6	7484.31
PF3D7_1135500	PF11_0365	conserved Plasmodium protein, unknown function	N/A	136.169	33.0987	134.482	211.791	39.2808	114.928
PF3D7_1135700	PF11_0368a	conserved Plasmodium protein, unknown function	N/A	6735.12	6924.28	4653.81	6238.41	4805.45	4093.82
PF3D7_1135800	PF11_0369	conserved Plasmodium protein, unknown function	N/A	3090.95	4129.32	2335.93	2200.27	3520.75	2144.04
PF3D7_1136000	PF11_0371	conserved Plasmodium protein, unknown function	N/A	255.883	59.786	179.367	294.245	87.8214	225.829
PF3D7_1136100	PF11_0372	conserved Plasmodium protein, unknown function	N/A	38.185	31.6078	29.9845	28.4945	35.4582	31.0402
PF3D7_1136200	PF11_0373	conserved Plasmodium protein, unknown function	N/A	930.681	308.667	962.776	1792.1	324.528	1406.15
PF3D7_1136600	PF11_0378	conserved Plasmodium protein, unknown function	N/A	3091.55	5322.39	3120.23	2788.02	7069.39	3141.24
PF3D7_1136700	PF11_0379	conserved Plasmodium protein, unknown function	N/A	2372.89	350.304	1385.67	2741.38	345.823	1935.66
PF3D7_1137600	PF11_0388	conserved Plasmodium protein, unknown function	N/A	30.2058	39.8157	9.57817	16.8523	11.248	6.56283
PF3D7_1137900	PF11_0390	conserved Plasmodium protein, unknown function	N/A	55.4692	17.1125	40.1092	59.3622	14.0067	26.054
PF3D7_1138000	PF11_0392	conserved Plasmodium protein, unknown function	N/A	318.859	39.4367	415.858	482.21	49.3382	452.649
PF3D7_1138700	PF11_0398	conserved Plasmodium protein, unknown function	N/A	3249.61	2909.91	2386.49	2882.73	3049.87	2617.58
PF3D7_1139600	PF11_0406	conserved Plasmodium protein, unknown function	N/A	30.884	54.5098	14.4533	26.6403	57.0057	12.205
PF3D7_1139800	PF11_0408	conserved Plasmodium protein, unknown function	N/A	1719.8	2269.39	1450.73	1551.96	2478.38	1505.63
PF3D7_1140200	PF11_0413	conserved Plasmodium protein, unknown function	N/A	2538.14	1701.33	3509.65	3169.45	2188.27	3938.34
PF3D7_1140400	PF11_0415	conserved Plasmodium protein, unknown function	N/A	2176.41	265.564	2046.5	4395.09	271.87	2638.83
PF3D7_1140600	PF11_0417	conserved Plasmodium protein, unknown function	N/A	483.441	516.722	383.146	630.788	613.3	478.764
PF3D7_1140700	PF11_0418	conserved Plasmodium protein, unknown function	N/A	3792.3	5448.06	2887.96	3830	7643.39	3185.27
PF3D7_1140800	PF11_0419	conserved Plasmodium protein, unknown function	N/A	426.338	916.024	317.772	297.299	855.773	272.54
PF3D7_1140900	PF11_0420	conserved Plasmodium protein, unknown function	N/A	242.185	99.9504	237.757	361.594	91.64	254.154
PF3D7_1141000	PF11_0421	conserved Plasmodium protein, unknown function	N/A	22.2013	61.714	7.82883	19.3935	22.7942	5.395
PF3D7_1141100	PF11_0422	conserved Plasmodium protein, unknown function	N/A	62.5979	68.7552	68.8782	91.9473	92.8925	50.3085
PF3D7_1141300	PF11_0424	conserved Plasmodium protein, unknown function	N/A	1014.15	191.957	2550.27	2079.63	252.733	2067.74
PF3D7_1141500	PF11_0426	conserved Plasmodium protein, unknown function	N/A	75.9465	47.5132	58.0413	116.989	11.9683	40.818
PF3D7_1142000	PF11_0432	conserved Plasmodium protein, unknown function	N/A	67.4492	11.8157	47.8735	40.6335	6.60717	49.3587
PF3D7_1142100	PF11_0433	conserved Plasmodium protein, unknown function	N/A	3880.1	7805.92	4283.14	3913.66	8287.56	3657.77
PF3D7_1142200	PF11_0434	conserved Plasmodium protein, unknown function	N/A	67.9383	167.802	26.2807	93.4452	99.1698	25.2428
PF3D7_1142800	PF11_0440	conserved Plasmodium protein, unknown function	N/A	629.794	858.688	474.642	670.894	817.944	521.349
PF3D7_1142900	PF11_0441	conserved Plasmodium protein, unknown function	N/A	477.769	100.874	255.214	783.818	95.8125	293.151
PF3D7_1143500	PF11_0448	conserved Plasmodium protein, unknown function	N/A	182.393	83.4477	186.164	259.036	70.3403	179.551
PF3D7_1143600	PF11_0449	conserved Plasmodium protein, unknown function	N/A	33.9633	44.1393	48.817	16.3863	45.2215	26.7543
PF3D7_1143700	PF11_0451	conserved Plasmodium protein, unknown function	N/A	94.2137	103.426	58.8925	80.2847	234.855	88.266
PF3D7_1144200	PF11_0455	conserved Plasmodium protein, unknown function	N/A	260.326	703.713	141.103	149.46	657.36	160.516
PF3D7_1144400	PF11_0456	conserved Plasmodium protein, unknown function	N/A	253.038	295.371	176.822	250.951	355.132	202.535
PF3D7_1144800	PF11_0460	conserved Plasmodium protein, unknown function	N/A	104.494	293.608	73.062	57.9192	274.353	55.9542
PF3D7_1145000	PF11_0462	conserved Plasmodium protein, unknown function	N/A	284.12	537.021	274.691	396.702	509.368	341.262
PF3D7_1145800	PF11_0469	conserved Plasmodium protein, unknown function	N/A	1990.58	3045.55	1555.63	1503.92	3031.5	1454.06
PF3D7_1145900	PF11_0470	conserved Plasmodium protein, unknown function	N/A	283.493	300.783	192.891	229.108	330.673	200.031
PF3D7_1146100	PF11_0472	conserved Plasmodium protein, unknown function	N/A	1310.69	479.549	591.046	835.505	472.126	675.218
PF3D7_1146200	PF11_0473	conserved Plasmodium protein, unknown function	N/A	887.584	836.16	459.115	718.551	877.512	497.969
PF3D7_1146300	PF11_0474	conserved Plasmodium protein, unknown function	N/A	132.251	56.0797	70.2585	165.96	42.5413	65.7657
PF3D7_1146800	PF11_0479	conserved Plasmodium protein, unknown function	N/A	488.052	249.021	639.924	285.267	146.263	262.234
PF3D7_1147300	PF11_0482	conserved Plasmodium protein, unknown function	N/A	462.76	74.5221	476.468	648.213	106.267	406.224
PF3D7_1147400	PF11_0483a	conserved Plasmodium protein, unknown function	N/A	842.025	152.446	566.27	1459.01	171.5	683.964
PF3D7_1147600	PF11_0484	conserved Plasmodium protein, unknown function	N/A	79.196	22.5262	125.524	121.375	40.15	105.67
PF3D7_1147900	PF11_0487	conserved Plasmodium protein, unknown function	N/A	1497.8	2062.66	1294.66	1067.85	1840.61	1177.22
PF3D7_1112700	PF11_0527	conserved Plasmodium protein, unknown function	N/A	136.137	138.694	82.967	122.014	129.938	79.2262
PF3D7_1113000	PF11_0528	conserved Plasmodium protein, unknown function	N/A	410.952	59.7805	189.9	702.609	111.685	288.346
PF3D7_1115100	PF11_0535	conserved Plasmodium protein, unknown function	N/A	270.242	428.563	236.687	134.838	454.105	158.506
PF3D7_1109200	PF11_0540	conserved Plasmodium protein, unknown function	N/A	606.673	1143.6	569.019	402.216	967.884	719.518
PF3D7_1109100	PF11_0540a	conserved Plasmodium protein, unknown function	N/A	158.131	499.961	99.5191	65.4431	381.561	107.3
PF3D7_1110000	PF11_0550	conserved Plasmodium protein, unknown function	N/A	729.83	868.379	591.391	655.153	920.801	716.658
PF3D7_1302900	PF13_0015	conserved Plasmodium protein, unknown function	N/A	66.8008	345.306	41.4272	74.6533	251.502	58.3508
PF3D7_1303300	PF13_0017	conserved Plasmodium protein, unknown function	N/A	684.773	1285.59	409.604	518.074	1238.28	385.34
PF3D7_1304400	PF13_0020	conserved Plasmodium protein, unknown function	N/A	865.869	1167.02	797.204	803.314	1262.55	713.363
PF3D7_1305100	PF13_0025	conserved Plasmodium protein, unknown function	N/A	223.96	19.3433	287.369	411.818	62.8485	336.56
PF3D7_1305700	PF13_0029	conserved Plasmodium protein, unknown function	N/A	17.9277	15.6983	9.10867	20.4005	16.4893	12.6597
PF3D7_1305800	PF13_0030	conserved Plasmodium protein, unknown function	N/A	12.427	21.952	4.831	8.97883	10.0588	5.121
PF3D7_1305900	PF13_0031	conserved Plasmodium protein, unknown function	N/A	539.983	489.919	194.398	556.539	470.333	225.894
PF3D7_1306200	PF13_0032	conserved Plasmodium protein, unknown function	N/A	599.497	100.5	405.096	835.165	113.315	525.375
PF3D7_1307400	PF13_0038	conserved Plasmodium protein, unknown function	N/A	72.6	100.459	34.1428	45.804	108.516	46.8783
PF3D7_1307500	PF13_0039	conserved Plasmodium protein, unknown function	N/A	739.687	162.331	781.398	1262.49	223.04	916.347
PF3D7_1307700	PF13_0041	conserved Plasmodium protein, unknown function	N/A	3170.46	2389.6	1957.98	3263.46	2355.48	2129.12
PF3D7_1308700	PF13_0047	conserved Plasmodium protein, unknown function	N/A	42.2393	33.876	41.3813	56.2547	8.71033	29.0295
PF3D7_1309800	PF13_0054	conserved Plasmodium protein, unknown function	N/A	135.642	50.9312	73.5427	124.16	24.167	86.4555
PF3D7_1310400	PF13_0056	conserved Plasmodium protein, unknown function	N/A	2408.62	2920.38	1923.59	2347.17	3023.08	2199.58
PF3D7_1311600	PF13_0064	conserved Plasmodium protein, unknown function	N/A	3622.83	3101.6	2033.17	3291.58	3332.28	2506.55
PF3D7_1312500	PF13_0069a	conserved Plasmodium protein, unknown function	N/A	1854.7	237.764	1460.91	1694.83	183.499	1691.69
PF3D7_1312700	PF13_0071	conserved Plasmodium protein, unknown function	N/A	200.424	183.788	109.233	187.466	158.513	117.031
PF3D7_1312800	PF13_0072	conserved Plasmodium protein, unknown function	N/A	1810.5	271.607	1241.79	2221.57	313.171	1529.12
PF3D7_1313600	PF13_0079	conserved Plasmodium protein, unknown function	N/A	377.461	96.4212	441.352	688.845	133.554	506.427
PF3D7_1314400	PF13_0081	conserved Plasmodium protein, unknown function	N/A	81.6548	250.252	30.7038	65.6905	218.605	39.7182
PF3D7_1315300	PF13_0086	conserved Plasmodium protein, unknown function	N/A	471.501	17.4783	385.41	750.66	38.6445	465.19
PF3D7_1316300	PF13_0090a	conserved Plasmodium protein, unknown function	N/A	199.1	53.6632	97.7498	83.9092	50.1132	91.8885
PF3D7_1316700	PF13_0093	conserved Plasmodium protein, unknown function	N/A	41.9083	69.7567	27.4493	32.9875	59.7753	37.8658
PF3D7_1317300	PF13_0098	conserved Plasmodium protein, unknown function	N/A	3435.29	7487.99	4054.13	2184.02	6392.64	3743.04
PF3D7_1318300	PF13_0101	conserved Plasmodium protein, unknown function	N/A	1006.21	853.982	391.713	719.001	964.654	402.101
PF3D7_1318900	PF13_0103	conserved Plasmodium protein, unknown function	N/A	90.7857	126.406	26.9453	51.0093	143.784	57.298
PF3D7_1319000	PF13_0104	conserved Plasmodium protein, unknown function	N/A	699.192	263.243	1009.68	498.609	218.373	664.678
PF3D7_1319200	PF13_0107	conserved Plasmodium protein, unknown function	N/A	97.741	295.443	50.2518	62.6	291.23	64.9403
PF3D7_1319500	PF13_0112	conserved Plasmodium protein, unknown function	N/A	44.8633	25.1247	9.317	23.7427	32.8343	11.031
PF3D7_1320700	PF13_0120	conserved Plasmodium protein, unknown function	N/A	589.299	180.907	452.161	1033.52	184.581	490.225
PF3D7_1321000	PF13_0123	conserved Plasmodium protein, unknown function	N/A	28.7977	23.7757	14.3857	51.782	21.5262	12.3237
PF3D7_1321900	PF13_0125	conserved Plasmodium protein, unknown function	N/A	3082.97	1880.84	2464.52	2864.42	1738.45	2534.99
PF3D7_1322300	PF13_0126	conserved Plasmodium protein, unknown function	N/A	110.003	105.939	98.0084	87.0657	134.106	83.4082
PF3D7_1322600	PF13_0127	conserved Plasmodium protein, unknown function	N/A	105.426	14.1508	94.979	226.927	13.1045	138.641
PF3D7_1323600	PF13_0134	conserved Plasmodium protein, unknown function	N/A	421.123	304.934	398.294	682.465	304.864	339.873
PF3D7_1324000	PF13_0137	conserved Plasmodium protein, unknown function	N/A	1372.83	2328.12	1093.41	1139.75	2132.83	850.828
PF3D7_1324600	PF13_0139	conserved Plasmodium protein, unknown function	N/A	289.034	94.3567	472.223	431.974	116.936	266.79
PF3D7_1325300	PF13_0144a	conserved Plasmodium protein, unknown function	N/A	19.2728	28.0107	4.55833	12.9727	15.227	5.04767
PF3D7_1325800	PF13_0146	conserved Plasmodium protein, unknown function	N/A	452.584	608.312	234.381	329.253	707.916	200.991
PF3D7_1326600	PF13_0148	conserved Plasmodium protein, unknown function	N/A	205.32	49.4846	152.011	300.733	72.5064	209.284
PF3D7_1328300	PF13_0154	conserved Plasmodium protein, unknown function	N/A	2131.06	959.446	1361.06	2598.3	892.081	1496.07
PF3D7_1328200	PF13_0155	conserved Plasmodium protein, unknown function	N/A	136.581	35.351	44.0377	209.373	38.2262	49.2195
PF3D7_1327400	PF13_0160	conserved Plasmodium protein, unknown function	N/A	370.788	101.352	484.572	709.191	88.2063	502.131
PF3D7_1327300	PF13_0161	conserved Plasmodium protein, unknown function	N/A	2830.85	426.104	1871.69	3772.98	530.202	2036.49
PF3D7_1329500	PF13_0162	conserved Plasmodium protein, unknown function	N/A	9175.86	15665.1	9661.88	9714.57	17114.1	9543.45
PF3D7_1329600	PF13_0163	conserved Plasmodium protein, unknown function	N/A	3651.99	4558.1	3840.87	3440.29	4601.84	3784.45
PF3D7_1330500	PF13_0164	conserved Plasmodium protein, unknown function	N/A	815.782	280.562	626.346	638.031	329.446	583.409
PF3D7_1331200	PF13_0167	conserved Plasmodium protein, unknown function	N/A	3141.75	4206.99	3074.85	3442.52	4632.39	3236.54
PF3D7_1331500	PF13_0169	conserved Plasmodium protein, unknown function	N/A	1169.25	155.887	593.609	1460.05	143.409	696.797
PF3D7_1332200	PF13_0173	conserved Plasmodium protein, unknown function	N/A	5808.83	637.987	5517.81	10261.4	806.698	6812.04
PF3D7_1333100	PF13_0181	conserved Plasmodium protein, unknown function	N/A	172.787	99.1217	86.2255	190.279	141.374	95.8237
PF3D7_1333500	PF13_0183	conserved Plasmodium protein, unknown function	N/A	359.254	917.855	252.21	461.775	932.305	205.736
PF3D7_1333800	PF13_0186	conserved Plasmodium protein, unknown function	N/A	1925.75	1686.19	1636.62	1580.7	1918.93	1783.27
PF3D7_1333900	PF13_0187	conserved Plasmodium protein, unknown function	N/A	197.142	78.3645	116.747	330.473	94.7618	164.547
PF3D7_1334100	PF13_0189	conserved Plasmodium protein, unknown function	N/A	510.088	433.488	569.568	586.502	467.198	531.324
PF3D7_1335700	PF13_0199	conserved Plasmodium protein, unknown function	N/A	585.86	676.004	418.742	506.32	671.017	446.873
PF3D7_1335800	PF13_0200	conserved Plasmodium protein, unknown function	N/A	328.385	233.471	319.009	455.296	199.45	350.044
PF3D7_1336100	PF13_0202	conserved Plasmodium protein, unknown function	N/A	287.726	268.561	159.446	248.574	233.147	176.008
PF3D7_1336700	PF13_0203	conserved Plasmodium protein, unknown function	N/A	22856.6	27102.6	15672.1	16903.9	23228	15507.2
PF3D7_1337400	PF13_0209	conserved Plasmodium protein, unknown function	N/A	2792.44	4906.18	3201.48	3033.77	9069.5	5157.03
PF3D7_1337500	PF13_0210	conserved Plasmodium protein, unknown function	N/A	2005.4	3423.69	1821.65	1541.33	3610.85	1510.3
PF3D7_1337900	PF13_0212	conserved Plasmodium protein, unknown function	N/A	2329.36	2175.07	1518.57	2451.68	2439.7	1612.46
PF3D7_1339300	PF13_0215	conserved Plasmodium protein, unknown function	N/A	18106.7	21978.5	10419.4	15309.2	22326	10055
PF3D7_1339400	PF13_0216	conserved Plasmodium protein, unknown function	N/A	908.037	258.764	649.388	800.454	182.499	649.347
PF3D7_1340200	PF13_0218a	conserved Plasmodium protein, unknown function	N/A	14.8693	27.5843	5.15467	21.052	6.26867	4.17967
PF3D7_1340400	PF13_0220	conserved Plasmodium protein, unknown function	N/A	31.4793	32.5027	13.4767	15.1702	50.7333	16.0813
PF3D7_1340500	PF13_0221	conserved Plasmodium protein, unknown function	N/A	454.169	749.862	281.789	429.571	826.808	438.939
PF3D7_1344700	PF13_0239	conserved Plasmodium protein, unknown function	N/A	1460.64	2052.64	1236.6	999.768	2086.56	1233.13
PF3D7_1345300	PF13_0241a	conserved Plasmodium protein, unknown function	N/A	971.282	160.951	786.886	1427.17	184.452	929.137
PF3D7_1345800	PF13_0243	conserved Plasmodium protein, unknown function	N/A	11165.2	7515.05	15577.8	9422.39	9372.72	16400.2
PF3D7_1346500	PF13_0245	conserved Plasmodium protein, unknown function	N/A	980.31	1613.29	679.356	788.874	1858.68	598.47
PF3D7_1346600	PF13_0246	conserved Plasmodium protein, unknown function	N/A	155.18	38.5688	84.662	223.633	43.5587	79.1188
PF3D7_1346900	PF13_0249	conserved Plasmodium protein, unknown function	N/A	155.795	53.2872	130.07	184.881	39.4118	147.363
PF3D7_1348600	PF13_0255	conserved Plasmodium protein, unknown function	N/A	1831.87	238.222	1468.78	2657.03	215.756	1772.41
PF3D7_1348900	PF13_0256	conserved Plasmodium protein, unknown function	N/A	277.6	459.894	178.969	121.198	387.433	146.814
PF3D7_1350500	PF13_0265	conserved Plasmodium protein, unknown function	N/A	3101.85	3939	2443.78	2935.49	3814.62	2449.36
PF3D7_1350800	PF13_0266	conserved Plasmodium protein, unknown function	N/A	101.823	152.716	70.6308	58.0655	209.883	48.1075
PF3D7_1351800	PF13_0270	conserved Plasmodium protein, unknown function	N/A	6529.01	5313.05	5273.39	6720.13	3929.35	4584.9
PF3D7_1353300	PF13_0277	conserved Plasmodium protein, unknown function	N/A	1554.42	1943	1267.51	1528.43	2535.44	1272.4
PF3D7_1354000	PF13_0283	conserved Plasmodium protein, unknown function	N/A	41.4422	110.063	24.3315	37.1445	49.4573	19.8485
PF3D7_1354100	PF13_0284	conserved Plasmodium protein, unknown function	N/A	156.946	248.391	56.994	140.115	184.678	81.3285
PF3D7_1354700	PF13_0288	conserved Plasmodium protein, unknown function	N/A	32.7123	37.7078	12.1263	38.1908	45.2242	11.2743
PF3D7_1354900	PF13_0290	conserved Plasmodium protein, unknown function	N/A	709.949	1048.57	552.062	576.427	1151.65	498.171
PF3D7_1355600	PF13_0295	conserved Plasmodium protein, unknown function	N/A	352.215	462.56	330.703	162.63	415.801	253.632
PF3D7_1356000	PF13_0298	conserved Plasmodium protein, unknown function	N/A	52.9575	207.052	41.59	44.3746	160.081	28.7267
PF3D7_1356100	PF13_0299	conserved Plasmodium protein, unknown function	N/A	1658.88	422.199	1911.5	2789.57	554.553	1937.55
PF3D7_1357400	PF13_0307	conserved Plasmodium protein, unknown function	N/A	152.067	58.8965	84.0177	262.871	61.0127	95.302
PF3D7_1360000	PF13_0317	conserved Plasmodium protein, unknown function	N/A	20.1502	62.3847	21.4185	33.5388	58.9712	14.8358
PF3D7_1360400	PF13_0319	conserved Plasmodium protein, unknown function	N/A	1276.86	2028.71	1011.01	1032.21	2263.82	967.811
N/A	PF13_0321	conserved Plasmodium protein, unknown function		884.901	1232.34	556.366	727.062	1184.1	624.137
PF3D7_1362000	PF13_0329	conserved Plasmodium protein, unknown function	N/A	449.754	58.13	284.349	451.519	29.4577	365.307
PF3D7_1363100	PF13_0333	conserved Plasmodium protein, unknown function	N/A	141.686	414.764	98.7298	122.639	491.129	111.966
PF3D7_1363600	PF13_0337	conserved Plasmodium protein, unknown function	N/A	102.945	44.9873	55.2623	121.839	12.1632	66.4295
PF3D7_1364200	PF13_0339	conserved Plasmodium protein, unknown function	N/A	1794.85	2401.19	1540.25	1564.16	2464.91	1515.03
PF3D7_1365000	PF13_0342	conserved Plasmodium protein, unknown function	N/A	674.426	1076.96	468.571	533.088	1413.1	522.277
PF3D7_1365300	PF13_0343	conserved Plasmodium protein, unknown function	N/A	3232.06	4246.83	3234.05	2963.39	3627.29	2799.33
PF3D7_1366000	PF13_0347	conserved Plasmodium protein, unknown function	N/A	1163.16	1355.17	661.062	711.768	1326.73	645.995
PF3D7_1366700	PF13_0351	conserved Plasmodium protein, unknown function	N/A	1001.56	894.629	521.596	686.117	858.294	590.837
PF3D7_1367400	PF13_0352	conserved Plasmodium protein, unknown function	N/A	2012.64	2522.8	1650.73	1441.62	2400.78	1641.16
PF3D7_1368400	PF13_0356	conserved Plasmodium protein, unknown function	N/A	2101.67	2592.66	1721.46	2090.75	2877.62	1830.57
PF3D7_1368500	PF13_0357	conserved Plasmodium protein, unknown function	N/A	644.627	452.282	196.465	338.942	405.636	221.766
PF3D7_1369100	PF13_0360	conserved Plasmodium protein, unknown function	N/A	91.3338	261.541	72.932	66.6535	194.311	44.2532
PF3D7_1369600	PF13_0361	conserved Plasmodium protein, unknown function	N/A	233.879	483.527	157.227	197.48	522.832	170.271
PF3D7_1401700	PF14_0019	conserved Plasmodium protein, unknown function	N/A	342.468	44.3305	78.5925	173.373	42.447	168.145
PF3D7_1401900	PF14_0021, PF14_0022	conserved Plasmodium protein, unknown function	N/A	386.946	173.791	269.26	317.745	128.582	255.034
PF3D7_1402000	PF14_0021, PF14_0022	conserved Plasmodium protein, unknown function	N/A	637.13	970.778	365.365	524.546	1009	337.599
PF3D7_1402100	PF14_0023	conserved Plasmodium protein, unknown function	N/A	998.123	1622.44	744.35	956.521	1781.1	679.91
PF3D7_1402200	PF14_0024	conserved Plasmodium protein, unknown function	N/A	1182.02	462.932	1166.12	1477.05	510.856	1170.04
PF3D7_1402800	PF14_0029	conserved Plasmodium protein, unknown function	N/A	9939.72	9423.01	7037.02	7554.93	9878.78	8077.5
PF3D7_1402900	PF14_0029a	conserved Plasmodium protein, unknown function	N/A	754.243	750.194	417.557	524.215	823.797	629.28
PF3D7_1403000	PF14_0030	conserved Plasmodium protein, unknown function	N/A	155.354	96.3122	101.318	106.965	70.0453	82.5618
PF3D7_1403300	PF14_0031	conserved Plasmodium protein, unknown function	N/A	91.5092	14.1035	74.6572	99.6155	9.82967	75.6147
PF3D7_1403200	PF14_0031, PF14_0031b	conserved Plasmodium protein, unknown function	N/A	547.069	96.7124	605.97	854.167	136.319	545.945
PF3D7_1403400	PF14_0032	conserved Plasmodium protein, unknown function	N/A	193.399	33.4248	170.162	117.251	17.3158	155.676
PF3D7_1404200	PF14_0039	conserved Plasmodium protein, unknown function	N/A	91.0402	110.306	45.9448	57.8545	51.001	31.6355
PF3D7_1404700	PF14_0044	conserved Plasmodium protein, unknown function	N/A	482.058	260.356	230.726	500.508	268.432	292.772
PF3D7_1404800	PF14_0045	conserved Plasmodium protein, unknown function	N/A	6076.84	4077.57	3439.77	6937.72	3762.18	3438.9
PF3D7_1404900	PF14_0046	conserved Plasmodium protein, unknown function	N/A	8177.85	8021.76	7366.22	8524.68	6802.89	7580.89
PF3D7_1405000	PF14_0047	conserved Plasmodium protein, unknown function	N/A	358.565	542.752	320.492	281.725	550.189	388.29
PF3D7_1405300	PF14_0050	conserved Plasmodium protein, unknown function	N/A	877.503	883.425	533.451	840.977	808.383	639.899
PF3D7_1406100	PF14_0058	conserved Plasmodium protein, unknown function	N/A	1618.1	2240.35	1150.62	1344.08	2153.33	1113.51
PF3D7_1406200	PF14_0059	conserved Plasmodium protein, unknown function	N/A	4037.84	5444.02	3286.59	3798.08	7664.71	3343.94
PF3D7_1407200	PF14_0069	conserved Plasmodium protein, unknown function	N/A	1659.39	1294.3	1079.53	1632.99	1368.76	1068.11
PF3D7_1407400	PF14_0071	conserved Plasmodium protein, unknown function	N/A	931.767	1075.85	746.186	748.759	1099.82	692.086
PF3D7_1407600	PF14_0073	conserved Plasmodium protein, unknown function	N/A	274.485	393.101	268.835	267.412	391.891	297.33
PF3D7_1407700	PF14_0074	conserved Plasmodium protein, unknown function	N/A	108.133	68.2283	62.0388	70.3482	45.5425	83.3603
PF3D7_1408300	PF14_0080	conserved Plasmodium protein, unknown function	N/A	104.015	201.009	22.6035	50.5622	139.873	43.2202
PF3D7_1408500	PF14_0082	conserved Plasmodium protein, unknown function	N/A	123.678	312.119	67.612	64.2548	298.14	51.9362
PF3D7_1408800	PF14_0085	conserved Plasmodium protein, unknown function	N/A	24.2762	34.581	6.97933	17.543	6.6525	5.10267
PF3D7_1409200	PF14_0089	conserved Plasmodium protein, unknown function	N/A	541.569	120.085	355.346	636.673	133.525	460.938
PF3D7_1409500	PF14_0093	conserved Plasmodium protein, unknown function	N/A	102.32	42.2215	43.953	91.7872	36.7255	62.3532
PF3D7_1409600	PF14_0094	conserved Plasmodium protein, unknown function	N/A	4256.17	5960.52	3976.18	4478.31	6148.3	3906.02
PF3D7_1409700	PF14_0095	conserved Plasmodium protein, unknown function	N/A	59.2677	40.593	26.9158	56.1398	13.7287	19.5548
PF3D7_1410500	PF14_0103	conserved Plasmodium protein, unknown function	N/A	1324.42	1053.28	705.16	1708.93	1095.45	904.532
PF3D7_1410700	PF14_0105	conserved Plasmodium protein, unknown function	N/A	358.944	5.5045	227.413	796.066	70.4637	469.403
PF3D7_1411000	PF14_0108	conserved Plasmodium protein, unknown function	N/A	6402.21	737.654	5740.61	10643.4	742.33	5489.16
PF3D7_1411300	PF14_0111	conserved Plasmodium protein, unknown function	N/A	1119.51	1221.1	696.94	1177.9	1220.29	708.68
PF3D7_1411500	PF14_0113	conserved Plasmodium protein, unknown function	N/A	1090.89	1703.43	838.975	827.08	1641.17	723.655
PF3D7_1411800	PF14_0116	conserved Plasmodium protein, unknown function	N/A	435.052	530.813	245.197	355.053	563.435	268.668
PF3D7_1412200	PF14_0121	conserved Plasmodium protein, unknown function	N/A	618.592	883.329	388.342	409.261	956.715	462.064
PF3D7_1412400	PF14_0123	conserved Plasmodium protein, unknown function	N/A	2152.5	3345.01	2095.71	1975.92	3962.74	1869.37
PF3D7_1413000	PF14_0129	conserved Plasmodium protein, unknown function	N/A	85.0373	49.2432	69.9157	110.943	32.525	44.5177
PF3D7_1413100	PF14_0130	conserved Plasmodium protein, unknown function	N/A	276.077	30.4898	180.27	441.634	53.9933	242.287
PF3D7_1413200	PF14_0131	conserved Plasmodium protein, unknown function	N/A	151.029	76.7792	146.767	73.3248	61.0197	86.5198
PF3D7_1413300	PF14_0132a	conserved Plasmodium protein, unknown function	N/A	20.6577	6.79567	8.929	22.028	8.15333	7.031
PF3D7_1413600	PF14_0134	conserved Plasmodium protein, unknown function	N/A	22.5028	24.5188	14.9207	26.7937	28.9503	11.6325
PF3D7_1413700	PF14_0135	conserved Plasmodium protein, unknown function	N/A	679.051	178.266	461.669	1014.19	195.207	566.504
PF3D7_1414100	PF14_0139	conserved Plasmodium protein, unknown function	N/A	3097.21	3434.38	2019.23	2384.61	3382.35	2286.71
PF3D7_1414200	PF14_0140	conserved Plasmodium protein, unknown function	N/A	6869.7	6443.89	4911.06	6807.97	5785.58	4891.34
PF3D7_1415100	PF14_0149	conserved Plasmodium protein, unknown function	N/A	995.2	182.182	474.941	1016.89	167.666	671.937
PF3D7_1415400	PF14_0152	conserved Plasmodium protein, unknown function	N/A	752.736	1009.68	509.862	671.25	1404.87	716.392
PF3D7_1415600	PF14_0154	conserved Plasmodium protein, unknown function	N/A	604.921	945.319	372.657	540.972	948.76	370.559
PF3D7_1416000	PF14_0158	conserved Plasmodium protein, unknown function	N/A	25.9318	97.4843	16.0053	24.3283	96.1555	16.8547
PF3D7_1416400	PF14_0162	conserved Plasmodium protein, unknown function	N/A	537.759	347.667	509.682	311.229	285.36	375.98
PF3D7_1416600	PF14_0165	conserved Plasmodium protein, unknown function	N/A	501.218	119.2	284.299	724.446	149.889	310.342
PF3D7_1417100	PF14_0169	conserved Plasmodium protein, unknown function	N/A	106.079	92.6585	59.5403	144.695	72.7258	66.8045
PF3D7_1417600	PF14_0175	conserved Plasmodium protein, unknown function	N/A	3292.14	5418.3	2489.22	3213.11	9018.63	3244.78
PF3D7_1417700	PF14_0176	conserved Plasmodium protein, unknown function	N/A	2886.2	2648.85	1910.55	2680.08	2353.31	2124.91
PF3D7_1417900	PF14_0177b	conserved Plasmodium protein, unknown function	N/A	260.808	118.778	377.997	423.002	117.034	282.928
PF3D7_1418200	PF14_0180	conserved Plasmodium protein, unknown function	N/A	210.689	432.22	140.553	176.534	456.678	163.908
PF3D7_1419000	PF14_0184	conserved Plasmodium protein, unknown function	N/A	310.788	164.648	220.772	478.534	258.208	317.651
PF3D7_1419500	PF14_0189	conserved Plasmodium protein, unknown function	N/A	22.3538	13.5768	12.2918	19.6568	9.94433	15.538
PF3D7_1419600	PF14_0190	conserved Plasmodium protein, unknown function	N/A	885.113	829.754	401.715	662.815	959.364	513.004
PF3D7_1419700	PF14_0191	conserved Plasmodium protein, unknown function	N/A	10187.4	16678.6	8747.67	10597.3	18368.6	8512.19
PF3D7_1420100	PF14_0195	conserved Plasmodium protein, unknown function	N/A	265.117	28.6121	96.7964	265.915	54.882	115.693
PF3D7_1421100	PF14_0204	conserved Plasmodium protein, unknown function	N/A	1389.73	1573.26	1084.83	1177.61	1553.52	1133.27
PF3D7_1421300	PF14_0206	conserved Plasmodium protein, unknown function	N/A	161.476	164.501	94.54	151.135	171.513	85.9808
PF3D7_1421600	PF14_0209	conserved Plasmodium protein, unknown function	N/A	1497.72	2451.53	1143.66	1119.92	2456.12	947.61
PF3D7_1421800	PF14_0210	conserved Plasmodium protein, unknown function	N/A	478.442	240.269	433.505	232.745	226.715	414.556
PF3D7_1422200	PF14_0213	conserved Plasmodium protein, unknown function	N/A	953.18	682.882	723.448	966.671	675.015	868.142
PF3D7_1422400	PF14_0214	conserved Plasmodium protein, unknown function	N/A	1930.48	2431.71	1336.39	1742.69	2378.93	1284.25
PF3D7_1422600	PF14_0216	conserved Plasmodium protein, unknown function	N/A	156.325	13.9693	141.343	291.255	9.95933	166.182
PF3D7_1422700	PF14_0217	conserved Plasmodium protein, unknown function	N/A	871.146	1521.15	769.503	653.548	1764.59	706.351
PF3D7_1423500	PF14_0226	conserved Plasmodium protein, unknown function	N/A	425.117	846.672	537.03	524.902	652.483	427.733
PF3D7_1423700	PF14_0228	conserved Plasmodium protein, unknown function	N/A	2931.28	4986.09	2374.88	3069.17	6590.43	2400.73
PF3D7_1425300	PF14_0233	conserved Plasmodium protein, unknown function	N/A	1051.88	150.45	807.308	983.267	191.246	970.227
PF3D7_1425500	PF14_0235	conserved Plasmodium protein, unknown function	N/A	65.9347	37.3087	12.9567	56.0072	7.0275	13.5553
PF3D7_1425700	PF14_0237	conserved Plasmodium protein, unknown function	N/A	1032.63	1337.67	744.436	770.42	1285.42	613.868
PF3D7_1425800	PF14_0238	conserved Plasmodium protein, unknown function	N/A	921.543	484.931	1260.79	1621.15	527.967	1476.88
PF3D7_1425900	PF14_0239	conserved Plasmodium protein, unknown function	N/A	9075.2	8925.63	5529.86	8412.41	5961.83	4660.91
PF3D7_1426600	PF14_0245	conserved Plasmodium protein, unknown function	N/A	465.039	319.528	398.527	661.916	389.396	410.043
PF3D7_1426800	PF14_0247	conserved Plasmodium protein, unknown function	N/A	1050.3	1494.81	852.959	756.719	1434.88	793.132
PF3D7_1427000	PF14_0249	conserved Plasmodium protein, unknown function	N/A	714.818	769.933	556.172	1128.5	781.604	624.291
PF3D7_1427300	PF14_0252	conserved Plasmodium protein, unknown function	N/A	118.001	62.4321	71.9505	211.466	55.6301	60.4931
PF3D7_1427700	PF14_0255a	conserved Plasmodium protein, unknown function	N/A	26.8377	23.6133	14.54	53.561	17.1127	15.3453
PF3D7_1428900	PF14_0268	conserved Plasmodium protein, unknown function	N/A	429.665	348.695	582.804	678.087	425.583	527.085
PF3D7_1429600	PF14_0275	conserved Plasmodium protein, unknown function	GEXP03	409.005	488.121	275.66	505.915	563.617	262.763
PF3D7_1430000	PF14_0279	conserved Plasmodium protein, unknown function	N/A	1519.5	1260.67	881.556	1223.55	1148.08	742.044
PF3D7_1430500	PF14_0284	conserved Plasmodium protein, unknown function	N/A	110.017	190.194	57.3517	90.5242	128.222	52.8812
PF3D7_1430800	PF14_0287	conserved Plasmodium protein, unknown function	N/A	355.927	186.843	519.513	168.09	63.2622	204.587
PF3D7_1431100	PF14_0290	conserved Plasmodium protein, unknown function	N/A	1695.62	624.459	2253.03	884.167	443.681	1274.65
PF3D7_1431400	PF14_0293	conserved Plasmodium protein, unknown function	N/A	1316.88	257.735	1458.27	2577.66	351.097	1755.42
PF3D7_1432200	PF14_0303	conserved Plasmodium protein, unknown function	N/A	802.745	724.844	729.515	1193.66	766.203	912.474
PF3D7_1432300	PF14_0304	conserved Plasmodium protein, unknown function	N/A	132.981	51.0756	41.4412	101.094	50.4442	36.6178
PF3D7_1432600	PF14_0308	conserved Plasmodium protein, unknown function	N/A	889.317	1162.21	759.671	955.439	1220.39	652.785
PF3D7_1433200	PF14_0313	conserved Plasmodium protein, unknown function	N/A	165.071	106.151	69.6282	136.472	130.91	78.8837
PF3D7_1433700	PF14_0318	conserved Plasmodium protein, unknown function	N/A	199.127	115.59	78.0735	259.418	137.304	129.045
PF3D7_1433800	PF14_0319	conserved Plasmodium protein, unknown function	N/A	393.099	78.3135	233.101	475.272	82.8969	230.377
PF3D7_1434900	PF14_0330	conserved Plasmodium protein, unknown function	N/A	643.279	235.494	399.375	765.88	213.798	522.415
PF3D7_1435200	PF14_0333	conserved Plasmodium protein, unknown function	N/A	1176.67	251.185	1180.81	1140.95	226.373	1141.25
PF3D7_1435600	PF14_0337	conserved Plasmodium protein, unknown function	N/A	1567.34	222.453	1124.17	2539.75	276.6	1163.04
PF3D7_1435900	PF14_0340	conserved Plasmodium protein, unknown function	N/A	141.302	477.232	53.3143	73.9808	476.387	57.8255
PF3D7_1436200	PF14_0343	conserved Plasmodium protein, unknown function	N/A	1323.51	281.763	1018.64	2242.31	360.212	1229.1
PF3D7_1436400	PF14_0345a	conserved Plasmodium protein, unknown function	N/A	310.864	637.487	222.159	298.854	756.287	285.864
PF3D7_1436700	PF14_0347	conserved Plasmodium protein, unknown function	N/A	79.9405	188.005	40.6588	80.2067	124.322	40.9797
PF3D7_1437100	PF14_0351	conserved Plasmodium protein, unknown function	N/A	73.8038	283.464	51.0595	85.2928	209.708	53.6685
PF3D7_1437300	PF14_0353	conserved Plasmodium protein, unknown function	N/A	1785.63	417.607	2082.38	3621.4	503.033	2430.56
PF3D7_1437600	PF14_0356	conserved Plasmodium protein, unknown function	N/A	35.3733	43.3655	21.9002	62.8402	24.9683	19.343
PF3D7_1438800	PF14_0367	conserved Plasmodium protein, unknown function	N/A	402.73	262.149	583.867	185.542	145.766	270.261
PF3D7_1439200	PF14_0371	conserved Plasmodium protein, unknown function	N/A	43.583	178.185	17.9852	24.374	92.5312	10.2512
PF3D7_1439600	PF14_0375	conserved Plasmodium protein, unknown function	N/A	1093.29	213.521	1212.32	1438.5	158.781	1201.84
PF3D7_1440000	PF14_0379	conserved Plasmodium protein, unknown function	N/A	186.158	32.7538	184.278	259.181	36.6765	187.156
PF3D7_1440100	PF14_0380	conserved Plasmodium protein, unknown function	N/A	1677.16	210.33	1895.88	2352.76	278.038	2340.61
PF3D7_1440900	PF14_0388	conserved Plasmodium protein, unknown function	N/A	269.111	150.633	309.243	428.247	163.624	386.544
PF3D7_1441100	PF14_0390	conserved Plasmodium protein, unknown function	N/A	10833.8	10783.7	18442.7	10405.4	13497.8	18890.1
PF3D7_1441500	PF14_0394	conserved Plasmodium protein, unknown function	N/A	740.922	1168.98	660.119	655.353	1104.37	593.263
PF3D7_1442400	PF14_0402	conserved Plasmodium protein, unknown function	N/A	1619.19	566.175	925.477	1793.78	733.242	1193.1
PF3D7_1442700	PF14_0405	conserved Plasmodium protein, unknown function	N/A	48.3527	34.045	21.6998	39.5322	25.4025	20.8108
PF3D7_1442800	PF14_0406	conserved Plasmodium protein, unknown function	N/A	50.6407	314.994	25.1318	19.0627	257.642	18.6567
PF3D7_1443100	PF14_0409	conserved Plasmodium protein, unknown function	N/A	890.462	932.293	857.123	709.006	927.439	811.208
PF3D7_1443200	PF14_0410	conserved Plasmodium protein, unknown function	N/A	155.785	397.799	75.093	96.7565	410.282	98.6883
PF3D7_1444000	PF14_0418	conserved Plasmodium protein, unknown function	N/A	11.2985	13.1308	5.5915	9.50017	7.15233	5.04233
PF3D7_1444100	PF14_0419	conserved Plasmodium protein, unknown function	N/A	235.281	102.107	213.97	256.443	111.546	217.036
PF3D7_1444400	PF14_0422	conserved Plasmodium protein, unknown function	N/A	1228.03	1660.37	916.648	801.988	1506.63	814.785
PF3D7_1444900	PF14_0426	conserved Plasmodium protein, unknown function	N/A	346.549	500.357	180.854	258.624	511.908	203.072
PF3D7_1445000	PF14_0427	conserved Plasmodium protein, unknown function	N/A	1013.51	903.916	898.27	1273.46	916.351	919.127
PF3D7_1445500	PF14_0432	conserved Plasmodium protein, unknown function	N/A	2393.48	2718.92	1157.39	2167.62	2719.88	1084.2
PF3D7_1445700	PF14_0434	conserved Plasmodium protein, unknown function	N/A	8280.26	13105.2	6945.16	6456.39	13623.1	6855.38
PF3D7_1446100	PF14_0438	conserved Plasmodium protein, unknown function	N/A	807.02	845.141	624.211	415.519	728.384	1090.95
PF3D7_1446500	PF14_0442	conserved Plasmodium protein, unknown function	N/A	2513.37	3561.48	2144.62	2223.11	3949.62	2200.52
PF3D7_1446700	PF14_0444	conserved Plasmodium protein, unknown function	N/A	1213.63	340.48	2129.08	2110.49	355.678	2137.73
PF3D7_1447100	PF14_0449	conserved Plasmodium protein, unknown function	N/A	1632.02	2128.17	1550.49	980.173	2050.85	1286.02
PF3D7_1447200	PF14_0450	conserved Plasmodium protein, unknown function	N/A	4563.26	7229.78	4682.78	4885.01	9698.56	4456.18
PF3D7_1447600	PF14_0452a	conserved Plasmodium protein, unknown function	N/A	40.1205	75.2697	26.7715	33.7037	56.125	20.988
PF3D7_1447700	PF14_0453	conserved Plasmodium protein, unknown function	N/A	722.548	1066.91	505.615	831.97	976.581	520.554
PF3D7_1448100	PF14_0457	conserved Plasmodium protein, unknown function	N/A	94.1513	229.891	29.221	51.3045	231.877	26.04
PF3D7_1448300	PF14_0461	conserved Plasmodium protein, unknown function	N/A	1872.27	2256.61	1600.87	2339.98	2330.22	1717.67
PF3D7_1448500	PF14_0463	conserved Plasmodium protein, unknown function	N/A	699.491	117.027	763.367	1041.76	179.346	805.192
PF3D7_1448700	PF14_0465	conserved Plasmodium protein, unknown function	N/A	861.704	1131.59	491.303	603.931	1064.91	425.613
PF3D7_1449100	PF14_0468	conserved Plasmodium protein, unknown function	N/A	1184.68	229.1	1295.27	1756.39	247.215	1500.47
PF3D7_1449200	PF14_0468a	conserved Plasmodium protein, unknown function	N/A	14987.9	1255.94	19953.5	32451.5	1200.15	27703.3
PF3D7_1449600	PF14_0472	conserved Plasmodium protein, unknown function	N/A	126.544	235.675	57.6298	156.927	176.773	85.887
PF3D7_1449800	PF14_0474	conserved Plasmodium protein, unknown function	N/A	1944.34	1692.46	1154.75	1691.43	1591.64	1197.98
PF3D7_1449900	PF14_0475	conserved Plasmodium protein, unknown function	N/A	2700.62	2245.37	1820.86	2326.08	1982.35	1824.27
PF3D7_1450200	PF14_0477a	conserved Plasmodium protein, unknown function	N/A	469.569	736.423	321.302	271.262	642.617	234.854
PF3D7_1450500	PF14_0480	conserved Plasmodium protein, unknown function	N/A	719.132	184.34	428.313	863.813	208.645	492.687
PF3D7_1450700	PF14_0482	conserved Plasmodium protein, unknown function	N/A	1623.47	2764.02	1335.25	1776.18	3961.69	1252.27
PF3D7_1450800	PF14_0483	conserved Plasmodium protein, unknown function	N/A	74.2603	118.655	33.6305	91.1373	149.17	38.9392
PF3D7_1451000	PF14_0485	conserved Plasmodium protein, unknown function	N/A	940.897	1697.96	499.009	780.275	1992.72	554.408
PF3D7_1451200	PF14_0487	conserved Plasmodium protein, unknown function	N/A	8973.39	12142.2	7722.8	7278.84	14244.6	7653.33
PF3D7_1452400	PF14_0499	conserved Plasmodium protein, unknown function	N/A	2386.8	3347.22	2170.29	1918.93	3970.05	2132.71
PF3D7_1452600	PF14_0501	conserved Plasmodium protein, unknown function	N/A	2545.49	3748.89	2580.98	2788.3	3679.4	2830.96
PF3D7_1452800	PF14_0503	conserved Plasmodium protein, unknown function	N/A	68.3605	73.2832	21.4348	69.545	53.5758	27.0245
PF3D7_1453000	PF14_0504	conserved Plasmodium protein, unknown function	N/A	383.098	669.574	258.199	302.689	696.235	225.416
PF3D7_1452900	PF14_0504, PF14_0504a	conserved Plasmodium protein, unknown function	N/A	174.562	131.449	262.344	210.817	101.885	170.975
PF3D7_1453200	PF14_0506	conserved Plasmodium protein, unknown function	N/A	328.554	66.3615	450.443	503.7	88.7685	483.902
PF3D7_1453900	PF14_0512	conserved Plasmodium protein, unknown function	N/A	1677.65	2132.65	1290.39	1547.62	2159.78	1251.44
PF3D7_1454200	PF14_0515	conserved Plasmodium protein, unknown function	N/A	3723.8	5440.58	3117.12	3152.76	4674.27	2708.06
PF3D7_1454800	PF14_0521	conserved Plasmodium protein, unknown function	N/A	42.3172	242.504	13.0258	34.856	245.747	12.8395
PF3D7_1454900	PF14_0522	conserved Plasmodium protein, unknown function	N/A	327.772	304.245	439.181	94.5273	193.836	204.114
PF3D7_1455300	PF14_0527	conserved Plasmodium protein, unknown function	N/A	13391.1	1193.95	8211.76	17766.4	974.174	9768.14
PF3D7_1455700	PF14_0531	conserved Plasmodium protein, unknown function	N/A	1080.06	170.167	1052.99	1424.71	168.941	1020.63
PF3D7_1456200	PF14_0535	conserved Plasmodium protein, unknown function	N/A	45.8865	5.72833	33.4898	60.4348	11.7512	39.1342
PF3D7_1456300	PF14_0536	conserved Plasmodium protein, unknown function	N/A	1920.71	3142.13	1601.84	1616.23	2924.99	1385.24
PF3D7_1456400	PF14_0537	conserved Plasmodium protein, unknown function	N/A	28.9662	11.606	13.8562	23.8522	7.83917	14.1998
PF3D7_1456500	PF14_0538	conserved Plasmodium protein, unknown function	N/A	285.972	52.4761	283.732	450.304	80.8252	253.768
PF3D7_1456700	PF14_0540	conserved Plasmodium protein, unknown function	N/A	5467.82	8901.02	5634.21	3534.45	7290.56	4967.51
PF3D7_1457100	PF14_0544	conserved Plasmodium protein, unknown function	N/A	1330.96	1708.36	659.366	892.438	1914.96	604.006
PF3D7_1457300	PF14_0546	conserved Plasmodium protein, unknown function	N/A	3737.76	6243.69	4279.23	2947.51	5749.56	3762.29
PF3D7_1457400	PF14_0547	conserved Plasmodium protein, unknown function	N/A	1189.63	1741.36	858.641	1132.87	1773.47	969.585
PF3D7_1457600	PF14_0549	conserved Plasmodium protein, unknown function	N/A	1340.57	1802.92	1103.22	1337.15	1782.93	1017.44
PF3D7_1457800	PF14_0551	conserved Plasmodium protein, unknown function	N/A	189.01	54.811	104.983	191.567	111.059	157.624
PF3D7_1457900	PF14_0552	conserved Plasmodium protein, unknown function	N/A	1091.12	1415.15	990.264	1049.44	1521.92	918.143
PF3D7_1458200	PF14_0555	conserved Plasmodium protein, unknown function	N/A	788.211	1323.56	663.933	596.572	1337.95	548.169
PF3D7_1458300	PF14_0556	conserved Plasmodium protein, unknown function	N/A	1349.93	759.292	1001.1	1768.01	841.429	1211.69
PF3D7_1458600	PF14_0559	conserved Plasmodium protein, unknown function	N/A	1825.23	2392.64	1239.69	1271.61	2063.83	1137.27
PF3D7_1459400	PF14_0567	conserved Plasmodium protein, unknown function	N/A	3322.25	4544.81	2466.73	3410.64	4372.45	2666.2
PF3D7_1459500	PF14_0568	conserved Plasmodium protein, unknown function	N/A	33.3995	176.3	13.2717	21.9552	186.505	22.3997
PF3D7_1459600	PF14_0569	conserved Plasmodium protein, unknown function	N/A	1201.72	1847.31	854.429	1169.15	1856.5	730.149
PF3D7_1460200	PF14_0575	conserved Plasmodium protein, unknown function	N/A	114.246	482.861	65.3793	72.4835	370.892	88.2122
PF3D7_1460500	PF14_0577	conserved Plasmodium protein, unknown function	N/A	810.886	369.56	673.587	1337.17	372.671	749.486
PF3D7_1461000	PF14_0582	conserved Plasmodium protein, unknown function	N/A	41.3157	12.1825	20.474	61.4412	10.3357	34.6808
PF3D7_1461100	PF14_0583	conserved Plasmodium protein, unknown function	N/A	291.487	38.3258	204.008	335.359	67.5565	299.551
PF3D7_1461400	PF14_0586	conserved Plasmodium protein, unknown function	N/A	2583.48	718.496	1871.06	4022.84	637.403	2288.99
PF3D7_1461800	PF14_0588	conserved Plasmodium protein, unknown function	N/A	356.559	255.942	439.707	261.177	244.373	282.149
PF3D7_1462100	PF14_0591	conserved Plasmodium protein, unknown function	N/A	101.959	43.5291	63.4548	148.286	27.143	76.4666
PF3D7_1462200	PF14_0592	conserved Plasmodium protein, unknown function	N/A	326.694	172.136	317.919	621.757	181.453	377.077
PF3D7_1462400	PF14_0594	conserved Plasmodium protein, unknown function	N/A	4129.92	5959.81	5035.31	3293.68	8328.71	5023.28
PF3D7_1462500	PF14_0595	conserved Plasmodium protein, unknown function	N/A	58.7427	97.3805	29.5067	67.2293	118.743	27.755
PF3D7_1462900	PF14_0599	conserved Plasmodium protein, unknown function	N/A	143.14	566.329	88.5717	84.411	489.827	64.0915
PF3D7_1463000	PF14_0600	conserved Plasmodium protein, unknown function	N/A	2336.08	2696.51	1957.64	2182.35	2571.7	2014.7
PF3D7_1463600	PF14_0604a	conserved Plasmodium protein, unknown function	N/A	92.6	237.639	21.654	110.99	225.795	35.7097
PF3D7_1464100	PF14_0609	conserved Plasmodium protein, unknown function	N/A	184.389	286.103	44.2812	196.795	307.257	73.8078
PF3D7_1464300	PF14_0611	conserved Plasmodium protein, unknown function	N/A	70.0795	99.1955	53.0358	76.3817	84.4597	47.5288
PF3D7_1464800	PF14_0615a	conserved Plasmodium protein, unknown function	N/A	141.922	175.343	47.2468	129.245	183.535	66.7792
PF3D7_1465000	PF14_0617	conserved Plasmodium protein, unknown function	N/A	1611.54	439.268	1320.75	2058.48	473.259	1551.98
PF3D7_1465200	PF14_0619	conserved Plasmodium protein, unknown function	N/A	2654.82	3930.36	2394.55	1982.75	3670.67	2142.65
PF3D7_1465400	PF14_0621	conserved Plasmodium protein, unknown function	N/A	8464.62	8703.95	8125.85	6589.67	7647.55	7035.58
PF3D7_1465600	PF14_0624	conserved Plasmodium protein, unknown function	N/A	408.659	755.125	445.166	254.7	872.907	320.051
PF3D7_1466000	PF14_0629	conserved Plasmodium protein, unknown function	N/A	39.0198	33.8557	33.4137	19.7588	21.8103	16.4912
PF3D7_1466200	PF14_0631	conserved Plasmodium protein, unknown function	N/A	804.252	824.367	665.83	642.932	994.681	595.809
PF3D7_1466500	PF14_0633a	conserved Plasmodium protein, unknown function	N/A	57.689	51.7987	78.5967	16.5832	22.2417	33.6182
PF3D7_1466800	PF14_0636	conserved Plasmodium protein, unknown function	N/A	2023.13	1673.79	2069.4	1810.86	1427.69	1195.87
PF3D7_1466900	PF14_0637	conserved Plasmodium protein, unknown function	N/A	1284.64	1654.2	971.572	1102.7	1810.8	918.284
PF3D7_1467600	PF14_0644	conserved Plasmodium protein, unknown function	N/A	327.252	1025.72	688.108	264.676	954.164	327.509
PF3D7_1467700	PF14_0645	conserved Plasmodium protein, unknown function	N/A	303.614	690.528	270.416	234.984	574.817	228.752
PF3D7_1467800	PF14_0646	conserved Plasmodium protein, unknown function	N/A	332.048	737.163	195.075	227.614	729.008	181.518
PF3D7_1468000	PF14_0648	conserved Plasmodium protein, unknown function	N/A	207.488	134.735	106.635	190.883	129.889	133.058
PF3D7_1468100	PF14_0649	conserved Plasmodium protein, unknown function	N/A	7169.06	10216	5026.04	7587.73	12642.3	4664.15
PF3D7_1468900	PF14_0657	conserved Plasmodium protein, unknown function	N/A	1250.53	1735.46	833.912	1134.74	1766.44	731.25
PF3D7_1469100	PF14_0659	conserved Plasmodium protein, unknown function	N/A	278.88	647.099	175.638	158.913	719.269	173.27
PF3D7_1469500	PF14_0663	conserved Plasmodium protein, unknown function	N/A	155.083	442.586	68.8458	96.527	412.324	71.484
PF3D7_1469800	PF14_0666	conserved Plasmodium protein, unknown function	N/A	188.695	219.653	126.08	227.647	169.339	123.112
PF3D7_1469900	PF14_0667	conserved Plasmodium protein, unknown function	N/A	331.956	86.3393	302.64	241.805	77.3547	223.334
PF3D7_1470100	PF14_0668	conserved Plasmodium protein, unknown function	N/A	327.156	537.852	137.689	276.05	500.203	125.792
PF3D7_1470200	PF14_0669	conserved Plasmodium protein, unknown function	N/A	709.587	897.338	442.534	346.085	785.138	367.792
PF3D7_1470300	PF14_0670	conserved Plasmodium protein, unknown function	N/A	1299.35	1766.69	822.972	1115.65	1991.6	699.975
PF3D7_1470700	PF14_0674	conserved Plasmodium protein, unknown function	N/A	1110.12	1561.13	769.37	1056.38	1373.56	618.453
PF3D7_1470800	PF14_0675	conserved Plasmodium protein, unknown function	N/A	301.96	112.044	448.942	482.735	86.7738	450.082
PF3D7_1471300	PF14_0680	conserved Plasmodium protein, unknown function	N/A	1060.44	207.663	752.072	1647.02	269.075	1001.47
PF3D7_1471600	PF14_0683	conserved Plasmodium protein, unknown function	N/A	190.305	67.7438	153.037	170.068	84.5535	112.837
PF3D7_1471700	PF14_0684	conserved Plasmodium protein, unknown function	N/A	256.536	153.197	223.544	145.583	136.453	125.326
PF3D7_1471800	PF14_0685	conserved Plasmodium protein, unknown function	N/A	58.113	82.1458	76.2023	25.4515	57.7887	14.3633
PF3D7_1471900	PF14_0686	conserved Plasmodium protein, unknown function	N/A	770.194	1441.91	631.673	572.329	1578.68	520.316
PF3D7_1472500	PF14_0693	conserved Plasmodium protein, unknown function	N/A	884.155	427.814	555.238	768.439	502.806	672.264
PF3D7_1472800	PF14_0696	conserved Plasmodium protein, unknown function	N/A	974.995	822.127	1059.61	1052.98	950.086	921.044
PF3D7_1473000	PF14_0698	conserved Plasmodium protein, unknown function	N/A	12.809	20.4815	5.1865	15.2282	19.6698	5.91883
PF3D7_1473300	PF14_0701	conserved Plasmodium protein, unknown function	N/A	54.5425	291.957	63.8028	33.077	193.527	37.1548
PF3D7_1473400	PF14_0703	conserved Plasmodium protein, unknown function	N/A	391.361	44.9463	128.103	435.881	49.528	170.448
PF3D7_1473500	PF14_0704	conserved Plasmodium protein, unknown function	N/A	438.872	1092.28	221.865	329.959	1131.69	166.852
PF3D7_1473600	PF14_0705	conserved Plasmodium protein, unknown function	N/A	227.729	228.847	94.8542	219.618	233.95	183.71
PF3D7_1473900	PF14_0707	conserved Plasmodium protein, unknown function	N/A	4127.73	7117.9	3940.87	3069	6658.65	3481.28
PF3D7_1474400	PF14_0712	conserved Plasmodium protein, unknown function	N/A	613.83	338.2	837.162	412.738	335.234	513.306
PF3D7_1475100	PF14_0719	conserved Plasmodium protein, unknown function	N/A	518.316	992.005	340.853	130.087	909.047	368.17
PF3D7_1475800	PF14_0726	conserved Plasmodium protein, unknown function	N/A	268.325	53.6513	216.489	533.448	94.7933	389.956
PF3D7_1476000	PF14_0728	conserved Plasmodium protein, unknown function	N/A	1824.71	3165.54	1524.42	1231.37	3720.86	1380.56
PF3D7_1444600	PF14_0781	conserved Plasmodium protein, unknown function	N/A	9.91233	10.495	5.2405	10.1937	7.01533	4.5475
PF3D7_1447400	PF14_0790	conserved Plasmodium protein, unknown function	N/A	1146.75	1626.88	851.322	831.292	1450.69	682.715
PF3D7_1461700	PF14_0792	conserved Plasmodium protein, unknown function	N/A	207.951	116.599	351.999	151.409	62.0775	129.778
PF3D7_1416700	PF14_0805	conserved Plasmodium protein, unknown function	N/A	153.204	97.2273	228.293	136.511	63.2388	89.2525
PF3D7_1448900	PF14_0815	conserved Plasmodium protein, unknown function	N/A	329.225	74.9163	356.252	304.377	37.0027	255.913
PF3D7_0102800	PFA0140c	conserved Plasmodium protein, unknown function	N/A	301.887	643.797	371.262	443.857	558.021	366.169
PF3D7_0103300	PFA0165c	conserved Plasmodium protein, unknown function	N/A	3380.45	4453.05	2443.07	3459.87	5008.29	2279.31
PF3D7_0103500	PFA0175w	conserved Plasmodium protein, unknown function	N/A	284.868	112.822	136.629	355.781	122.741	148.994
PF3D7_0104600	PFA0235w	conserved Plasmodium protein, unknown function	N/A	109.001	412.251	88.5158	83.1813	455.769	78.916
PF3D7_0105400	PFA0265c	conserved Plasmodium protein, unknown function	N/A	2108.58	254.531	2045.57	3011.53	352.275	2417.43
PF3D7_0105500	PFA0270c	conserved Plasmodium protein, unknown function	N/A	73.1847	75.7585	36.225	69.2438	39.5485	37.9825
PF3D7_0105600	PFA0275c	conserved Plasmodium protein, unknown function	N/A	1493	1886.46	1006.2	1364.37	1782.02	900.468
PF3D7_0105800	PFA0285c	conserved Plasmodium protein, unknown function	N/A	1248	173.379	1393.68	2083.43	259.406	1396.54
PF3D7_0106000	PFA0295c	conserved Plasmodium protein, unknown function	N/A	1018.13	383.068	710.758	1442.67	340.522	886.873
PF3D7_0106200	PFA0305c	conserved Plasmodium protein, unknown function	N/A	442.185	587.291	430.387	475.174	526.163	430.043
PF3D7_0106500	PFA0320w	conserved Plasmodium protein, unknown function	N/A	131.334	209.888	87.5007	182.182	201.257	96.7433
PF3D7_0106600	PFA0325w	conserved Plasmodium protein, unknown function	N/A	77.696	59.4135	37.9108	135.049	30.2185	41.7912
PF3D7_0107100	PFA0350c	conserved Plasmodium protein, unknown function	N/A	128.401	37.752	56.349	106.582	9.08367	48.5908
PF3D7_0107300	PFA0360c	conserved Plasmodium protein, unknown function	N/A	716.748	139.499	351.785	494.243	209.687	595.828
N/A	PFA0365c	conserved Plasmodium protein, unknown function		82.2775	84.8618	27.891	54.2583	22.1767	34.1982
PF3D7_0107900	PFA0395w	conserved Plasmodium protein, unknown function	N/A	456.745	679.351	272.402	349.207	714.561	254.883
PF3D7_0108100	PFA0405w	conserved Plasmodium protein, unknown function	N/A	278.83	352.83	250.214	319.393	351.666	228.181
PF3D7_0108300	PFA0410w	conserved Plasmodium protein, unknown function	ARP	11854.5	13821.4	8186.23	11789.3	17591	8317.29
PF3D7_0108500	PFA0420w	conserved Plasmodium protein, unknown function	N/A	40452	35729.4	56127.8	36690.2	39974.4	48008.2
PF3D7_0108600	PFA0425c	conserved Plasmodium protein, unknown function	N/A	457.218	489.037	477.052	583.084	577.391	473.784
PF3D7_0108800	PFA0435w	conserved Plasmodium protein, unknown function	N/A	2675.41	2010.35	1821.74	2365.29	2151.94	1933.6
PF3D7_0110000	PFA0490w	conserved Plasmodium protein, unknown function	N/A	1472.28	1053.98	3222.46	998.894	882.874	1385.22
PF3D7_0111200	PFA0540c	conserved Plasmodium protein, unknown function	N/A	91.6437	17.8593	112.978	201.679	5.03367	101.659
PF3D7_0111400	PFA0550w	conserved Plasmodium protein, unknown function	GEXP19	153.588	40.861	425.167	268.969	21.6692	278.771
PF3D7_0111600	PFA0560c	conserved Plasmodium protein, unknown function	N/A	414.004	558.117	219.356	280.069	562.075	200.78
PF3D7_0111700	PFA0565c	conserved Plasmodium protein, unknown function	N/A	343.719	660.421	154.765	167.998	605.871	129.03
PF3D7_0112100	PFA0585w	conserved Plasmodium protein, unknown function	N/A	108.776	56.0583	21.795	48.3325	19.7372	13.922
N/A	PFA0645c	conserved Plasmodium protein, unknown function		10.0613	5.764	3.675	8.92567	13.4923	6.07033
PF3D7_0202800	PFB0135w	conserved Plasmodium protein, unknown function	N/A	52.8098	4.94967	67.4792	73.565	7.42783	78.0995
PF3D7_0203200	PFB0150c, PFB0151c	conserved Plasmodium protein, unknown function	N/A	191.603	516.418	124.928	148.281	571.24	118.264
PF3D7_0203400	PFB0161c	conserved Plasmodium protein, unknown function	N/A	1380.59	268.804	2443.87	2568.18	244.109	2664.05
PF3D7_0203600	PFB0170w	conserved Plasmodium protein, unknown function	N/A	61.0058	87.441	34.3922	75.9035	63.7905	34.6138
PF3D7_0203800	PFB0177c	conserved Plasmodium protein, unknown function	N/A	161.729	72.786	182.532	201.563	73.419	108.742
PF3D7_0204100	PFB0190c	conserved Plasmodium protein, unknown function	N/A	1902.22	300.856	1556.19	3202.3	400.222	2013.63
PF3D7_0204200	PFB0194w	conserved Plasmodium protein, unknown function	N/A	15408.5	11577.7	10441.6	17081.3	10081.9	10870.3
PF3D7_0204300	PFB0195c	conserved Plasmodium protein, unknown function	N/A	1197.02	2299.79	1099.64	844.057	2269.91	832.375
PF3D7_0205000	PFB0225c	conserved Plasmodium protein, unknown function	N/A	38.0025	17.1567	20.657	25.5082	14.7082	16.7268
PF3D7_0205100	PFB0227c, PFB0230c	conserved Plasmodium protein, unknown function	N/A	114.878	53.1732	162.192	133.285	48.7133	118.332
PF3D7_0205200	PFB0230c	conserved Plasmodium protein, unknown function	N/A	42.899	6.05083	22.587	46.4598	10.8415	21.1577
PF3D7_0205300	PFB0235w	conserved Plasmodium protein, unknown function	N/A	170.317	198.286	88.4337	152.001	184.692	103.111
PF3D7_0205600	PFB0250w	conserved Plasmodium protein, unknown function	N/A	1043.92	602.645	786.505	1092.43	668.24	861.051
	PFB0280w	conserved Plasmodium protein, unknown function		3978.54	7352.75	4485.59	4066	8445.32	3611.76
PF3D7_0206500	PFB0285c	conserved Plasmodium protein, unknown function	N/A	4599.77	5099.21	3479.89	3287.95	4995.96	3367.53
PF3D7_0207100	PFB0315w	conserved Plasmodium protein, unknown function	N/A	2829.36	349.791	1662.61	3560.71	350.386	2074.99
PF3D7_0208100	PFB0365w	conserved Plasmodium protein, unknown function	N/A	178.876	35.4738	325.034	382.015	58.001	310.96
PF3D7_0208300	PFB0375w	conserved Plasmodium protein, unknown function	N/A	954.723	1247.25	485.732	573.985	1108.89	464.176
PF3D7_0208400	PFB0380c	conserved Plasmodium protein, unknown function	N/A	1098.05	2111.03	1261.07	1467.44	2047.63	1094.93
PF3D7_0208800	PFB0395w	conserved Plasmodium protein, unknown function	N/A	568.83	970.155	295.989	405.815	982.94	243.448
PF3D7_0209500	PFB0425c	conserved Plasmodium protein, unknown function	N/A	1140.29	185.109	543.245	948.123	153.655	335.355
PF3D7_0210200	PFB0460c	conserved Plasmodium protein, unknown function	N/A	699.84	158.174	859.251	1034.2	191.951	721.952
PF3D7_0210500	PFB0470w	conserved Plasmodium protein, unknown function	N/A	45.9272	200.972	15.4625	53.1802	137.037	11.5099
PF3D7_0210600	PFB0475c	conserved Plasmodium protein, unknown function	N/A	10396.9	760.523	5545.39	13682.5	679.938	7143.74
PF3D7_0210800	PFB0485c	conserved Plasmodium protein, unknown function	N/A	2822.48	3902.15	2923.33	2245	3825.81	2671.05
PF3D7_0210900	PFB0490c	conserved Plasmodium protein, unknown function	N/A	4517.77	6923.03	4310.33	3455.46	6056.07	4092.7
PF3D7_0211100	PFB0495w	conserved Plasmodium protein, unknown function	N/A	273.758	124.177	65.4473	267.395	120.885	56.9918
PF3D7_0211900	PFB0530c	conserved Plasmodium protein, unknown function	N/A	158.702	249.49	162.68	298.306	308.819	176.127
PF3D7_0212100	PFB0540w	conserved Plasmodium protein, unknown function	N/A	1532.76	2437.94	1352.5	1666.82	2878.98	1181.88
PF3D7_0212500	PFB0560w	conserved Plasmodium protein, unknown function	N/A	3180.25	4812.74	3335.22	2952.25	5169.57	3065.22
PF3D7_0213000	PFB0590w	conserved Plasmodium protein, unknown function	N/A	663.535	79.6278	585.934	1067.13	181.683	746.3
PF3D7_0213200	PFB0600c	conserved Plasmodium protein, unknown function	N/A	231.314	296.85	179.581	330.517	284.715	150.795
PF3D7_0213300	PFB0601c	conserved Plasmodium protein, unknown function	N/A	508.017	349.212	524.503	749.532	334.836	336.25
PF3D7_0213600	PFB0615c	conserved Plasmodium protein, unknown function	N/A	106.671	146.886	76.3028	126.903	164.649	77.9478
PF3D7_0213800	PFB0625w	conserved Plasmodium protein, unknown function	N/A	146.479	393.165	74.8908	60.7925	405.064	73.204
PF3D7_0213900	PFB0630c	conserved Plasmodium protein, unknown function	N/A	2467.69	3177.2	2168.32	2137.67	3799.39	1785.41
PF3D7_0214300	PFB0650w	conserved Plasmodium protein, unknown function	N/A	254.273	125.063	164.673	165.84	136.309	166.068
PF3D7_0214400	PFB0655c	conserved Plasmodium protein, unknown function	N/A	2578.85	3655.25	2423.32	2200.59	4485.18	2132.43
PF3D7_0214500	PFB0660w	conserved Plasmodium protein, unknown function	N/A	318.446	722.519	231.805	164.855	685.078	160.383
PF3D7_0214700	PFB0670c	conserved Plasmodium protein, unknown function	N/A	1305.39	146.268	569.048	1319.81	139.101	678.31
PF3D7_0215200	PFB0690w	conserved Plasmodium protein, unknown function	N/A	183.673	249.323	50.3122	156.3	265.517	65.186
PF3D7_0215400	PFB0700c	conserved Plasmodium protein, unknown function	N/A	2051.62	2619.14	1627.86	1808.71	2616.78	1591.36
PF3D7_0215500	PFB0705w	conserved Plasmodium protein, unknown function	N/A	1603.09	2517.6	1682.64	1732.54	9634.62	6145.48
PF3D7_0215600	PFB0710c	conserved Plasmodium protein, unknown function	N/A	2190.93	2314.1	1489.23	2024.44	2417.25	1392.66
PF3D7_0216100	PFB0732c, PFB0735c	conserved Plasmodium protein, unknown function	N/A	357.351	748.085	219.933	362.166	756.7	211.173
PF3D7_0216200	PFB0735c	conserved Plasmodium protein, unknown function	N/A	869.716	1515.59	680.111	587.866	1532	568.529
PF3D7_0216300	PFB0745w	conserved Plasmodium protein, unknown function	N/A	974.228	1564.42	771.983	887.673	1686.16	702.441
PF3D7_0216500	PFB0755w	conserved Plasmodium protein, unknown function	N/A	424.153	146.176	359.552	613.289	205.998	390.701
PF3D7_0216900	PFB0775w	conserved Plasmodium protein, unknown function	N/A	619.865	653.374	542.555	714.206	747.018	554.242
PF3D7_0217200	PFB0800c	conserved Plasmodium protein, unknown function	N/A	130.375	384.165	112.854	106.311	352.75	117.243
PF3D7_0217400	PFB0810w	conserved Plasmodium protein, unknown function	N/A	1113.15	1034.72	808.371	1203.06	1026.49	816.345
PF3D7_0217600	PFB0820c	conserved Plasmodium protein, unknown function	N/A	1323.58	1666.89	764.14	1279.3	1830.32	817.902
PF3D7_0217900	PFB0835c	conserved Plasmodium protein, unknown function	N/A	922.94	146.123	816.361	1660.14	162.792	949.089
PF3D7_0218200	PFB0850c, PFB0855c	conserved Plasmodium protein, unknown function	N/A	312.678	734.494	216.312	335.637	770.276	204.653
PF3D7_0218600	PFB0870w	conserved Plasmodium protein, unknown function	N/A	3787.69	5576.73	3178.19	3719.35	5206.62	3493.82
PF3D7_0219300	PFB0886c	conserved Plasmodium protein, unknown function	N/A	630.248	1049.06	394.021	515.027	1010.91	343.095
N/A	PFB0976w	conserved Plasmodium protein, unknown function		168.588	492.981	185.541	288.042	371.055	175.014
PF3D7_0301900	PFC0095c	conserved Plasmodium protein, unknown function	N/A	93.749	64.7238	20.6962	59.0817	58.9277	27.8643
PF3D7_0302800	PFC0130c	conserved Plasmodium protein, unknown function	N/A	1213.98	1290.69	773.089	919.898	1150.05	770.269
PF3D7_0303100	PFC0145c	conserved Plasmodium protein, unknown function	N/A	1029.16	513.104	474.667	1394.87	513.541	594.271
N/A	PFC0191c	conserved Plasmodium protein, unknown function		8.04067	4.90567	5.25633	10.1317	7.674	6.269
PF3D7_0304300	PFC0195w	conserved Plasmodium protein, unknown function	N/A	41.3646	108.739	22.9578	48.7232	67.7311	24.7098
PF3D7_0304700	PFC0215c	conserved Plasmodium protein, unknown function	N/A	90.9697	10.2177	32.7253	72.2223	25.7212	92.7422
PF3D7_0304900	PFC0221c	conserved Plasmodium protein, unknown function	N/A	1045.82	1032.54	490.443	679.552	978.442	534.721
PF3D7_0305100	PFC0230c	conserved Plasmodium protein, unknown function	N/A	595.497	353.352	591.606	698.028	402.635	588.709
PF3D7_0305200	PFC0235w	conserved Plasmodium protein, unknown function	N/A	922.705	1192.69	736.046	877.041	1376.61	736.032
PF3D7_0305400	PFC0241w	conserved Plasmodium protein, unknown function	N/A	455.847	404.952	233.685	496.305	461.361	332.516
PF3D7_0305500	PFC0245c	conserved Plasmodium protein, unknown function	N/A	7332.65	6901.15	5476.72	8206.63	7015.07	6593.62
PF3D7_0305900	PFC0261c	conserved Plasmodium protein, unknown function	N/A	20.6597	36.348	8.31933	19.2292	29.6933	10.6612
PF3D7_0306000	PFC0262c	conserved Plasmodium protein, unknown function	N/A	627.029	195.15	396.987	888.787	172.058	390.204
PF3D7_0306100	PFC0265c	conserved Plasmodium protein, unknown function	N/A	1163.84	1416.77	731.347	935.575	1344.26	677.46
PF3D7_0306500	PFC0280c	conserved Plasmodium protein, unknown function	N/A	239.587	119.715	352.094	408.451	132.868	379.848
PF3D7_0306600	PFC0281w	conserved Plasmodium protein, unknown function	N/A	223.371	115.498	286.348	524.481	91.6403	292.038
PF3D7_0307600	PFC0320w	conserved Plasmodium protein, unknown function	N/A	178.019	86.341	226.954	344.958	89.4037	239.858
PF3D7_0307700	PFC0325c	conserved Plasmodium protein, unknown function	N/A	1399.51	313.114	1297.58	2022.53	400.992	1519.56
PF3D7_0307800	PFC0330w	conserved Plasmodium protein, unknown function	N/A	4918.73	5647.18	3800.33	4474.85	6123.89	3729.55
PF3D7_0307900	PFC0335c	conserved Plasmodium protein, unknown function	N/A	103.626	70.584	65.7722	76.1338	70.8324	65.8352
PF3D7_0308300	PFC0355c	conserved Plasmodium protein, unknown function	N/A	3679.27	439.007	2312.15	5885.78	409.657	2983.37
PF3D7_0308700	PFC0370w	conserved Plasmodium protein, unknown function	N/A	2692.21	402.692	2502.61	3618.14	382.151	2961.4
PF3D7_0309100	PFC0381c	conserved Plasmodium protein, unknown function	N/A	252.23	188.348	260.978	146.4	139.118	140.111
PF3D7_0309900	PFC0415c	conserved Plasmodium protein, unknown function	N/A	309.348	88.0519	387.363	528.069	100.461	384.657
PF3D7_0310800	PFC0450w	conserved Plasmodium protein, unknown function	N/A	1426.91	1639.8	666.471	1096.41	1818.85	739.926
PF3D7_0310900	PFC0455w	conserved Plasmodium protein, unknown function	N/A	257.786	321.999	158.541	324.401	311.031	221.248
PF3D7_0311000	PFC0460w	conserved Plasmodium protein, unknown function	N/A	24.337	22.0118	10.3395	22.0677	11.3912	11.6805
PF3D7_0311500	PFC0486c	conserved Plasmodium protein, unknown function	N/A	2654.57	2885.36	2146.98	2040.11	2212.19	2105.86
PF3D7_0311900	PFC0505c	conserved Plasmodium protein, unknown function	N/A	239.38	14.7297	31.2723	47.1183	10.8963	25.3682
PF3D7_0312000	PFC0506w	conserved Plasmodium protein, unknown function	N/A	206.801	22.4087	179.392	302.79	29.8272	154.387
PF3D7_0313000	PFC0545c	conserved Plasmodium protein, unknown function	N/A	1230.73	1719.96	1022.86	925.751	1883.08	877.978
PF3D7_0313200	PFC0555c	conserved Plasmodium protein, unknown function	N/A	640.82	817.008	420.514	692.97	880.413	370.036
PF3D7_0313400	PFC0560c	conserved Plasmodium protein, unknown function	N/A	339.988	726.891	343.928	272.341	805.731	278.179
PF3D7_0313600	PFC0570c	conserved Plasmodium protein, unknown function	N/A	631.991	230.688	643.017	633.218	240.361	366.29
PF3D7_0313800	PFC0575w	conserved Plasmodium protein, unknown function	N/A	198.614	20.3098	295.059	543.055	56.1342	273.392
PF3D7_0313900	PFC0580c	conserved Plasmodium protein, unknown function	N/A	139.359	43.9623	101.26	227.751	44.5368	85.7465
PF3D7_0314500	PFC0600w	conserved Plasmodium protein, unknown function	N/A	828.312	1472.48	529.42	636.464	1397.04	444.387
PF3D7_0314600	PFC0605w	conserved Plasmodium protein, unknown function	N/A	1394.83	1391.32	704.264	1410.73	1441.18	663.304
PF3D7_0314800	PFC0615w	conserved Plasmodium protein, unknown function	N/A	79.3057	27.3532	77.6855	139.607	10.8102	63.6908
PF3D7_0315300	PFC0645w, PFC0650w	conserved Plasmodium protein, unknown function	N/A	19.9725	8.80167	10.814	9.88	10.407	7.18567
PF3D7_0315300	PFC0650w	conserved Plasmodium protein, unknown function	N/A	209.007	39.3525	133.097	261.005	67.8705	100.414
PF3D7_0315400	PFC0670c	conserved Plasmodium protein, unknown function	N/A	318.75	164.706	199.474	480.074	137.579	227.699
PF3D7_0315900	PFC0695w	conserved Plasmodium protein, unknown function	N/A	68.9205	65.5995	24.6348	25.4855	62.6625	17.0163
PF3D7_0316200	PFC0705c	conserved Plasmodium protein, unknown function	N/A	444.649	41.4221	267.736	599.799	63.6764	267.017
PF3D7_0316400	PFC0715c	conserved Plasmodium protein, unknown function	N/A	744.692	139.375	769.824	1144.08	173.883	889.654
PF3D7_0317300	PFC0760c	conserved Plasmodium protein, unknown function	N/A	4925.9	6455.14	4025.57	5070.13	7053.52	4239.46
PF3D7_0317900	PFC0790w	conserved Plasmodium protein, unknown function	N/A	922.099	1298.27	761.023	1183.4	1391.63	747.078
PF3D7_0318000	PFC0795w	conserved Plasmodium protein, unknown function	N/A	65.8188	249.618	26.639	44.1405	272.243	19.8107
PF3D7_0318300	PFC0810c	conserved Plasmodium protein, unknown function	N/A	1293.46	1521.22	750.872	1341.97	1673.81	710.239
PF3D7_0318400	PFC0815c	conserved Plasmodium protein, unknown function	N/A	80.8627	14.1117	41.1635	63.0695	14.9883	37.7565
PF3D7_0318500	PFC0820w	conserved Plasmodium protein, unknown function	N/A	979.88	124.204	608.784	1601.81	187.232	832.217
PF3D7_0318700	PFC0830w	conserved Plasmodium protein, unknown function	N/A	3020.08	556.491	2815.23	4916.96	559.515	2765.64
PF3D7_0319800	PFC0880c	conserved Plasmodium protein, unknown function	N/A	42.099	121.945	24.774	39.9978	124.151	31.4032
PF3D7_0319900	PFC0885c	conserved Plasmodium protein, unknown function	N/A	2172.11	3371.34	1776.88	1911.65	3198.87	1615.56
PF3D7_0320600	PFC0911c	conserved Plasmodium protein, unknown function	N/A	506.594	71.3378	247.852	590.696	49.2208	260.489
PF3D7_0321000	PFC0925w	conserved Plasmodium protein, unknown function	N/A	5516.92	5744.6	4635.19	5237.2	6885.67	4754.92
PF3D7_0321100	PFC0930c	conserved Plasmodium protein, unknown function	N/A	260.483	32.5925	209.388	421.592	52.4365	287.666
PF3D7_0321300	PFC0940c	conserved Plasmodium protein, unknown function	N/A	107.493	5.53233	40.7572	121.076	14.9462	85.1718
PF3D7_0321700	PFC0960c	conserved Plasmodium protein, unknown function	N/A	289.849	117.912	300.137	380.16	145.86	350.012
PF3D7_0322200	PFC0990c	conserved Plasmodium protein, unknown function	N/A	193.047	158.506	128.344	260.998	149.491	137.307
PF3D7_0322600	PFC1010w	conserved Plasmodium protein, unknown function	N/A	281.575	42.0016	283.697	361.295	71.907	384.645
PF3D7_0322700	PFC1011c, PFC1015c	conserved Plasmodium protein, unknown function	N/A	1925.65	3498.36	1564.74	1585.88	3733.88	1374.77
PF3D7_0322700	PFC1015c	conserved Plasmodium protein, unknown function	N/A	1500.5	2610.4	1350.57	1459.03	2727.94	1234.65
PF3D7_0322800	PFC1016w	conserved Plasmodium protein, unknown function	N/A	38.382	56.2663	21.1928	10.4925	10.7513	7.47383
PF3D7_0323100	PFC1030w	conserved Plasmodium protein, unknown function	N/A	1763.71	2609.23	1415.06	1706.4	2196.26	1136.16
PF3D7_0323200	PFC1035w	conserved Plasmodium protein, unknown function	N/A	418.885	735.38	369.254	644.03	786.188	381.035
PF3D7_0323600	PFC1055w	conserved Plasmodium protein, unknown function	N/A	412.619	863.934	256.908	230.991	821.568	229.444
PF3D7_0323800	PFC1065w	conserved Plasmodium protein, unknown function	N/A	2625.5	4360.75	2826.98	2375.57	4041.79	2494.08
PF3D7_0403300	PFD0155c	conserved Plasmodium protein, unknown function	N/A	246.262	497.733	174.903	157.328	510.379	120.496
PF3D7_0403400	PFD0160w	conserved Plasmodium protein, unknown function	N/A	2465.1	3667.47	2171.45	2274.23	4088.48	2342.47
PF3D7_0403600	PFD0170c	conserved Plasmodium protein, unknown function	N/A	1707.49	212.207	1107.63	2149.97	294.314	1355.49
PF3D7_0404000	PFD0195c	conserved Plasmodium protein, unknown function	N/A	1617.99	144.703	927.187	1795.45	177.33	1331.24
PF3D7_0404200	PFD0205c	conserved Plasmodium protein, unknown function	N/A	46.0403	50.0353	37.2577	45.6672	70.691	34.4753
PF3D7_0404300	PFD0207c	conserved Plasmodium protein, unknown function	N/A	4693.62	7798.93	4936.21	4793.24	11409.5	4678.06
PF3D7_0404800	PFD0235c	conserved Plasmodium protein, unknown function	N/A	935.662	637.201	883.785	1218.54	722.608	1113.98
PF3D7_0405500	PFD0270c	conserved Plasmodium protein, unknown function	N/A	1589.74	2135.32	1031.84	1271.35	1828.78	834.807
PF3D7_0405800	PFD0290w	conserved Plasmodium protein, unknown function	N/A	365.417	122.078	34.22	313.038	121.584	36.3433
PF3D7_0406000	PFD0300w	conserved Plasmodium protein, unknown function	N/A	2270.68	2743.42	2079.94	2598.28	2644.27	2052.55
PF3D7_0406600	PFD0325w	conserved Plasmodium protein, unknown function	N/A	17.718	13.2655	8.91317	31.7972	12.848	8.41117
PF3D7_0406700	PFD0330w	conserved Plasmodium protein, unknown function	N/A	66.7632	30.5222	235.989	129.32	17.5917	213.611
PF3D7_0406900	PFD0340c	conserved Plasmodium protein, unknown function	N/A	252.204	200.336	244.985	316.904	307.112	286.527
PF3D7_0407000	PFD0345c	conserved Plasmodium protein, unknown function	N/A	429.831	801.773	333.784	215.899	789.843	275.761
PF3D7_0407400	PFD0365c	conserved Plasmodium protein, unknown function	N/A	763.185	928.993	414.457	734.867	963.425	480.769
PF3D7_0407600	PFD0375w	conserved Plasmodium protein, unknown function	N/A	71.5163	57.2948	24.6918	71.9812	23.6205	25.3857
PF3D7_0407700	PFD0380c	conserved Plasmodium protein, unknown function	N/A	701.186	139.439	599.706	1098.2	162.684	711.953
PF3D7_0407800	PFD0385w	conserved Plasmodium protein, unknown function	N/A	3640.87	514.325	3194.11	6136.99	572.711	3823.26
PF3D7_0408000	PFD0395c	conserved Plasmodium protein, unknown function	N/A	1220.36	351.852	806.759	1391.26	322.323	756.353
PF3D7_0408100	PFD0400w	conserved Plasmodium protein, unknown function	N/A	661.886	848.796	436.913	471.945	895.053	385.259
PF3D7_0408200	PFD0403w	conserved Plasmodium protein, unknown function	N/A	385.142	293.825	188.577	250.675	354.344	265.926
PF3D7_0408400	PFD0415c	conserved Plasmodium protein, unknown function	N/A	59.2952	12.1637	65.4848	110.763	17.9203	56.3423
PF3D7_0408800	PFD0435c	conserved Plasmodium protein, unknown function	N/A	171.015	9.86467	95.108	77.2397	11.0672	226.112
PF3D7_0409000	PFD0445c	conserved Plasmodium protein, unknown function	N/A	39.2715	116.449	17.0143	34.5701	58.0621	17.6604
PF3D7_0409300	PFD0460c	conserved Plasmodium protein, unknown function	N/A	2537.58	3801.94	2498.21	1603.6	3698.93	2176.16
PF3D7_0409500	PFD0465c	conserved Plasmodium protein, unknown function	N/A	968.245	220.957	1339.55	1693.34	227.922	1413.68
PF3D7_0410500	PFD0520c	conserved Plasmodium protein, unknown function	N/A	416.075	313.32	152.485	249.429	286.383	135.863
PF3D7_0410600	PFD0525w	conserved Plasmodium protein, unknown function	N/A	1085.83	818.545	658.166	1019.35	723.138	589.512
PF3D7_0410800	PFD0535w	conserved Plasmodium protein, unknown function	N/A	2154.94	1305.76	1869.96	3016.59	1392.08	1900.53
PF3D7_0410900	PFD0540c	conserved Plasmodium protein, unknown function	N/A	1525.74	2097.08	1124.22	1650.08	2536.14	1000.21
PF3D7_0411000	PFD0545w	conserved Plasmodium protein, unknown function	N/A	10961.2	12912	5923.42	8899.58	16627.7	6075.44
PF3D7_0411100	PFD0550c	conserved Plasmodium protein, unknown function	N/A	112.255	280.024	77.001	160.277	425.865	105.445
PF3D7_0411200	PFD0555c	conserved Plasmodium protein, unknown function	N/A	78.6648	146.449	22.4087	90.1635	150.692	23.5562
PF3D7_0411300	PFD0560w	conserved Plasmodium protein, unknown function	N/A	129.27	164.753	71.4762	122.909	145.643	66.3187
PF3D7_0411700	PFD0580c	conserved Plasmodium protein, unknown function	N/A	53.0733	37.0643	37.3608	80.8038	102.548	23.4022
PF3D7_0411800	PFD0585c	conserved Plasmodium protein, unknown function	N/A	446.068	158.827	390.043	631.481	136.769	360.686
PF3D7_0412200	PFD0605c	conserved Plasmodium protein, unknown function	N/A	123.579	404.595	41.4133	101.29	421.027	45.7467
PF3D7_0414400	PFD0695w	conserved Plasmodium protein, unknown function	N/A	32.3742	61.3943	10.005	64.3115	44.6727	6.66433
PF3D7_0414800	PFD0715c	conserved Plasmodium protein, unknown function	N/A	1735.18	220.324	969.717	2386.68	168.762	1138.07
PF3D7_0415200	PFD0735c	conserved Plasmodium protein, unknown function	N/A	335.314	238.469	302.887	603.696	279.737	295.473
PF3D7_0415700	PFD0760c	conserved Plasmodium protein, unknown function	N/A	656.653	55.0497	330.408	859.946	46.3152	390.373
PF3D7_0416600	PFD0805w	conserved Plasmodium protein, unknown function	N/A	546.231	267.59	397.618	584.677	231.448	254.38
PF3D7_0416900	PFD0815c	conserved Plasmodium protein, unknown function	N/A	2815.9	3759.84	2342.15	2543.5	3364.83	1910.54
PF3D7_0417000	PFD0820w	conserved Plasmodium protein, unknown function	N/A	221.875	212.025	163.597	188.6	217.72	152.487
PF3D7_0417400	PFD0840w	conserved Plasmodium protein, unknown function	N/A	3136.59	5806.87	3101.76	2905.62	6048.23	3011.56
PF3D7_0417600	PFD0855c	conserved Plasmodium protein, unknown function	N/A	160.144	59.6382	80.8922	166.135	38.2252	70.998
PF3D7_0417700	PFD0860w	conserved Plasmodium protein, unknown function	N/A	121.988	20.959	104.337	215.149	23.269	91.7948
PF3D7_0417900	PFD0870w	conserved Plasmodium protein, unknown function	N/A	78.2495	184.994	43.125	51.9072	287.696	37.274
PF3D7_0418000	PFD0872w	conserved Plasmodium protein, unknown function	N/A	131.873	43.1924	93.0719	155.62	47.7994	83.9993
PF3D7_0418300	PFD0885c	conserved Plasmodium protein, unknown function	N/A	19791.5	17633.9	16521.2	21314.8	24000.8	19461.4
PF3D7_0418400	PFD0890w	conserved Plasmodium protein, unknown function	N/A	411.108	603.005	171.307	240.772	762.064	196.931
PF3D7_0418900	PFD0915w	conserved Plasmodium protein, unknown function	N/A	257.913	68.0143	156.522	244.044	40.7153	109.088
PF3D7_0419000	PFD0920w	conserved Plasmodium protein, unknown function	N/A	24.7957	17.5407	12.3302	17.508	10.5765	5.858
PF3D7_0419100	PFD0925w	conserved Plasmodium protein, unknown function	N/A	78.4055	13.44	21.2017	119.644	17.7083	26.679
PF3D7_0419300	PFD0935c	conserved Plasmodium protein, unknown function	N/A	798.564	185.309	1148.71	1364.55	202.172	1286.57
PF3D7_0419400	PFD0940w	conserved Plasmodium protein, unknown function	N/A	421.009	67.3009	418.979	835.119	98.5595	682.077
PF3D7_0420500	PFD0993c	conserved Plasmodium protein, unknown function	N/A	715.542	111.68	357.425	966.206	161.302	424.442
PF3D7_0421800	PFD1006w	conserved Plasmodium protein, unknown function	N/A	89.326	37.8453	37.79	101.728	18.3637	95.2717
PF3D7_0421900	PFD1007w	conserved Plasmodium protein, unknown function	N/A	1020.43	202.955	666.396	777.959	121.109	1036.68
PF3D7_0421700	PFD1030c	conserved Plasmodium protein, unknown function	N/A	96.3007	18.7073	36.0798	53.6242	7.55409	44.7035
PF3D7_0422600	PFD1065c	conserved Plasmodium protein, unknown function	N/A	566.389	723.455	334.627	505.947	641.719	335.981
PF3D7_0423000	PFD1085w	conserved Plasmodium protein, unknown function	N/A	735.558	436.528	345.308	307.456	404.313	443.266
PF3D7_0423300	PFD1100c	conserved Plasmodium protein, unknown function	N/A	1381.76	204.572	988.787	2270.65	269.823	1418.29
PF3D7_0423600	PFD1115c	conserved Plasmodium protein, unknown function	N/A	2476.33	3065.22	1688	2209.04	3540.29	1830.89
PF3D7_0502300	PFE0115c	conserved Plasmodium protein, unknown function	N/A	355.016	183.026	274.494	440.153	188.075	192.997
PF3D7_0502500	PFE0125w	conserved Plasmodium protein, unknown function	N/A	146.35	285.182	84.8872	113.151	224.772	92.2223
N/A	PFE0128c	conserved Plasmodium protein, unknown function		158.807	330.9	85.0425	113.462	329.271	74.94
PF3D7_0502700	PFE0130c	conserved Plasmodium protein, unknown function	N/A	318.355	573.947	202.972	267.496	594.99	178.469
PF3D7_0503200	PFE0155w	conserved Plasmodium protein, unknown function	N/A	724.227	239.827	680.111	1033.76	277.257	599.669
PF3D7_0503900	PFE0190c	conserved Plasmodium protein, unknown function	N/A	261.084	528.63	214.764	359.617	456.762	204.595
PF3D7_0504300	PFE0210c	conserved Plasmodium protein, unknown function	N/A	18.1053	8.08133	9.6765	34.6082	6.25033	7.49083
PF3D7_0504800	PFE0235c	conserved Plasmodium protein, unknown function	N/A	525.377	130.876	608.477	860.136	183.527	671.722
PF3D7_0505400	PFE0265c	conserved Plasmodium protein, unknown function	N/A	766.395	118.829	799.552	1182.71	174.043	905.039
PF3D7_0505600	PFE0275w	conserved Plasmodium protein, unknown function	N/A	622.524	771.851	301.273	535.851	908.899	345.584
PF3D7_0505900	PFE0290c	conserved Plasmodium protein, unknown function	N/A	1698.59	2049.58	1366.52	1752.73	2293.48	1403.77
PF3D7_0506000	PFE0295w	conserved Plasmodium protein, unknown function	N/A	2178.71	2776.98	1484.52	1969.21	2597.51	1422.02
PF3D7_0506300	PFE0310c	conserved Plasmodium protein, unknown function	N/A	1514.55	1302.85	1306.5	1706.59	1243.1	1211.96
PF3D7_0506400	PFE0315c	conserved Plasmodium protein, unknown function	N/A	38.8363	5.90817	14.7035	15.4925	7.66383	12.3867
PF3D7_0506500	PFE0320w	conserved Plasmodium protein, unknown function	N/A	2284.69	3120.61	1765.16	1968.53	3910.83	1545.59
PF3D7_0507000	PFE0345c	conserved Plasmodium protein, unknown function	N/A	559.932	859.376	392.039	505.476	848.655	418.635
PF3D7_0507400	PFE0365c	conserved Plasmodium protein, unknown function	N/A	4125.1	442.957	2601.4	4618.48	436.855	2959.77
PF3D7_0507800	PFE0385w	conserved Plasmodium protein, unknown function	N/A	7250.93	9060.14	6889.64	7763.33	10658	7592.95
PF3D7_0507900	PFE0390w	conserved Plasmodium protein, unknown function	N/A	1388.63	1977.19	1290.82	1014.29	1818.11	1044.28
PF3D7_0508600	PFE0425w	conserved Plasmodium protein, unknown function	N/A	6070.85	8946.42	5667.88	5454.81	8601.9	5304.3
PF3D7_0508900	PFE0440w	conserved Plasmodium protein, unknown function	N/A	2670.03	400.69	2922.29	4586.86	688.753	4122.34
PF3D7_0509300	PFE0460c	conserved Plasmodium protein, unknown function	N/A	1632.78	2237.51	1263.77	1733.04	2256.14	1084.23
PF3D7_0509700	PFE0480c	conserved Plasmodium protein, unknown function	N/A	343.784	272.751	342.158	305.716	291.36	252.696
PF3D7_0509900	PFE0490w	conserved Plasmodium protein, unknown function	N/A	99.0647	231.35	44.0848	67.6693	252.013	44.7807
PF3D7_0510000	PFE0495w	conserved Plasmodium protein, unknown function	N/A	888.712	484.557	1230.54	1167.43	521.716	1368.08
PF3D7_0510100	PFE0500c	conserved Plasmodium protein, unknown function	N/A	1234.41	312.018	728.774	2086.86	351.004	975.71
PF3D7_0510700	PFE0530w	conserved Plasmodium protein, unknown function	N/A	25.5772	108.434	11.3483	56.0997	138.851	11.3403
PF3D7_0511100	PFE0550w	conserved Plasmodium protein, unknown function	N/A	139.347	417.925	97.6675	81.4197	367.224	73.6062
PF3D7_0511400	PFE0565w	conserved Plasmodium protein, unknown function	N/A	298.382	107.457	146.056	194.614	120.648	144.273
PF3D7_0511900	PFE0590w	conserved Plasmodium protein, unknown function	N/A	1465.34	2786.22	1082.26	1029.26	2603.51	857.156
PF3D7_0512100	PFE0600c	conserved Plasmodium protein, unknown function	N/A	25.159	25.996	7.55633	23.878	47.2322	6.69333
PF3D7_0512400	PFE0615w	conserved Plasmodium protein, unknown function	N/A	190.569	427.31	59.8908	123.271	445.541	38.7127
PF3D7_0512500	PFE0620c	conserved Plasmodium protein, unknown function	N/A	489.821	778.117	292.857	550.095	855.275	291.385
PF3D7_0512800	PFE0635c	conserved Plasmodium protein, unknown function	N/A	129.401	449.084	145.792	68.6708	380.478	106.103
PF3D7_0513000	PFE0645w	conserved Plasmodium protein, unknown function	N/A	421.921	600.88	410.523	455.532	567.748	395.113
PF3D7_0513100	PFE0650c	conserved Plasmodium protein, unknown function	N/A	1356.93	939.958	1949.23	2074.07	853.401	2371.4
PF3D7_0513200	PFE0655w	conserved Plasmodium protein, unknown function	N/A	2399.23	3607.53	1948.15	1977.64	3789.66	1827.72
PF3D7_0513900	PFE0695w	conserved Plasmodium protein, unknown function	N/A	43.0398	5.29683	22.7167	81.1215	6.41633	17.9432
PF3D7_0514200	PFE0710w	conserved Plasmodium protein, unknown function	N/A	1303.32	1966.92	1304.81	1163.86	2069.36	1320.3
PF3D7_0514900	PFE0745w	conserved Plasmodium protein, unknown function	N/A	671.296	981.134	522.004	624.102	1068.55	577.512
PF3D7_0515200	PFE0760w	conserved Plasmodium protein, unknown function	N/A	52.4812	56.8065	65.3233	124.736	77.8072	87.8603
PF3D7_0515400	PFE0770w	conserved Plasmodium protein, unknown function	N/A	5642.31	619.985	3905.19	8776.57	700.099	4707.02
PF3D7_0515600	PFE0780w	conserved Plasmodium protein, unknown function	N/A	96.7255	42.1427	89.7922	75.5322	37.1402	53.8893
PF3D7_0517100	PFE0855c	conserved Plasmodium protein, unknown function	N/A	869.857	1888.35	869.402	979.259	1950.43	1128.7
PF3D7_0517200	PFE0860c	conserved Plasmodium protein, unknown function	N/A	1204.04	3150.14	1187.83	869.861	3620.37	1436.93
PF3D7_0518900	PFE0950c	conserved Plasmodium protein, unknown function	N/A	565.049	43.819	263.326	358.145	36.5508	333.537
PF3D7_0519900	PFE1000c	conserved Plasmodium protein, unknown function	N/A	321.097	497.295	134.591	246.962	465.898	146.506
PF3D7_0520200	PFE1015c	conserved Plasmodium protein, unknown function	N/A	915.77	1341.44	795.381	719.697	1324.18	704.863
PF3D7_0520800	PFE1045c	conserved Plasmodium protein, unknown function	N/A	666.316	1080.57	532.171	652.774	1189.88	578.785
PF3D7_0521000	PFE1055c	conserved Plasmodium protein, unknown function	N/A	896.397	1787.8	790.511	789.566	2500.54	755.112
PF3D7_0521100	PFE1060c	conserved Plasmodium protein, unknown function	N/A	14.7373	9.45373	6.56555	11.451	8.602	5.40073
PF3D7_0521200	PFE1065w	conserved Plasmodium protein, unknown function	N/A	111.721	119.261	86.7913	98.923	118.009	45.9935
PF3D7_0521400	PFE1075c	conserved Plasmodium protein, unknown function	N/A	225.828	353.961	138.93	296.66	408.147	169.36
PF3D7_0521600	PFE1082c	conserved Plasmodium protein, unknown function	N/A	552.095	935.379	443.873	459.883	865.35	364.555
PF3D7_0521900	PFE1095w	conserved Plasmodium protein, unknown function	N/A	200.46	141.518	170.164	239.076	229.143	189.98
PF3D7_0522000	PFE1100w	conserved Plasmodium protein, unknown function	N/A	3590.5	4251.42	3199.76	2810.03	3472.74	2604.04
PF3D7_0522100	PFE1105c	conserved Plasmodium protein, unknown function	N/A	2278.51	698.934	1375.71	2676.69	768.968	1841.03
PF3D7_0522400	PFE1120w	conserved Plasmodium protein, unknown function	N/A	1774.84	314.184	1100.8	2600.27	389.834	1419.43
PF3D7_0523200	PFE1160w	conserved Plasmodium protein, unknown function	N/A	745.41	1632.71	754.799	552.291	1701.99	621.929
PF3D7_0523300	PFE1165c	conserved Plasmodium protein, unknown function	N/A	572.97	396.317	776.706	618.135	421.093	670.019
PF3D7_0523600	PFE1175w	conserved Plasmodium protein, unknown function	N/A	74.2302	11.757	50.7408	148.225	16.0128	74.8177
PF3D7_0524100	PFE1200w	conserved Plasmodium protein, unknown function	N/A	742.49	910.311	571.486	535.748	907.951	474.035
PF3D7_0524300	PFE1210c	conserved Plasmodium protein, unknown function	N/A	995.516	1475.18	688.645	740.443	1567.87	685.291
PF3D7_0524500	PFE1220w	conserved Plasmodium protein, unknown function	N/A	1580.33	2263.42	948.578	1399.92	2308.72	911.901
PF3D7_0525300	PFE1260c	conserved Plasmodium protein, unknown function	N/A	384.912	40.7572	139.281	456.422	22.9482	162.929
PF3D7_0525700	PFE1280w	conserved Plasmodium protein, unknown function	N/A	878.703	155.298	589.091	1208.35	151.837	748.901
PF3D7_0526400	PFE1315w	conserved Plasmodium protein, unknown function	N/A	540.456	299.037	385.897	917.891	320.386	409.442
PF3D7_0526500	PFE1320w	conserved Plasmodium protein, unknown function	N/A	4129.71	7161.11	3915.19	3617.9	7713.42	3253.95
PF3D7_0526600	PFE1325w	conserved Plasmodium protein, unknown function	N/A	608.034	351.978	428.312	512.242	335.354	819.691
PF3D7_0526800	PFE1335c	conserved Plasmodium protein, unknown function	N/A	3969.85	6298.63	3286.03	2815.7	5635.79	3041.77
PF3D7_0527400	PFE1365w	conserved Plasmodium protein, unknown function	N/A	4339.44	6994.17	4542.5	2469.59	7395.83	4155.7
PF3D7_0527600	PFE1375c	conserved Plasmodium protein, unknown function	N/A	922.255	860.13	774.2	1019.93	1091.45	976.331
PF3D7_0528300	PFE1410c	conserved Plasmodium protein, unknown function	N/A	690.526	118.63	280.375	678.164	112.067	360.064
PF3D7_0528600	PFE1425c	conserved Plasmodium protein, unknown function	N/A	1977.19	2407.99	1789.81	1437.91	2248.75	1646.01
PF3D7_0528900	PFE1440c	conserved Plasmodium protein, unknown function	N/A	160.649	365.113	140.474	172.205	396.442	186.446
PF3D7_0529000	PFE1445c	conserved Plasmodium protein, unknown function	N/A	6294.43	6832.97	4491.86	5633.32	6682.58	4544.31
PF3D7_0529400	PFE1465w	conserved Plasmodium protein, unknown function	N/A	2977.42	862.437	3363.28	4694.48	1019.43	3378.65
PF3D7_0529700	PFE1480c	conserved Plasmodium protein, unknown function	N/A	191.219	292.1	83.6022	161.999	335.384	105.047
PF3D7_0529800	PFE1485w	conserved Plasmodium protein, unknown function	N/A	766.787	321.215	1132.23	1087.66	414.841	1079.69
PF3D7_0530000	PFE1500c	conserved Plasmodium protein, unknown function	N/A	715.38	689.92	552.689	530.968	665.352	551.727
PF3D7_0530400	PFE1520c	conserved Plasmodium protein, unknown function	N/A	76.7416	117.586	114.59	87.8575	68.8663	83.4197
PF3D7_0530700	PFE1535w	conserved Plasmodium protein, unknown function	N/A	2650.94	3811.72	2496.31	1802.99	3545.87	2131.87
PF3D7_0531100	PFE1555c	conserved Plasmodium protein, unknown function	N/A	90.8428	53.1975	62.0078	174.369	45.49	76.1097
PF3D7_0531300	PFE1565w	conserved Plasmodium protein, unknown function	N/A	185.945	18.5023	109.461	189.263	37.7573	119.415
PF3D7_0531400	PFE1570c	conserved Plasmodium protein, unknown function	N/A	402.651	656.879	217.495	265.476	656.398	209.165
PF3D7_0601900	PFF0090w	conserved Plasmodium protein, unknown function	N/A	26175.2	28665.2	13433.2	17265	31434.3	15102.6
PF3D7_0602000	PFF0095c	conserved Plasmodium protein, unknown function	N/A	259.42	197.092	267.414	208.913	220.759	185.627
PF3D7_0602700	PFF0130c	conserved Plasmodium protein, unknown function	N/A	336.527	622.354	305.123	295.278	671.921	258.035
PF3D7_0602900	PFF0140c	conserved Plasmodium protein, unknown function	N/A	5521.98	4532.89	4021.62	6361.82	3810.69	4174.21
PF3D7_0603000	PFF0145w	conserved Plasmodium protein, unknown function	N/A	939.465	1441.57	741.922	732.689	1928.83	907.083
PF3D7_0603600	PFF0175c	conserved Plasmodium protein, unknown function	N/A	226.023	318.215	403.285	141.964	176.446	195.014
PF3D7_0603900	PFF0190c	conserved Plasmodium protein, unknown function	N/A	25.3342	8.44383	25.1557	20.3895	12.0045	15.4692
PF3D7_0604000	PFF0195c	conserved Plasmodium protein, unknown function	N/A	200.686	79.9431	271.125	300.255	68.4935	216.195
PF3D7_0604300	PFF0210w	conserved Plasmodium protein, unknown function	N/A	479.541	651.304	406.737	458.846	667.093	374.545
PF3D7_0604400	PFF0215w	conserved Plasmodium protein, unknown function	N/A	27.242	114.977	22.71	30.7385	96.515	11.3678
PF3D7_0604500	PFF0220w	conserved Plasmodium protein, unknown function	N/A	4957.37	7765.09	5028.35	5419.45	10050.7	5363.7
PF3D7_0604900	PFF0240c	conserved Plasmodium protein, unknown function	N/A	130.966	39.139	92.9883	65.8403	27.577	63.3003
PF3D7_0605200	PFF0255c	conserved Plasmodium protein, unknown function	N/A	283.053	57.4942	312.734	474.027	73.395	359.789
PF3D7_0605700	PFF0280w	conserved Plasmodium protein, unknown function	N/A	701.098	123.882	477.594	831.41	144.845	507.817
PF3D7_0606000	PFF0295c	conserved Plasmodium protein, unknown function	N/A	10285.6	12795.4	9485.06	10178.9	13725.4	9909.77
PF3D7_0606300	PFF0310w	conserved Plasmodium protein, unknown function	N/A	46.3283	122.608	13.0293	55.4965	78.2062	11.9995
PF3D7_0606400	PFF0315c	conserved Plasmodium protein, unknown function	N/A	101.363	353.601	64.6045	77.3445	298.057	44.959
PF3D7_0606600	PFF0325c	conserved Plasmodium protein, unknown function	N/A	3328.47	4917.47	2803.73	2774.61	6035.8	2868.15
PF3D7_0607700	PFF0380w	conserved Plasmodium protein, unknown function	N/A	631.523	225.676	1137.43	823.514	243.355	1212.05
PF3D7_0607900	PFF0390w	conserved Plasmodium protein, unknown function	N/A	77.5612	37.367	36.4485	83.5423	19.285	28.2523
PF3D7_0608100	PFF0400w	conserved Plasmodium protein, unknown function	N/A	945.724	1309.62	724.501	961.558	1658.24	686.975
PF3D7_0608200	PFF0405c	conserved Plasmodium protein, unknown function	N/A	146.877	121.973	96.4842	330.513	115.785	106.891
PF3D7_0608300	PFF0410w	conserved Plasmodium protein, unknown function	N/A	118.95	114.306	74.8385	156.857	86.6131	62.4433
PF3D7_0608400	PFF0415c	conserved Plasmodium protein, unknown function	N/A	381.631	363.25	318.376	478.016	274.783	296.193
PF3D7_0608600	PFF0425w	conserved Plasmodium protein, unknown function	N/A	677.173	684.101	869.46	490.715	680.886	535.325
PF3D7_0608900	PFF0440w	conserved Plasmodium protein, unknown function	N/A	177.065	37.5568	153.452	239.965	42.1157	165.359
PF3D7_0609000	PFF0445w	conserved Plasmodium protein, unknown function	N/A	3516.35	5489.02	3363.18	3325.93	5262.69	3137.48
PF3D7_0609300	PFF0460w	conserved Plasmodium protein, unknown function	N/A	311.589	137.245	381.201	444.864	150.383	333.548
[truncated: 3,331 more rows]

## Sheet: SAM 12h
Supplementary Data 1b. SAM analysis of microarray (Wildtype vs PRMT5 KO) at 12h post invasion
Gene ID	Old ID	Gene Name	Score(d)	Numerator (r)	Denominator (s+s0)	Fold Change	q-value (%)
PF3D7_0608800	PFF0435w	ornithine aminotransferase (OAT)	-6.782	-3411.48	503.013	0.752	18.085
PF3D7_1252900	PFL2545c	Plasmodium exported protein, unknown function	-6.703	-428.861	63.979	0.447	18.085

## Sheet: Microarray 24h
Supplementary Data 1c. Three replicates of expression microarray (WT vs PRMT5 KO) at 24h post invasion
R: replicates, WT: wild-type, KO: knockout.
Gene ID	Old ID	Product Description	Gene Name	WT R1	WT R2	WT R3	KO R1	KO R2	KO R3
PF3D7_1300100	MAL13P1.1	erythrocyte membrane protein 1, PfEMP1	VAR	137.769	852.56	346.613	152.247	47.6289	33.0228
PF3D7_1318600	MAL13P1.100	conserved Plasmodium protein, unknown function	N/A	172.053	73.5622	114.373	187.339	62.4812	85.4433
PF3D7_1318700	MAL13P1.102	conserved Plasmodium protein, unknown function	N/A	145.457	220.108	280.232	236.14	175.142	332.31
PF3D7_1319400	MAL13P1.103	conserved Plasmodium protein, unknown function	N/A	1236.37	1270.51	954.885	1438.97	902.369	929.23
PF3D7_1319700	MAL13P1.105	protein phosphatase PP2A regulatory subunit A, putative	N/A	79.8977	35.2358	57.7755	109.67	29.1435	63.2922
PF3D7_1319800	MAL13P1.106	conserved Plasmodium protein, unknown function	N/A	231.209	24.8432	106.874	96.3422	23.042	60.163
PF3D7_1319900	MAL13P1.107	conserved Plasmodium protein, unknown function	N/A	42.3844	49.3159	48.617	46.1049	51.2575	46.9077
PF3D7_1320100	MAL13P1.111	ATP-dependent Clp protease adapter protein ClpS	ClpS	1221.72	1176.76	1152.67	1290.15	947.382	1062.99
PF3D7_1320300	MAL13P1.112	conserved Plasmodium protein, unknown function	N/A	837.379	736.384	835.319	858.524	765.813	771.319
PF3D7_1320500	MAL13P1.113	SNARE protein, putative	SNAP23	1037.08	709.835	898.731	1079.52	1182.92	924.3
PF3D7_1321100	MAL13P1.114	conserved Plasmodium protein, unknown function	N/A	636.708	16.7138	108.639	1106.69	69.9075	180.61
PF3D7_1321200	MAL13P1.115	conserved protein, unknown function	N/A	1470.46	924.036	1167.69	1359.79	1447.11	1279.08
PF3D7_1321300	MAL13P1.116	conserved Plasmodium membrane protein, unknown function	N/A	980.473	1161.15	558.855	1157.72	1004.08	667.478
PF3D7_1321400	MAL13P1.117	palmitoyltransferase DHHC8, putative	DHHC8	670.576	429.633	492.323	563.692	678.885	556.839
PF3D7_1321500	MAL13P1.118	3',5'-cyclic nucleotide phosphodiesterase, putative	PDEbeta	764.756	457.771	273.307	987.73	493.459	333.837
PF3D7_1321600	MAL13P1.119	phosphodiesterase gamma, putative	PDEgamma	100.992	19.9545	19.0368	114.852	32.8233	24.003
PF3D7_1302400	MAL13P1.12	conserved Plasmodium membrane protein, unknown function	N/A	35.7397	32.3388	30.8775	36.3373	28.2447	33.0802
PF3D7_1321700	MAL13P1.120	splicing factor 1	SF1	9494.08	19893.8	10173.2	9302.38	17480.7	11894.4
PF3D7_1322000	MAL13P1.121	nucleoside-diphosphatase, putative	N/A	1613.52	849.124	767.53	2095.86	775.527	750.891
PF3D7_1322100	MAL13P1.122	histone-lysine N-methyltransferase SET2	SET2	1198.07	1814.83	920.48	1113.17	1468.26	889.453
PF3D7_1322200	MAL13P1.124	conserved Plasmodium protein, unknown function	N/A	1418.56	2181.16	1145.03	1456.79	1599.23	1175.53
PF3D7_1322400	MAL13P1.125	conserved Plasmodium protein, unknown function	N/A	242.331	273.316	185.832	197.237	208.564	135.885
PF3D7_1322500	MAL13P1.126	palmitoyltransferase DHHC5	DHHC5	112.049	30.6883	53.7648	116.662	25.0747	46.866
PF3D7_1322700	MAL13P1.127	conserved Plasmodium protein, unknown function	N/A	136.145	55.9017	68.7827	112.409	62.5403	62.5237
PF3D7_1322800	MAL13P1.128	conserved Plasmodium protein, unknown function	N/A	336.293	148.772	157.314	344.041	140.244	147.267
PF3D7_1322900	MAL13P1.129	conserved Plasmodium protein, unknown function	N/A	178.538	164.794	179.607	150.57	139.266	175.33
PF3D7_1302500	MAL13P1.13	conserved Plasmodium protein, unknown function	N/A	922.477	795.987	649.884	834.873	880.014	683.527
PF3D7_1323700	MAL13P1.130	glideosome associated protein with multiple membrane spans 1	GAPM1	1380.57	117.158	382.684	2223.85	189.476	452.973
PF3D7_1324100	MAL13P1.131	conserved Plasmodium membrane protein, unknown function	N/A	236.148	166.636	253.74	177.226	187.471	227.811
PF3D7_1324200	MAL13P1.132	micro-fibrillar-associated protein, putative	N/A	7332.65	11521.4	6433.61	6304.16	9994.19	6692.81
PF3D7_1324300	MAL13P1.133	conserved Plasmodium membrane protein, unknown function	N/A	899.035	1582.46	735.431	842.523	1045.15	826.394
PF3D7_1324500	MAL13P1.134	DEAD box helicase, putative	N/A	721.13	610.341	395.763	767.48	491.083	411.806
PF3D7_1324700	MAL13P1.135	SNARE protein, putative	YKT6.2	1813.64	1073.65	1193.29	1805.76	1306	1184.6
PF3D7_1325400	MAL13P1.137	conserved Plasmodium protein, unknown function	N/A	220.26	52.9586	58.783	361.986	58.4606	87.734
PF3D7_1325500	MAL13P1.138	conserved Plasmodium protein, unknown function	N/A	403.312	400.505	427.108	310.205	336.246	385.541
PF3D7_1325600	MAL13P1.139	mitochondrial fission 1 protein, putative	FIS1	914.962	1047.91	795.545	825.842	573.571	682.318
PF3D7_1325700	MAL13P1.139a	conserved Plasmodium protein, unknown function	N/A	2402.2	3099.63	1674.35	2171.4	1844.03	1493.57
PF3D7_1302700	MAL13P1.14	ATP-dependent RNA helicase DHR1, putative	N/A	2832.28	5163.94	2810.65	3078.69	4071.77	2842.85
PF3D7_1325900	MAL13P1.140	conserved Plasmodium protein, unknown function	N/A	112.815	50.1502	56.7184	168.08	40.696	56.718
PF3D7_1326000	MAL13P1.141	conserved Plasmodium protein, unknown function	N/A	362.509	183.156	282.376	398.453	223.139	256.358
PF3D7_1326100	MAL13P1.142	WD repeat-containing protein, putative	N/A	2001.67	1553.48	2113.69	1680.83	2079.02	1967.41
PF3D7_1326400	MAL13P1.144	translation initiation factor eIF-2B subunit gamma, putative	N/A	2483.26	1610.76	2339.78	2534.99	1993.85	2092.73
PF3D7_1326500	MAL13P1.145	conserved Plasmodium protein, unknown function	N/A	574.846	372.111	258.616	539.41	354.836	276.428
PF3D7_1329400	MAL13P1.146	AMP deaminase, putative	N/A	633.361	428.238	548.208	498.734	734.159	655.762
PF3D7_1329200	MAL13P1.147	conserved Plasmodium protein, unknown function	N/A	1213.94	735.519	652.889	1367.46	609.752	640.172
PF3D7_1329100	MAL13P1.148	myosin F, putative	MyoF	4839.37	6185.46	4064.95	5010.51	6348.13	4268.52
PF3D7_1328600	MAL13P1.149	conserved Plasmodium protein, unknown function	N/A	296.342	88.8913	192.696	241.803	95.779	145.053
PF3D7_1303000	MAL13P1.15	conserved Plasmodium protein, unknown function	N/A	1575.17	1348.6	1280.14	1704.45	1381.71	1336.59
PF3D7_1328400	MAL13P1.150	conserved protein, unknown function	N/A	1028.92	1386.79	1314.96	951.096	1210.02	1121.71
PF3D7_1328000	MAL13P1.151	conserved Plasmodium protein, unknown function	N/A	189.29	163.021	154.351	180.042	153.129	137.057
PF3D7_1327500	MAL13P1.152	conserved Plasmodium protein, unknown function	N/A	68.6405	5.85967	17.4917	113.986	10.7453	27.227
PF3D7_1327200	MAL13P1.153	ribonuclease P protein subunit RPR2, putative	RPR2	801.665	749.537	518.117	754.068	782.807	579.685
PF3D7_1327100	MAL13P1.154	conserved Plasmodium protein, unknown function	N/A	47.7732	22.575	20.3315	36.7435	46.7317	28.0538
PF3D7_1327000	MAL13P1.155	conserved Plasmodium protein, unknown function	N/A	297.614	362.912	346.34	264.656	395.933	328.718
PF3D7_1329700	MAL13P1.156	apicoplast calcium binding protein 1	ACBP1	781.568	162.75	259.274	696.71	172.819	274.926
PF3D7_1329800	MAL13P1.157	conserved Plasmodium protein, unknown function	N/A	664.222	565.279	328.246	417.083	420.193	346.736
PF3D7_1329900	MAL13P1.158	conserved Plasmodium protein, unknown function	N/A	573.225	595.822	777.811	557.617	649.505	727.624
PF3D7_1330000	MAL13P1.159	thioredoxin, putative	N/A	2155.48	1729.43	1671.45	2712.46	1783.15	1642.76
PF3D7_1303200	MAL13P1.16	SNARE protein, putative	VAMP8	144.649	118.659	138.794	149.283	117.825	119.411
PF3D7_1330100	MAL13P1.160	conserved Plasmodium protein, unknown function	N/A	237.852	174.487	282.679	234.828	207.523	273.255
PF3D7_1330200	MAL13P1.161	conserved Plasmodium protein, unknown function	N/A	1152.02	983.318	1476.15	1153.07	1076.31	1316.32
PF3D7_1330300	MAL13P1.162	DnaJ protein, putative	N/A	1544.1	1045.08	1670.73	1597.29	1540.36	1604.85
PF3D7_1330400	MAL13P1.163	ER lumen protein retaining receptor 1, putative, unspecified product	N/A	3769.44	2150.02	2587.75	3055.81	2830.13	2427.24
PF3D7_1330600	MAL13P1.164	elongation factor Tu, putative	N/A	2127.99	1837.75	2566.5	1944.86	1813.6	2180.16
PF3D7_1330700	MAL13P1.165	GPI transamidase subunit PIG-U, putative	N/A	336.835	473.738	528.01	287.805	395.234	533.285
PF3D7_1331100	MAL13P1.166	DNA polymerase theta, putative	POLQ	1656.1	1352.52	1141.45	2212.81	2615.05	2054.39
PF3D7_1331300	MAL13P1.167	signal peptidase 21 kDa subunit	SP21	753.756	503.703	824.943	619.577	561.212	683.516
PF3D7_1331600	MAL13P1.168	protein tyrosine phosphatase-like protein, putative	PTPLA	392.7	203.325	269.612	560.219	135.472	208.154
PF3D7_1332000	MAL13P1.169	syntaxin, Qa-SNARE family	SYN5	1307.35	873.958	743.817	1455.18	877.414	798.139
PF3D7_1303600	MAL13P1.17	conserved Plasmodium protein, unknown function	N/A	344.156	165.952	196.626	313.191	264.075	231.826
PF3D7_1332400	MAL13P1.170	nucleotidyltransferase, putative	N/A	3156.9	3779.55	2782.2	2801.02	3412.51	2734.24
PF3D7_1333300	MAL13P1.171	transmembrane protein Tmp21 homologue, putative	N/A	3399.96	2449.85	3280.82	3122.96	2816.1	2739.32
PF3D7_1333400	MAL13P1.172	conserved protein, unknown function	N/A	4725.43	4503.63	4645.96	3644.63	5086.79	4242.8
PF3D7_1334400	MAL13P1.173	MSP7-like protein	MSRP4	9.589	17.1228	9.8275	9.23633	7.958	7.32033
PF3D7_1334800	MAL13P1.174	MSP7-like protein	MSRP2	535.091	122.87	279.233	725.605	167.871	251.059
PF3D7_1335300	MAL13P1.176	reticulocyte binding protein 2 homologue b	RH2b	408.055	148.988	126.06	862.901	162.918	123.23
PF3D7_1335500	MAL13P1.177	DNA replication complex GINS protein, putative	N/A	163.569	19.0165	27.1217	135.88	26.6658	25.4682
PF3D7_1335600	MAL13P1.178	conserved Plasmodium protein, unknown function	N/A	850.477	677.148	705.184	852.61	738.504	640.152
PF3D7_1336000	MAL13P1.179	conserved Plasmodium protein, unknown function	N/A	1445.55	813.89	1097.47	1398.27	1111.16	1053.96
PF3D7_1303700	MAL13P1.18	conserved Plasmodium protein, unknown function	N/A	174.27	60.3193	90.4213	217.063	65.569	94.6242
PF3D7_1336200	MAL13P1.180	conserved Plasmodium protein, unknown function	N/A	2391.63	3261.88	1600.72	2345.66	1715.41	1512.11
PF3D7_1336300	MAL13P1.181	conserved Plasmodium membrane protein, unknown function	N/A	143.276	244.139	179.388	148.136	139.215	134.938
PF3D7_1336400	MAL13P1.182	RanBPM and CLTH-like protein, putative	N/A	478.104	294.111	354.484	459.79	285.583	320.412
PF3D7_1336600	MAL13P1.183	conserved Plasmodium protein, unknown function	N/A	533.237	367.599	434.391	487.311	374.466	416.503
PF3D7_1337000	MAL13P1.184	mitochondrial intermediate peptidase, putative	2017-10-01	1236.71	1028.04	960.054	1174.1	1027.38	887.132
PF3D7_1337100	MAL13P1.185	protein kinase 6	PK6	4844.38	5609.11	4782.42	3963.5	5852.68	4675.29
PF3D7_1337200	MAL13P1.186	1-deoxy-D-xylulose 5-phosphate synthase	DXS	1918.24	2634.05	2302.64	1782.14	2268.22	2434.02
PF3D7_1337700	MAL13P1.188	conserved Plasmodium protein, unknown function	N/A	104.596	12.7057	26.5318	135.885	8.367	37.4727
PF3D7_1338000	MAL13P1.189	LMBR1 domain-containing protein, putative	N/A	1774.03	1220.7	1286.63	2123.79	1342.46	1270.26
PF3D7_1303800	MAL13P1.19	conserved Plasmodium protein, unknown function	N/A	724.346	1048.21	601.578	777.28	726.024	624.055
PF3D7_1338100	MAL13P1.190	26S proteasome regulatory subunit RPN3, putative	RPN3	7138.67	7457.66	6442.2	6807.54	8055.56	5972.02
PF3D7_1338400	MAL13P1.191	SprT-like domain-containing protein, putative	N/A	146.61	67.2982	111.183	122.521	65.5007	95.4675
PF3D7_1338500	MAL13P1.192	conserved Plasmodium protein, unknown function	N/A	139.976	147.727	122.154	131.23	122.175	104.673
PF3D7_1338600	MAL13P1.193	conserved Plasmodium protein, unknown function	N/A	734.155	897.117	650.011	709.645	723.693	609.474
PF3D7_1338700	MAL13P1.194	conserved Plasmodium protein, unknown function	N/A	396.679	451.55	369.072	459.206	354.327	346.561
PF3D7_1338800	MAL13P1.195	CPW-WPC family protein	N/A	604.921	509.211	439.204	404.111	373.413	361.96
PF3D7_1338900	MAL13P1.196	serine/threonine protein kinase, putative	N/A	647.012	458.344	385.081	518.216	373.281	379.49
PF3D7_1339000	MAL13P1.197	conserved Plasmodium protein, unknown function	N/A	262.88	9.95583	69.977	195.686	60.1273	79.3622
PF3D7_1300200	MAL13P1.2	rifin	RIF	312.684	558.356	328.995	99.9357	261.542	320.928
PF3D7_1303900	MAL13P1.20	conserved Plasmodium protein, unknown function	N/A	76.2072	30.1468	35.8823	52.7315	20.386	28.506
PF3D7_1339500	MAL13P1.200	mitochondrial ribosomal protein L49 precursor, putative	N/A	458.72	281.854	436.511	443.943	312.672	386.658
PF3D7_1339600	MAL13P1.201	conserved Plasmodium protein, unknown function	N/A	619.138	410.68	731.625	519.788	529.438	674.921
PF3D7_1339700	MAL13P1.202	conserved Plasmodium protein, unknown function	N/A	322.617	713.648	372.175	389.681	562.851	423.487
PF3D7_1340000	MAL13P1.203	secreted ookinete protein, putative	PSOP7	631.964	947.184	703.019	579.061	759.67	718.635
PF3D7_1340100	MAL13P1.204	exosome complex component RRP42, putative	RRP42	3152.66	2638.36	2809.5	3292.11	2959.82	2586.83
PF3D7_1340700	MAL13P1.205	ras-related protein Rab-11B	RAB11b	428.541	105.128	153.891	525.2	121.435	148.912
PF3D7_1340900	MAL13P1.206	sodium-dependent phosphate transporter	PiT	7609.13	6602.71	5312.32	7605.97	6821	5296.23
PF3D7_1341300	MAL13P1.209	60S ribosomal protein L18-2, putative	N/A	41560.3	44960.3	45779.3	41423.2	48082.2	41256.1
PF3D7_1304000	MAL13P1.21	condensin complex subunit 2, putative	N/A	479.671	176.357	234.445	620.191	168.548	218.844
PF3D7_1341600	MAL13P1.210	GPI mannosyltransferase 3	GPI10	376.29	175.301	190.644	325.006	232.286	198.481
PF3D7_1341700	MAL13P1.211	conserved Plasmodium protein, unknown function	N/A	25.2762	10.9757	20.964	16.8807	11.1175	15.817
PF3D7_1342500	MAL13P1.212	sporozoite protein essential for cell traversal	SPECT1	70.2728	4.884	10.5518	67.7042	7.35133	9.05617
PF3D7_1342700	MAL13P1.213	DNA-directed RNA polymerases I, II, and III subunit RPABC4, putative	RPB12	2523.28	1265.56	2357.76	2731.53	2105.66	2582.92
PF3D7_1343000	MAL13P1.214	phosphoethanolamine N-methyltransferase	PMT	17305.1	9801.65	10446.5	15622.7	10248.1	8141.43
PF3D7_1343100	MAL13P1.215	conserved Plasmodium protein, unknown function	N/A	280.66	71.3567	147.147	490.389	53.625	147.766
PF3D7_1343400	MAL13P1.216	DNA repair protein RAD5, putative	RAD5	827.092	991.613	783.164	922.72	665.973	991.963
PF3D7_1343500	MAL13P1.217	conserved Plasmodium protein, unknown function	N/A	1057.69	526.376	763.707	1060	605.619	668.576
PF3D7_1343600	MAL13P1.218	UDP-N-acetylglucosamine pyrophosphorylase, putative	N/A	1214.55	1619.19	1232.12	1168.09	1173.01	1006.26
PF3D7_1344500	MAL13P1.219	U6 snRNA phosphodiesterase, putative	USB1	118.737	7.042	35.5927	172.027	8.41317	35.7492
PF3D7_1304100	MAL13P1.22	DNA ligase I	LigI	1998.37	1374.82	1291.72	2036.5	1422.53	1351.12
PF3D7_1344600	MAL13P1.220	lipoyl synthase	LipA	24.552	5.78417	12.523	32.0968	8.067	11.2302
PF3D7_1344800	MAL13P1.221	aspartate carbamoyltransferase	ATCase	5391.89	6201	6116.26	4537.01	6461.76	5266.42
PF3D7_1344900	MAL13P1.222	conserved Plasmodium protein, unknown function	N/A	1128.49	1343.96	952.313	1094.08	1183.06	1011.31
PF3D7_1345000	MAL13P1.224	conserved Plasmodium protein, unknown function	N/A	222.347	109.666	122.101	173.07	105.281	122.325
PF3D7_1345100	MAL13P1.225	thioredoxin 2	TRX2	3248.31	1913.91	2519.22	3606.54	2421.02	2500.95
PF3D7_1345400	MAL13P1.226	conserved Plasmodium protein, unknown function	N/A	1239.17	1877.64	1194.73	1387.83	1516.08	1188.38
PF3D7_1345500	MAL13P1.227	ubiquitin-conjugating enzyme E2	UBC	346.842	328.587	459.168	280.162	410.591	425.678
PF3D7_1345600	MAL13P1.228	inner membrane complex protein	N/A	221.577	33.2818	126.84	287.371	49.8007	133.611
PF3D7_1345900	MAL13P1.229	kinetochore protein SPC25, putative	SPC25	1353.41	651.981	901.071	1452.85	889.365	901.671
PF3D7_1304200	MAL13P1.23	CorA-like Mg2+ transporter protein, putative	MIT2	704.048	434.625	343.224	762.771	494.225	361.48
PF3D7_1346000	MAL13P1.230	dynactin subunit 2, putative	N/A	15.3538	24.2025	18.933	22.8787	21.2438	20.398
PF3D7_1346100	MAL13P1.231	protein transport protein SEC61 subunit alpha	SEC61	15051	16873.3	12010.8	12384.4	15933.6	11309.7
PF3D7_1346200	MAL13P1.232	nuclear import protein MOG1, putative	N/A	546.374	435.323	522.992	459.36	469.155	530.471
PF3D7_1346300	MAL13P1.233	DNA/RNA-binding protein Alba 2	ALBA2	26451.8	22032.3	25469.8	29351.7	26576.3	21251
PF3D7_1346400	MAL13P1.234	conserved Plasmodium protein, unknown function	N/A	1761.3	2282.69	1203.5	1957.55	1945.23	1330.71
PF3D7_1347300	MAL13P1.235	conserved Plasmodium membrane protein, unknown function	N/A	129.76	144.487	243.887	109.796	146.946	196.293
PF3D7_1347400	MAL13P1.236	conserved Plasmodium protein, unknown function	N/A	720.119	585.702	770.907	645.681	616.23	735.469
PF3D7_1347500	MAL13P1.237	DNA/RNA-binding protein Alba 4	ALBA4	32630.3	31303	29225.7	30356.2	36717.3	28520.8
PF3D7_1347600	MAL13P1.237a	conserved Plasmodium protein, unknown function	N/A	88.981	25.8267	46.2718	102.052	26.662	41.5837
PF3D7_1347800	MAL13P1.238	leucine-rich repeat protein	LRR4.1	106.188	146.26	167.122	120.912	163.41	175.791
PF3D7_1347900	MAL13P1.239	conserved Plasmodium protein, unknown function	N/A	293.792	217.923	215.726	284.133	195.065	198.442
PF3D7_1304300	MAL13P1.24	conserved Plasmodium protein, unknown function	N/A	1076.71	657.516	722.173	991.007	930.211	832.253
PF3D7_1348000	MAL13P1.240	conserved Plasmodium protein, unknown function	N/A	29.6265	6.307	6.3085	29.604	7.79167	11.38
PF3D7_1348100	MAL13P1.241	GTPase, putative	N/A	71.2842	5.02083	20.2403	137.221	9.92833	23.6885
PF3D7_1348200	MAL13P1.242	step II splicing factor, putative	N/A	2268.62	1666.42	1428.59	2310.67	1730.2	1400.01
PF3D7_1348300	MAL13P1.243	elongation factor Tu, putative	N/A	1663.62	1743.17	1349.86	1617.33	1847.35	1368.6
PF3D7_1348500	MAL13P1.244	TBC domain protein, putative	N/A	856.472	317.733	471.144	1143.93	328.208	505.958
PF3D7_1348700	MAL13P1.245	WD repeat-containing protein 16, putative	WDR16	317.285	10.6982	68.7222	512.046	18.5353	100.303
PF3D7_1348800	MAL13P1.246	E1-E2 ATPase, putative	N/A	46.6733	12.344	20.3105	33.3135	9.12964	20.5185
PF3D7_1349000	MAL13P1.247	conserved Plasmodium protein, unknown function	N/A	49.7983	6.6685	23.8433	40.279	13.8827	34.3988
PF3D7_1349100	MAL13P1.248	nucleoside diphosphate hydrolase, putative	N/A	103.351	27.7075	52.4072	170.093	46.2875	70.5757
PF3D7_1349500	MAL13P1.249	conserved Plasmodium protein, unknown function	N/A	1370.34	2000.67	1383.54	1483.02	1745.37	1404.91
PF3D7_1304600	MAL13P1.25	conserved Plasmodium protein, unknown function	N/A	1219.67	2406.45	1281.44	1064.51	1568.33	1224.28
PF3D7_1349600	MAL13P1.250	conserved Plasmodium protein, unknown function	N/A	2713.88	3066.61	2145.72	2831.85	3138	2309.66
PF3D7_1349900	MAL13P1.251	conserved Plasmodium protein, unknown function	N/A	389.236	245.828	402.18	241.158	236.874	315.894
PF3D7_1350000	MAL13P1.252	conserved Plasmodium protein, unknown function	N/A	19.5295	25.575	15.9638	18.4617	12.8323	12.6955
PF3D7_1350200	MAL13P1.253	small nuclear ribonucleoprotein E, putative	SNRPE	1328.57	1031.43	1088	1547.11	1047.74	1083.51
PF3D7_1350600	MAL13P1.254	conserved Plasmodium protein, unknown function	N/A	21.1213	6.66167	6.45317	30.0013	6.61533	8.937
PF3D7_1350700	MAL13P1.255	N6-adenine-specific methylase, putative	N/A	1582.17	1528.01	1457.87	1813.54	1354.52	1330.15
PF3D7_1351000	MAL13P1.256	phosphatidylinositol transfer protein, putative	N/A	2618.35	3881.11	2109.48	2899.78	3735.52	2148.7
PF3D7_1351100	MAL13P1.257	conserved protein, unknown function	N/A	2772.24	2767.41	2846	2344.24	2985.33	2953.5
PF3D7_1351200	MAL13P1.258	conserved Plasmodium protein, unknown function	N/A	1695.95	2423.69	1336.59	1820.6	2038.01	1525.35
PF3D7_1351300	MAL13P1.259	conserved Plasmodium membrane protein, unknown function	N/A	27.0963	72.367	64.0392	30.823	73.4623	75.5843
PF3D7_1305300	MAL13P1.26	conserved Plasmodium protein, unknown function	N/A	1404.93	2244.45	1161.58	1391.68	1720.59	1198.6
PF3D7_1351700	MAL13P1.260	inner membrane complex protein 1f, putative	IMC1f	2951.99	280.457	393.177	4272.91	284.377	466.954
PF3D7_1351900	MAL13P1.261	conserved Plasmodium protein, unknown function	N/A	1231.45	1934.23	1341.57	1209.58	1451.1	1322.87
PF3D7_1352000	MAL13P1.262	conserved Plasmodium protein, unknown function	N/A	2385.42	2956.84	1981.54	2255.87	2605.76	2090.52
PF3D7_1352200	MAL13P1.264	U3 small nucleolar RNA-associated protein 15, putative	UTP15	1896.54	1584.8	1560.95	1670.03	2079.33	1651.77
PF3D7_1352300	MAL13P1.265	conserved Plasmodium protein, unknown function	N/A	1092.07	1115.67	942.564	1001.36	1128.71	1116.46
PF3D7_1352400	MAL13P1.266	conserved Plasmodium protein, unknown function	N/A	1173.86	1203.56	949.773	1315.5	1059.33	1002.14
PF3D7_1352600	MAL13P1.267	protein kinase, putative	N/A	8.5985	4.54767	6.104	9.86083	9.38633	11.4657
PF3D7_1352900	MAL13P1.268	Plasmodium exported protein, unknown function	N/A	295.844	39.0632	67.2542	311.884	62.6797	77.5212
PF3D7_1353000	MAL13P1.269	tryptophan-rich protein, pseudogene	LysTrpA	1910.9	2391.35	1788.77	1730.83	2243.97	1806.25
PF3D7_1353900	MAL13P1.270	proteasome subunit alpha type-7, putative	N/A	4263.55	2418.84	4198.65	4386	3678.44	3816.99
PF3D7_1354400	MAL13P1.271	V-type proton ATPase 21 kDa proteolipid subunit, putative	N/A	4532.24	4630.86	5867.32	4322.71	5419.31	5109.73
PF3D7_1354600	MAL13P1.272	60S ribosomal protein L7-2, putative	N/A	1129.75	897.067	1257.92	1074.2	1195.56	1193.93
PF3D7_1355500	MAL13P1.274	serine/threonine protein phosphatase 5	PP5	2921.33	2496.98	3329.24	2359.64	3321.64	3201.36
PF3D7_1355700	MAL13P1.275	NLI interacting factor-like phosphatase, putative	NIF3	1818.09	3215.56	2614.5	2122.44	2869.77	3055.4
PF3D7_1356500	MAL13P1.276	conserved Plasmodium protein, unknown function	N/A	14.8417	10.2787	10.2413	18.8377	9.35517	12.4183
PF3D7_1356700	MAL13P1.277	DnaJ protein, putative	N/A	770.793	627.551	852.862	560.635	956.367	883.395
PF3D7_1356800	MAL13P1.278	serine/threonine protein kinase, putative	ARK3	133.071	17.6085	35.4826	293.354	39.7128	52.1812
PF3D7_1356900	MAL13P1.279	protein kinase 5	PK5	108.923	162.097	261.718	118.489	202.447	232.955
PF3D7_1305400	MAL13P1.28	AAR2 protein, putative	N/A	427.59	413.23	510.874	316.527	464.742	472.741
PF3D7_1357200	MAL13P1.281	glutamate--tRNA ligase	N/A	797.662	816.425	820.157	771.037	769.381	736.697
PF3D7_1357600	MAL13P1.282	conserved Plasmodium protein, unknown function	N/A	380.888	238.906	300.034	284.165	269.514	293.215
PF3D7_1357800	MAL13P1.283	T-complex protein 1 subunit delta	CCT4	8556.76	9224.56	9503.34	6894.78	10744.3	9328.25
PF3D7_1357900	MAL13P1.284	pyrroline-5-carboxylate reductase, putative	N/A	5719.5	4548.08	4368.69	5961.48	4797.05	4000.55
PF3D7_1358000	MAL13P1.285	patatin-like phospholipase, putative	N/A	385.969	316.026	283.104	513.491	252.549	271.821
PF3D7_1358200	MAL13P1.286	conserved Plasmodium protein, unknown function	N/A	1412.91	1926.78	1296.14	1313.41	1697.13	1393.36
PF3D7_1358400	MAL13P1.287	conserved Plasmodium protein, unknown function	N/A	462.956	39.209	113.112	651.525	105.48	148.09
PF3D7_1358700	MAL13P1.288	YOP1-like protein, putative	YOP1L	2722.71	1963.8	1806.33	2703.11	2168.07	1923.81
PF3D7_1359300	MAL13P1.289	exosome complex exonuclease RRP44	DIS3	3865.46	4777.74	3084.89	3872.31	4442.2	2988.18
PF3D7_1306000	MAL13P1.29	conserved Plasmodium protein, unknown function	N/A	72.3699	27.1755	19.514	94.5368	19.5695	21.1886
PF3D7_1359200	MAL13P1.290	high mobility group protein B4, putative	HMGB4	1044.77	902.579	792.007	1323.28	1127.55	986.058
PF3D7_1359100	MAL13P1.292	riboflavin kinase, putative	N/A	1242.18	1292.6	899.937	1399.76	1150.34	928.806
PF3D7_1359000	MAL13P1.293	conserved Plasmodium protein, unknown function	N/A	1958.13	2499.77	1483.6	2046.28	2259.94	1522.68
PF3D7_1358900	MAL13P1.294	GTP-binding protein, putative	N/A	2700.24	2065.12	2046.22	2759.89	2270.77	2003.18
PF3D7_1359600	MAL13P1.295	conserved Plasmodium protein, unknown function	N/A	5842.52	13142.6	6663.45	7102.06	10299.7	6863.41
PF3D7_1359700	MAL13P1.296	conserved Plasmodium protein, unknown function	N/A	53.2577	13.9008	11.1091	106.587	6.80709	15.6965
PF3D7_1359800	MAL13P1.297	ADP-ribosylation factor, putative	N/A	69.6487	7.9195	40.8212	72.081	13.3993	30.929
PF3D7_1359900	MAL13P1.298	conserved Plasmodium membrane protein, unknown function	N/A	2469.53	2693.57	1329.27	2668.97	2507.92	1460.86
PF3D7_1360200	MAL13P1.299	ER membrane protein complex subunit 3, putative	EMC3	1977.59	1730.87	1953.79	1972.14	1964.88	1839.89
PF3D7_1306100	MAL13P1.30	conserved Plasmodium protein, unknown function	N/A	169.517	111.925	149.6	174.016	124.297	122.184
PF3D7_1360300	MAL13P1.300	conserved Plasmodium protein, unknown function	N/A	1805.19	1155.2	1283.42	1792.95	1269.81	1363.17
PF3D7_1360500	MAL13P1.301	guanylyl cyclase beta	GCbeta	154.206	124.135	142.026	129.223	146.627	160.527
PF3D7_1360700	MAL13P1.302, PF13_0321	E3 SUMO-protein ligase PIAS, putative	PIAS	3298.87	3812.89	2932.01	3542.84	3716.02	2588.41
PF3D7_1360900	MAL13P1.303	RNA-binding protein, putative	N/A	1274.04	698.835	807.735	1403.2	927.917	869.647
PF3D7_1361200	MAL13P1.304	conserved Plasmodium protein, unknown function	N/A	2551.86	4455.28	2369.02	2499.26	3991.84	2542.58
PF3D7_1361300	MAL13P1.305	conserved Plasmodium protein, unknown function	N/A	66.414	81.0167	75.7308	45.3198	77.6687	83.5032
PF3D7_1361500	MAL13P1.306	conserved Plasmodium protein, unknown function	N/A	378.842	26.374	106.724	839.433	65.0295	142.124
PF3D7_1361600	MAL13P1.307	Fe-S assembly protein IscX, putative	YfhJ	187.683	121.266	132.626	213.757	98.243	93.8828
PF3D7_1361800	MAL13P1.308	glideosome-associated connector	GAC	1986.2	77.3868	301.062	3427.83	185.908	384.503
PF3D7_1362100	MAL13P1.309	14-3-3 protein	14-3-3II	201.276	257.78	354.323	137.961	171.462	344.779
PF3D7_1306300	MAL13P1.31	SAM dependent methyltransferase, putative	N/A	749.066	940.868	399.199	425.421	1048.57	544.153
PF3D7_1362400	MAL13P1.310	calpain	Pcalp	1498.29	1962.69	967.834	1487.09	1594.82	1028.7
PF3D7_1362500	MAL13P1.311	exonuclease, putative	EXO	353.093	171.774	218.559	280.396	138.13	181.474
PF3D7_1362600	MAL13P1.312	conserved Plasmodium protein, unknown function	N/A	601.292	143.22	220.438	318.988	117.298	141.056
PF3D7_1362700	MAL13P1.313	conserved Plasmodium protein, unknown function	N/A	359.772	233.346	199.523	486.692	131.857	133.81
PF3D7_1362800	MAL13P1.315	conserved Plasmodium protein, unknown function	N/A	164.304	72.8126	97.5542	275.503	73.0161	89.6839
PF3D7_1362900	MAL13P1.316	conserved Plasmodium protein, unknown function	N/A	268.626	91.2072	136.73	189.833	88.55	109.408
PF3D7_1363000	MAL13P1.317	conserved Plasmodium protein, unknown function	N/A	279.993	406.991	261.118	184.858	387.932	266.562
PF3D7_1363300	MAL13P1.318	50S ribosomal protein L9, mitochondrial, putative	N/A	591.992	381.149	464.798	620.286	451.415	488.325
PF3D7_1363700	MAL13P1.319	conserved Plasmodium protein, unknown function	N/A	621.842	809.11	694.717	510.17	621.563	618.718
PF3D7_1306500	MAL13P1.32	MORN repeat protein, putative	N/A	103.252	74.4941	81.6185	78.5675	51.3518	88.0336
PF3D7_1363800	MAL13P1.320	nuclear fusion protein, putative	GEX1	195.024	92.1007	99.901	191.492	100.616	93.8048
PF3D7_1364000	MAL13P1.321	conserved Plasmodium protein, unknown function	N/A	914.496	730.029	612.556	771.862	855.737	632.411
PF3D7_1364300	MAL13P1.322	pre-mRNA-splicing factor ATP-dependent RNA helicase PRP16	PRP16	1847.79	1847.67	1241.27	1962.26	1751.27	1410.21
PF3D7_1364400	MAL13P1.323	conserved Plasmodium protein, unknown function	N/A	2120.89	3209.65	1897.67	2104.54	2378.54	1780.38
PF3D7_1364600	MAL13P1.324	aldehyde reductase, putative	N/A	331.723	390.701	336.455	338.371	325.502	317
PF3D7_1364900	MAL13P1.326	ferrochelatase	FC	185.185	143.713	203.785	135.504	183.25	171.819
PF3D7_1365100	MAL13P1.327	mitochondrial ribosomal protein S17 precursor, putative	N/A	1158.66	894.309	1119.02	1057.31	1088.47	1056.2
PF3D7_1365600	MAL13P1.328	DNA topoisomerase VI, b subunit, putative	N/A	499.407	448.595	423.462	410.67	396.112	414.495
PF3D7_1365700	MAL13P1.329	SNARE associated Golgi protein, putative	N/A	3532.05	3760	2900.79	3570.01	3396.1	2905.62
PF3D7_1306700	MAL13P1.33	conserved Plasmodium protein, unknown function	N/A	86.335	45.9155	61.211	86.7228	44.6648	52.8315
PF3D7_1365800	MAL13P1.330	conserved Plasmodium protein, unknown function	N/A	1196.91	817.039	989.513	1317.16	940.116	1017.51
PF3D7_1366100	MAL13P1.331	DIP13 homolog, putative	DIP13	73.0878	63.1342	86.3013	123.924	65.3897	117.525
PF3D7_1366200	MAL13P1.332	conserved Plasmodium protein, unknown function	N/A	2633.09	2341.26	2503.34	2524.54	2133.85	2304.77
PF3D7_1366300	MAL13P1.333	conserved Plasmodium protein, unknown function	N/A	4201.78	8234.14	3766.22	4216.35	6646.95	4035.99
PF3D7_1366300	MAL13P1.334	conserved Plasmodium protein, unknown function	N/A	2775.47	4860.99	1969.81	2518.79	3630.91	2082.89
PF3D7_1366800	MAL13P1.335	phosphatidylserine synthase, putative	N/A	4620.57	3224.62	3231.19	4888.28	4012.82	3825.59
PF3D7_1366900	MAL13P1.336	conserved Plasmodium protein, unknown function	N/A	6933.91	10767.9	5339.29	7068.54	8465.18	5256.69
PF3D7_1367000	MAL13P1.337	suppressor of kinetochore protein 1, putative	SKP1	1602.32	1088.32	1588.26	1276.24	1518.91	1357.22
PF3D7_1367100	MAL13P1.338	U1 small nuclear ribonucleoprotein 70 kDa homolog, putative	SNP1	1938.95	1816.69	1691.26	1806.6	1913.93	1571.32
PF3D7_1367200	MAL13P1.339	CLAMP domain-containing protein, putative	N/A	42.4335	23.4405	12.9393	29.1348	34.8708	17.38
PF3D7_1306800	MAL13P1.34	RED-like protein, putative	N/A	1131.16	962.405	998.764	1091.55	1007.55	900.077
PF3D7_1367300	MAL13P1.340	conserved Plasmodium protein, unknown function	N/A	216.454	155.339	105.252	196.29	131.569	110.549
PF3D7_1367600	MAL13P1.341	ribosome biogenesis protein MRT4, putative	N/A	2602.87	1383.61	2327.95	2797.9	3252.86	2869.49
PF3D7_1367900	MAL13P1.342	conserved Plasmodium protein, unknown function	N/A	20.2035	11.3798	9.62317	20.1242	7.065	8.05233
PF3D7_1368000	MAL13P1.342a	conserved Plasmodium protein, unknown function	N/A	129.517	272.625	534.338	231.563	286.726	457.084
PF3D7_1368100	MAL13P1.343	26S proteasome regulatory subunit RPN11, putative	RPN11	5636.49	4149.37	3970.5	6049.7	4411.66	4102.05
PF3D7_1368200	MAL13P1.344	ABC transporter E family member 1, putative	ABCE1	4777.91	4696	4824.64	4721.66	5194.03	4701.48
PF3D7_1368300	MAL13P1.345	conserved Plasmodium protein, unknown function	N/A	1232.46	861.606	964.579	1017.04	917.355	891.864
PF3D7_1368800	MAL13P1.346	DNA repair endonuclease, putative	ERCC4	563.963	484.863	354.893	607.546	404.362	311.338
PF3D7_1368900	MAL13P1.347	conserved Plasmodium protein, unknown function	N/A	1710.6	1102.66	1222.44	1686.88	1251.77	1203.88
PF3D7_1369000	MAL13P1.348	glycosylphosphatidylinositol anchor attachment 1 protein, putative	GPAA1	44.59	45.9533	62.6005	49.2497	40.7467	39.9828
PF3D7_1369200	MAL13P1.349	conserved Plasmodium protein, unknown function	N/A	1168.99	1176.15	806.362	1032.49	1046.26	870.264
PF3D7_1306900	MAL13P1.35	U1 small nuclear ribonucleoprotein A, putative	SNRPA	1926.37	1860.11	1546.68	1858	1894.37	1494.95
PF3D7_1369300	MAL13P1.350	conserved Plasmodium protein, unknown function	N/A	38.4343	31.2568	17.9095	44.3682	16.0183	16.8
PF3D7_1369400	MAL13P1.351	conserved Plasmodium protein, unknown function	N/A	298.658	240.671	217.132	278.627	309.231	230.134
PF3D7_1369500	MAL13P1.352	conserved Plasmodium protein, unknown function	N/A	4079.26	3865.8	3285.42	3990.78	3728.15	3023.04
PF3D7_1373500	MAL13P1.356	erythrocyte membrane protein 1, PfEMP1	VAR	379.928	221.595	105.309	732.409	471.846	205.32
PF3D7_1307000	MAL13P1.36	exosome complex component RRP40, putative	RRP40	4613.02	3666.49	3937.34	3960.01	4424.94	3738.2
PF3D7_1326700	MAL13P1.360	conserved Apicomplexan protein, unknown function	N/A	1569.36	1813.46	1372.14	1504.68	1627.15	1554.11
PF3D7_1326800	MAL13P1.365	syntaxin, Qa-SNARE family	SYN18	561.198	313.528	636.546	514.12	517.43	513.37
PF3D7_1307900	MAL13P1.37	tripartite motif protein, putative	N/A	99.1743	5.252	27.285	170.968	11.0875	41.6495
PF3D7_1326900	MAL13P1.370	conserved Plasmodium membrane protein, unknown function	N/A	605.046	779.413	556.001	530.949	704.527	548.616
PF3D7_1308000	MAL13P1.38	conserved Plasmodium membrane protein, unknown function	N/A	558.329	50.3167	179.784	713.313	73.3125	223.804
PF3D7_1343800	MAL13P1.380	conserved Plasmodium protein, unknown function	N/A	335.551	103.856	118.822	458.54	122.163	155.077
PF3D7_1343900	MAL13P1.385	U4/U6 small nuclear ribonucleoprotein PRP4, putative	PRPF4	1286.13	944.522	873.609	1238.68	1101.14	903.652
PF3D7_1308400	MAL13P1.39	conserved Plasmodium protein, unknown function	N/A	1861.53	3615.17	1844.74	2009.79	3075.51	1994.5
PF3D7_1344000	MAL13P1.390	aminomethyltransferase, putative	N/A	621.685	660.633	487.418	583.143	526.876	466.61
PF3D7_1344100	MAL13P1.395	TLD domain-containing protein, putative	N/A	2103.57	2062.56	2025.09	1830.94	2089.6	1759.48
PF3D7_1300700	MAL13P1.4	rifin	RIF	19.6677	31.0773	20.8673	26.8032	43.6405	43.1895
PF3D7_1308500	MAL13P1.40	conserved Plasmodium protein, unknown function	N/A	2264.53	1895.24	1261.65	2221.2	1995.96	1412.98
PF3D7_1344300	MAL13P1.405	zinc finger protein, putative	N/A	1098.23	516.968	327.824	1692.39	478.097	342.955
PF3D7_1308600	MAL13P1.41	conserved Plasmodium protein, unknown function	N/A	262.571	263.919	252.147	216.259	244.515	241.68
PF3D7_1359500	MAL13P1.410	conserved Plasmodium protein, unknown function	N/A	154.779	172.963	121.912	170.928	134.264	122.531
PF3D7_1370300	MAL13P1.413	membrane associated histidine-rich protein	MAHRP1	43584.5	17437.1	18215	46418.4	14613.3	11673.3
PF3D7_1308800	MAL13P1.42	tyrosine recombinase	INT	585.541	447.876	576.704	710.172	567.27	616.583
N/A	MAL13P1.420	hypothetical protein		187.208	219.19	382.961	220.701	441.117	560.293
N/A	MAL13P1.425	hypothetical protein		214.656	301.085	478.792	358.316	483.131	724.597
PF3D7_1309000	MAL13P1.43	conserved Plasmodium protein, unknown function	N/A	5799.95	5533.88	8509.79	4677.33	6950.27	7228.94
N/A	MAL13P1.435	conserved Plasmodium protein, unknown function		300267	377543	385095	415183	435499	403294
PF3D7_1309200	MAL13P1.44	protein phosphatase PPM6, putative	PPM6	4350.72	5003.94	3998.36	4396.84	4842.38	3857.42
PF3D7_1309300	MAL13P1.45	U4/U6 small nuclear ribonucleoprotein PRP3, putative	PRPF3	4680.96	6416.75	4006.97	4319.42	5060.4	3678.54
N/A	MAL13P1.455	conserved Plasmodium protein, unknown function		622848	391135	384236	675664	428160	394689
PF3D7_1309900	MAL13P1.46	conserved Plasmodium protein, unknown function	N/A	339.435	280.663	416.226	263.478	294.137	347.864
N/A	MAL13P1.460	conserved Plasmodium protein, unknown function		584799	131606	326917	545911	354110	350558
PF3D7_1371500	MAL13P1.461	probable protein, unknown function	N/A	103.425	131.272	120.624	101.271	107.848	120.708
PF3D7_1371900	MAL13P1.465	Plasmodium exported protein, unknown function	N/A	2491.52	3483.85	3033.18	2262.1	3294.35	3391.12
PF3D7_1310000	MAL13P1.47	ATP synthase subunit O, mitochondrial, putative	OSCP	586.826	664.217	684.032	464.162	498.079	581.906
PF3D7_1372000	MAL13P1.470	Plasmodium exported protein (PHISTa), unknown function	N/A	3959.72	1079.76	781.161	4295	1291.39	804.097
PF3D7_1372100	MAL13P1.475	Plasmodium exported protein (PHISTb), unknown function	GEXP04	76.2488	198.622	315.681	40.5035	44.6897	51.3777
PF3D7_1310100	MAL13P1.48	conserved Plasmodium protein, unknown function	N/A	360.698	365.785	443.18	351.291	338.494	486.476
PF3D7_1372200	MAL13P1.480	histidine-rich protein III	HRPIII	79659.6	39053.4	106934	70841.6	45266	84348.2
PF3D7_1372400	MAL13P1.485	acyl-CoA synthetase	ACS4	225.22	80.5208	96.5995	227.902	44.6578	64.5327
PF3D7_1310200	MAL13P1.49	conserved Plasmodium protein, unknown function	N/A	270.258	60.4508	142.992	357.245	91.0205	165.803
PF3D7_1372500	MAL13P1.490	stevor, pseudogene	N/A	12676.2	1354.09	2075.56	1768.68	1959.7	2636.48
PF3D7_1372600	MAL13P1.495	rifin	RIF	11022.3	890.005	1057.39	979.104	794.809	984.155
PF3D7_1310500	MAL13P1.50	conserved protein, unknown function	N/A	668.886	375.042	608.929	447.176	616.026	549.868
PF3D7_1372700	MAL13P1.500	rifin	RIF	85.321	10.0497	35.9887	28.0242	29.4817	32.8553
PF3D7_1372800	MAL13P1.505	stevor	N/A	175.508	175.637	149.699	149.071	348.376	364.606
PF3D7_1310600	MAL13P1.51	ras-related protein Rab-5B	RAB5b	1176.64	673.062	1013.1	1125.91	822.71	944.726
PF3D7_1373000	MAL13P1.515	rifin	RIF	464.844	677.125	452.894	310.959	815.992	740.22
PF3D7_1310800	MAL13P1.52	conserved Plasmodium protein, unknown function	N/A	2052.88	2165.92	1735.23	1902.8	2275.51	1743.7
PF3D7_1373100	MAL13P1.520	rifin	RIF	12.9787	22.5167	11.1393	16.4335	27.0042	24.6612
PF3D7_1373200	MAL13P1.525	Plasmodium exported protein, unknown function, fragment	N/A	6252.69	3311.86	6116.78	4892.2	4967.05	6040.39
PF3D7_1311000	MAL13P1.53	protein ISD11	ISD11	1299.92	962.526	1091.49	1186.24	1153.43	1018.35
PF3D7_1373300	MAL13P1.530	rifin	RIF	20.902	9.66467	7.972	18.569	53.7612	46.2292
PF3D7_1373400	MAL13P1.535	rifin	RIF	439.169	1014.39	494.006	418.966	866.132	834.854
PF3D7_1311200	MAL13P1.54	alternative splicing regulator, putative	N/A	1272.43	1331.64	1175.01	1149.09	1153.35	1027.05
PF3D7_1344200	MAL13P1.540	heat shock protein 110, putative	HSP110	4486.05	4496.84	3069.35	4634.52	4390.62	3172.33
PF3D7_1311700	MAL13P1.55	cytochrome c, putative	N/A	928.272	536.298	1089.75	663.891	979.115	1030.14
PF3D7_1326200	MAL13P1.550	conserved Plasmodium protein, unknown function	N/A	859.165	1006.11	1072.95	682.544	1046.03	1196.6
PF3D7_1311800	MAL13P1.56	M1-family alanyl aminopeptidase	M1AAP	47193.1	60185.8	34351.8	49681.2	51851.8	35089.7
PF3D7_1312200	MAL13P1.57	conserved Plasmodium protein, unknown function	N/A	160.768	162.956	196.351	110.974	171.26	186.173
PF3D7_1301300	MAL13P1.58	Plasmodium exported protein (PHISTa-like), unknown function, pseudogene	N/A	859.221	511.015	263.517	652.477	601.272	337.108
PF3D7_1365200	MAL13P1.580	conserved Plasmodium protein, unknown function	N/A	3014.84	2563.61	3150.22	2937.22	3174.23	3118.58
PF3D7_1301500	MAL13P1.59	Plasmodium exported protein (PHISTa), unknown function	N/A	673.924	547.318	503.361	618.992	694.727	507.444
PF3D7_1300800	MAL13P1.6	erythrocyte membrane protein 1-like	VAR-like	22.8455	18.0458	29.7603	19.0798	19.2358	25.6323
PF3D7_1301600	MAL13P1.60	erythrocyte binding antigen-140	EBA140	1458.73	267.325	329.593	2222.7	245.075	318.481
PF3D7_1301700	MAL13P1.61	CX3CL1-binding protein 2	CBP2	13754.3	3572.21	4638.8	12171.7	3895.46	3527.98
PF3D7_1301900	MAL13P1.62	Plasmodium exported protein, unknown function	N/A	109.162	213.539	391.913	103.835	235.612	446.145
PF3D7_1312900	MAL13P1.63	eukaryotic translation initation factor 4 gamma	EIF4G	8367.58	16030.2	7381.99	8894.51	13048.8	7481.12
PF3D7_1313000	MAL13P1.64	ubiquitin-like protein nedd8 homologue, putative	NEDD8	1768.75	1181.25	1059.76	2016.69	1197.71	1054.67
N/A	MAL13P1.65	conserved Plasmodium protein, unknown function		10.7327	5.64	6.83267	8.92633	7.10567	9.645
PF3D7_1313100	MAL13P1.66	conserved Plasmodium protein, unknown function	N/A	52.4647	21.635	12.7818	43.7934	13.8593	12.3409
PF3D7_1313200	MAL13P1.67	methionyl-tRNA formyltransferase, putative	MTFMT	1207.58	1622.85	1156.1	951.81	1405.8	1166.28
PF3D7_1313300	MAL13P1.68	peptidyl-prolyl cis-trans isomerase, putative	N/A	617.801	471.556	666.995	569.368	569.205	656.952
PF3D7_1313700	MAL13P1.69	Maf-like protein, putative	N/A	479.29	323.761	420.152	443.577	342.995	378.009
PF3D7_1300900	MAL13P1.7	stevor	N/A	445.088	570.302	570.983	351.812	456.487	557.464
PF3D7_1313800	MAL13P1.70	conserved Plasmodium membrane protein, unknown function	N/A	5086.7	7837.69	4418.63	4876.39	6751.75	4461.79
PF3D7_1313900	MAL13P1.71	ankyrin-repeat protein, putative	N/A	1059.07	872.127	1075.27	1002.91	962.548	1056.44
PF3D7_1314000	MAL13P1.72	conserved Plasmodium protein, unknown function	N/A	327.378	471.587	414.771	223.386	353.855	378.912
PF3D7_1314100	MAL13P1.73	conserved Plasmodium protein, unknown function	N/A	1896.61	2205.19	1972.19	1822.21	2041.76	1891.39
PF3D7_1314300	MAL13P1.74	conserved Plasmodium protein, unknown function	N/A	1819.72	2118.89	2443.71	1615.79	1861.72	2332.79
PF3D7_1314700	MAL13P1.75	pinin/SDK/MemA domain-containing protein, putative	N/A	1570.34	1482.87	1515.91	1587.88	1421.7	1460.41
PF3D7_1314900	MAL13P1.76	general transcription factor IIH subunit 2	P44	3244.95	2227.19	1929.54	3512.97	2575.79	1926.29
PF3D7_1315000	MAL13P1.77	conserved Plasmodium protein, unknown function	N/A	1322.11	823.004	1397.35	1054.8	1266.83	1284.15
PF3D7_1315200	MAL13P1.78	conserved Plasmodium protein, unknown function	N/A	587.177	425.581	441.502	629.405	427.347	411.218
PF3D7_1315400	MAL13P1.79	zinc finger (CCCH type) protein, putative	N/A	6347.77	6650.21	6230	6557.82	8090.03	6265.9
PF3D7_1315500	MAL13P1.81	conserved Plasmodium protein, unknown function	N/A	2428.52	1338.3	2810.79	2037.42	2057.41	2461.01
PF3D7_1315600	MAL13P1.82	CDP-diacylglycerol--inositol 3-phosphatidyltransferase	PIS	3141.02	1984.72	2320.8	3622.61	2456.56	2548.14
PF3D7_1315900	MAL13P1.83	exportin-T, putative	N/A	9636.71	14654.8	9222.34	9051.66	13015.1	10016.9
PF3D7_1316000	MAL13P1.84	protein kinase, putative	N/A	73.5828	8.74667	24.6415	44.0605	17.1913	22.8138
PF3D7_1316400	MAL13P1.85	SAS6-like protein, putative	SAS6L	16.4325	6.23	9.41267	16.6432	5.72483	7.07433
PF3D7_1316600	MAL13P1.86	choline-phosphate cytidylyltransferase	CCT	2946.94	3597.94	2479.95	3237.69	2827.44	2482.16
PF3D7_1316800	MAL13P1.87	protein transport protein SEC20, putative	SEC20	6025.68	5413.4	4611.73	5825.87	6680.5	4614.31
PF3D7_1316900	MAL13P1.88	conserved Plasmodium protein, unknown function	N/A	1800.9	2192.37	2121.64	1922.26	2160.89	2027.78
PF3D7_1317500	MAL13P1.89	conserved Plasmodium protein, unknown function	N/A	725.991	638.721	754.843	578.732	623.674	674.864
PF3D7_1317600	MAL13P1.90	conserved Plasmodium protein, unknown function	N/A	1158.1	1348.35	1136.45	978.634	1296.66	1159.17
PF3D7_1317700	MAL13P1.91	conserved Plasmodium protein, unknown function	N/A	593.976	665.635	1018.51	489.527	776.866	879.176
PF3D7_1317800	MAL13P1.92	40S ribosomal protein S19	RPS19	39739.4	42057.9	34229.2	40047.2	50049.3	30991
PF3D7_1317900	MAL13P1.93	nucleolar complex protein 4, putative	NOC4	1281.06	1261.41	1381.51	1242.89	1395.4	1459.59
PF3D7_1318000	MAL13P1.94	conserved Plasmodium membrane protein, unknown function	N/A	1286.41	616.135	1610.71	1527.51	657.73	1148.25
PF3D7_1318100	MAL13P1.95	ferredoxin, putative	N/A	668.991	333.029	403.541	696.625	427.693	421.896
PF3D7_1318400	MAL13P1.96	structural maintenance of chromosomes protein 2, putative	SMC2	269.218	307.273	276.727	251.153	279.556	262.803
PF3D7_1318500	MAL13P1.97	conserved Plasmodium protein, unknown function	N/A	8.53717	11.793	347.073	9.0815	8.70033	8.86433
PF3D7_0702900	MAL7P1.10	centrin, putative	N/A	1513.37	542.25	1158.99	1422.97	905.125	1080.35
PF3D7_0719200	MAL7P1.100	NIMA related kinase 4	NEK4	102.171	24.909	38.9858	81.7433	31.981	32.8813
PF3D7_0719400	MAL7P1.102	conserved Plasmodium protein, unknown function	N/A	600.838	424.834	407.751	824.312	372.826	403.559
PF3D7_0720000	MAL7P1.104	exosome complex component CSL4, putative	CSL4	2336.03	2138.58	3310.46	2019.47	2652.78	2952.62
PF3D7_0720300	MAL7P1.105	conserved Plasmodium protein, unknown function	N/A	143.276	35.1227	32.525	127.998	53.334	34.9028
PF3D7_0720500	MAL7P1.106	conserved Plasmodium protein, unknown function	N/A	607.326	638.555	652.414	560.283	997.112	842.329
PF3D7_0720600	MAL7P1.107	conserved Plasmodium protein, unknown function	N/A	1135.95	696.87	647.539	1020.78	579.54	536.795
PF3D7_0720700	MAL7P1.108	phosphoinositide-binding protein, putative	N/A	2931.12	2465.94	1316.44	3288.82	2129.16	1355.36
PF3D7_0703300	MAL7P1.11	conserved Plasmodium protein, unknown function	N/A	215.74	199.53	147.864	142.759	182.072	148.238
PF3D7_0720800	MAL7P1.110	Ham1-like protein, putative	N/A	3180.14	3979.52	3627.08	2547.11	3636.12	3505.52
PF3D7_0720900	MAL7P1.111	conserved Plasmodium protein, unknown function	N/A	789.151	594.248	602.29	795.811	428.765	470.047
PF3D7_0721200	MAL7P1.112	conserved Plasmodium protein, unknown function	N/A	1224.12	610.541	390.295	1199.06	684.191	529.138
PF3D7_0721300	MAL7P1.113	ATP-dependent RNA helicase DBP7, putative	DBP7	1427.41	2424.68	1153.24	1488.67	1960.09	1208.26
PF3D7_0721400	MAL7P1.114	conserved Plasmodium protein, unknown function	N/A	2497.66	2303.68	2195.3	2422.34	2622.08	2361.28
PF3D7_0721500	MAL7P1.115	conserved Plasmodium membrane protein, unknown function	N/A	127.446	282.083	209.799	134.133	223.559	230.439
PF3D7_0721800	MAL7P1.117	conserved Plasmodium protein, unknown function	N/A	6710.05	4080.88	6857.87	5724.99	6505.94	6352.25
PF3D7_0722100	MAL7P1.118	protein pelota homolog, putative	N/A	545.994	328.117	377.467	562.07	365.09	349.67
PF3D7_0722200	MAL7P1.119	rhoptry-associated leucine zipper-like protein 1	RALP1	816.366	79.1743	393.566	1542.56	121.161	581.342
PF3D7_0703500	MAL7P1.12	erythrocyte membrane-associated antigen	N/A	9894.17	15142.2	8171.54	10441.3	13311.5	9192.98
PF3D7_0722300	MAL7P1.120	ubiquitin carboxyl-terminal hydrolase, putative	N/A	3581.47	5774.02	3027.06	3093.04	5113.53	3476.73
PF3D7_0722400	MAL7P1.122	Obg-like ATPase 1, putative	OLA1	6286.04	4387.14	4697.17	6520.97	5465.53	4627.43
PF3D7_0722900	MAL7P1.123	conserved Plasmodium protein, unknown function	N/A	84.6313	14.8493	26.7453	107.874	23.9703	31.9562
PF3D7_0723200	MAL7P1.124	conserved Plasmodium protein, unknown function	N/A	242.929	6.86433	26.0483	226.665	11.2065	22.7392
PF3D7_0723300	MAL7P1.125	conserved Plasmodium protein, unknown function	N/A	220.011	93.6898	66.351	288.186	115.526	97.2405
PF3D7_0723900	MAL7P1.126	RNA-binding protein, putative	N/A	2370.11	2909.53	2030.86	2421.15	2971.03	1973.49
PF3D7_0724000	MAL7P1.127	Rab GTPase activator and protein kinase, putative	N/A	164.52	212.051	166.065	212.792	196.444	209.727
PF3D7_0724100	MAL7P1.129	conserved Plasmodium protein, unknown function	N/A	3526.45	8353.22	4384.43	3201.44	7116.67	4436.11
PF3D7_0703600	MAL7P1.13	conserved Plasmodium protein, unknown function	N/A	612.92	381.808	468.667	686.55	354.13	457.166
PF3D7_0724300	MAL7P1.130	3-demethylubiquinone-9 3-methyltransferase, putative	COQ3	99.727	116.661	153.02	70.826	118.622	131.328
PF3D7_0724500	MAL7P1.131	conserved Plasmodium protein, unknown function	N/A	715.309	1114.75	1019.54	766.213	920.219	974.755
PF3D7_0724600	MAL7P1.132	protein kinase, putative	N/A	197.756	247.077	183.381	243.627	387.644	269.567
PF3D7_0724700	MAL7P1.134	conserved Plasmodium protein, unknown function	N/A	2551.11	4549.14	2121.5	2648.52	3817.1	2382.73
PF3D7_0724800	MAL7P1.137	kelch domain-containing protein, putative	N/A	667.282	170.854	246.833	1015.12	204.934	246.843
PF3D7_0725100	MAL7P1.138	conserved Plasmodium membrane protein, unknown function	N/A	2111.48	2235.48	1631.03	1981.08	2264.72	1761.26
PF3D7_0725200	MAL7P1.139	mago nashi protein homologue, putative	N/A	2435.25	2191.09	2343.08	2260.53	3442.86	2753.89
PF3D7_0703700	MAL7P1.14	conserved Plasmodium protein, unknown function	N/A	10768.6	11070.9	8527.46	10163.7	11269.7	8502.22
PF3D7_0725400	MAL7P1.141	conserved Plasmodium protein, unknown function	N/A	5237.98	136.555	598.385	8609.11	317.59	698.016
N/A	MAL7P1.142	conserved Plasmodium membrane protein, unknown function		146.435	332.887	230.573	121.776	294.894	248.646
PF3D7_0726200	MAL7P1.144	serine/threonine protein kinase, FIKK family	FIKK7.1	4450.91	5389.42	4769.13	4304.59	7507.46	4551.09
PF3D7_0726300	MAL7P1.145	DNA mismatch repair protein PMS1, putative	PMS1	358.264	394.484	402.822	377.804	493.644	512.018
PF3D7_0726400	MAL7P1.146	conserved Plasmodium membrane protein, unknown function	N/A	1144.49	1624.28	844.197	1022.1	1699.3	936.54
PF3D7_0726500	MAL7P1.147	ubiquitin carboxyl-terminal hydrolase, putative	N/A	2543.15	3376.49	1862.36	2794.97	3044.38	2030.59
PF3D7_0727100	MAL7P1.149	conserved Plasmodium protein, unknown function	N/A	410.93	556.22	438.962	509.951	412.794	415.261
PF3D7_0703900	MAL7P1.15	conserved Plasmodium membrane protein, unknown function	N/A	1555.21	1935.65	1325.74	1488.4	2005.29	1378.06
PF3D7_0727200	MAL7P1.150	cysteine desulfurase, putative	NFS	3280.69	3076.91	2475.77	2999.37	3093.96	2372.36
PF3D7_0727300	MAL7P1.151	DNA (cytosine-5)-methyltransferase	DNMT	1151.33	1907.53	1211.78	1147.04	1423.81	1166.36
PF3D7_0727600	MAL7P1.152	conserved Plasmodium protein, unknown function	N/A	312.856	388.714	337.604	275.529	368.275	355.19
PF3D7_0728200	MAL7P1.153	actin-like protein, putative	ALP3	99.1757	39.5468	49.5537	108.126	45.262	49.077
PF3D7_0728400	MAL7P1.154	conserved Plasmodium protein, unknown function	N/A	535.603	462.394	479.944	514.995	380.485	384
PF3D7_0728500	MAL7P1.154a	conserved Plasmodium protein, unknown function	N/A	118.589	38.2932	56.2382	82.497	27.9203	42.2332
PF3D7_0728600	MAL7P1.155	RING zinc finger protein, putative	N/A	200.818	166.942	162.544	231.714	162.357	181.608
PF3D7_0728700	MAL7P1.156	alpha/beta hydrolase, putative	N/A	37.7812	5.691	8.9235	29.4922	6.51133	10.9028
PF3D7_0728800	MAL7P1.157	conserved Plasmodium protein, unknown function	N/A	2156.6	1967.62	2392.4	1834.14	1975.05	1912.48
PF3D7_0728900	MAL7P1.157a	RNA-binding protein, putative	N/A	822.617	787.183	572.648	767.288	776.046	589.207
PF3D7_0729000	MAL7P1.158	signal recognition particle subunit SRP9	SRP9	3341.17	2758.1	3009.02	3349.39	3933.49	3258.7
PF3D7_0729200	MAL7P1.159	1-cys peroxiredoxin	AOP	330.107	231.696	260.423	316.948	202.362	217.072
PF3D7_0704000	MAL7P1.16	conserved Plasmodium membrane protein, unknown function	N/A	1346.91	1325.59	987.658	1399.88	1459.8	1053.37
PF3D7_0729600	MAL7P1.160	conserved Plasmodium protein, unknown function	N/A	845.575	814.731	870.193	883.738	824.754	835.502
PF3D7_0729800	MAL7P1.161	dynein light chain, putative	N/A	8.597	4.45867	3.61233	14.7397	6.20367	6.49467
PF3D7_0729900	MAL7P1.162	dynein heavy chain, putative	N/A	76.6519	10.3048	13.601	95.8681	21.1512	20.3965
PF3D7_0730000	MAL7P1.163	conserved Plasmodium protein, unknown function	N/A	1730.41	1450.17	1262.44	1649.91	1562.16	1186.46
PF3D7_0730200	MAL7P1.164	AP-4 complex subunit beta, putative	N/A	1157.12	882.346	735.88	1087.94	990.571	818.575
PF3D7_0730500	MAL7P1.167	conserved Plasmodium protein, unknown function	N/A	322.458	292.476	190.758	414.251	237.14	212.282
PF3D7_0704100	MAL7P1.17	conserved Plasmodium membrane protein, unknown function	N/A	369.144	127.28	172.607	534.822	130.192	220.294
PF3D7_0730800	MAL7P1.170	Plasmodium exported protein, unknown function, unspecified product	N/A	22653.3	31519.4	16205.2	22315.3	31515.5	17410.2
PF3D7_0730900	MAL7P1.171	EMP1-trafficking protein	PTP4	11057.9	18781.4	6551.03	11144.5	14141.9	8422.58
PF3D7_0731100	MAL7P1.172	EMP1-trafficking protein	PTP2	6112.33	4902.76	4189.52	5218.83	5979.49	3589.76
PF3D7_0731200	MAL7P1.173	Plasmodium exported protein, unknown function	N/A	868.324	167.365	265.577	719.745	357.908	301.969
PF3D7_0731300	MAL7P1.174	Plasmodium exported protein (PHISTb), unknown function	PfG174	8368.48	5734.44	6389.16	7224.89	6885.15	6547.73
PF3D7_0731500	MAL7P1.176	erythrocyte binding antigen-175	EBA175	5780.56	599.007	978.462	7322.65	556.362	885.692
PF3D7_0731700	MAL7P1.177	Plasmodium exported protein (hyp9), unknown function	N/A	774.758	1898.11	1528.1	757.538	1803.26	1852.7
PF3D7_0731800	MAL7P1.178	alpha/beta hydrolase, putative	GEXP08	327.644	92.5673	116.804	339.944	106.327	86.6718
PF3D7_0704500	MAL7P1.18	serine/threonine protein kinase, putative	N/A	214.799	47.3826	81.7444	420.649	37.469	109.631
PF3D7_0732300	MAL7P1.184	rifin	RIF	73.3472	43.621	22.1905	63.2005	156.328	91.9693
PF3D7_0732500	MAL7P1.185	rifin	RIF	106.515	155.476	163.191	126.158	240.616	293.051
PF3D7_0732800	MAL7P1.186	erythrocyte membrane protein 1 (PfEMP1), exon 2	N/A	784.596	612.098	559.534	439.232	325.55	257.744
PF3D7_0733000	MAL7P1.187	erythrocyte membrane protein 1, PfEMP1	VAR	67.2795	73.7097	32.9816	78.157	31.7299	22.0876
PF3D7_0704600	MAL7P1.19	E3 ubiquitin-protein ligase	UT	4634.58	8232	4079.15	4883.95	6897.32	4320.69
PF3D7_0704900	MAL7P1.20	peptide chain release factor 2	RF2	632.506	464.989	520.709	573.546	484.983	517.857
PF3D7_0705600	MAL7P1.201	RNA helicase, putative	N/A	521.481	838.693	859.147	486.407	667.551	771.126
PF3D7_0706000	MAL7P1.202	importin-7, putative	N/A	5948.89	6014.7	4379.21	6388.47	6118.62	4364.58
PF3D7_0706100	MAL7P1.203	conserved Plasmodium protein, unknown function	N/A	1296.93	995.345	890.788	1482.26	1160.59	981.03
PF3D7_0706300	MAL7P1.203a	conserved Plasmodium protein, unknown function	N/A	203.482	190.176	153.201	428.41	170.411	174.216
PF3D7_0706200	MAL7P1.203b	conserved Plasmodium protein, unknown function	N/A	208.798	174.592	206.182	128.315	120.145	179.385
PF3D7_0706500	MAL7P1.204	conserved Plasmodium protein, unknown function	N/A	5186.56	12025.4	4769.04	5007.81	9134.37	5063.7
PF3D7_0706600	MAL7P1.205	conserved Plasmodium protein, unknown function	N/A	693.186	950.976	858.373	552.449	852.712	951.195
PF3D7_0706700	MAL7P1.206	DNA mismatch repair protein MSH2, putative	MSH2-2	689.273	749.809	554.904	538.52	722.803	657.198
PF3D7_0707200	MAL7P1.207	conserved Plasmodium protein, unknown function	N/A	873.671	704.577	397.556	949.442	641.897	422.995
PF3D7_0707300	MAL7P1.208	rhoptry-associated membrane antigen	RAMA	3000.97	160.645	845.311	4840.93	310.199	1188.12
PF3D7_0707400	MAL7P1.209	AAA family ATPase, putative	N/A	5542.11	5834.98	4995.91	6555.43	5802.13	4663.87
PF3D7_0705300	MAL7P1.21	origin recognition complex subunit 2, putative	ORC2	331.377	370.853	325.209	288.785	302.444	318.774
PF3D7_0833500	MAL7P1.212	erythrocyte membrane protein 1, PfEMP1	VAR	242.518	223.256	168.398	93.4547	53.0929	39.1919
PF3D7_0833400	MAL7P1.213	rifin	RIF	142.837	642.187	332.665	1197.35	5820.77	5213.45
PF3D7_0833200	MAL7P1.215	rifin	RIF	351.265	231.63	208.983	271.374	710.686	824.746
PF3D7_0833100	MAL7P1.216	rifin	RIF	130.849	246.782	169.155	104.311	226.03	253.746
PF3D7_0833000	MAL7P1.217	rifin	RIF	157.72	748.338	1446.14	126.288	271.811	223.136
PF3D7_0832900	MAL7P1.218	stevor	N/A	334.83	491.754	682.169	205.656	417.807	536.709
PF3D7_0832800	MAL7P1.219	rifin	RIF	30.5718	20.2083	15.7135	16.9417	18.9595	16.7583
PF3D7_0707500	MAL7P1.22	conserved Plasmodium protein, unknown function	N/A	428.205	326.763	255.374	412.295	367.82	288.727
PF3D7_0832700	MAL7P1.220	Plasmodium exported protein (PHISTa-like), unknown function, pseudogene	N/A	41.0242	54.9717	109.391	35.0392	76.8087	103.735
PF3D7_0832500	MAL7P1.222	rifin	RIF	1358.31	1191.07	918.612	1213.21	1163.41	1405.41
PF3D7_0832400	MAL7P1.223	stevor	N/A	291.026	421.22	432.637	184.444	406.277	448.853
PF3D7_0832300	MAL7P1.224	Plasmodium exported protein (PHISTa-like), unknown function	N/A	151.195	114.764	197.432	93.9628	100.286	125.666
N/A	MAL7P1.225.1	Plasmodium exported protein (PHISTa-like), unknown function, pseudogene		19902.2	16917	18183.3	16484.7	21716.5	17189.4
N/A	MAL7P1.225.2	Plasmodium exported protein (PHISTa-like), unknown function, pseudogene		19811.4	16665.1	18390.6	16579	21592.4	17162.5
PF3D7_0832000	MAL7P1.227	stevor	N/A	14181.1	8496.42	8626	12694.2	14203	12861.4
PF3D7_0831600	MAL7P1.229	cytoadherence linked asexual protein 8	CLAG8	709.305	76.1877	239.331	1217.23	119.867	321.088
PF3D7_0707800	MAL7P1.23	RAP protein, putative	N/A	463.511	445.313	487.524	412.329	496.221	467.975
PF3D7_0831800	MAL7P1.231	histidine-rich protein II	HRP2	29433.3	7676.63	50015.7	19149.9	9814.98	39473.7
PF3D7_0707900	MAL7P1.24	ribosomal protein S8e, putative	N/A	5360.77	5286.11	4223.04	5594.46	5364.46	3996.52
PF3D7_0708000	MAL7P1.25	cytoskeleton associated protein, putative	N/A	1504.38	2089.61	1730.99	1303.56	1725.16	1480.21
PF3D7_0708300	MAL7P1.26	EKC/KEOPS complex subunit BUD32	BUD32	1173.05	688.005	714.779	1189.26	744.43	709.217
PF3D7_0709000	MAL7P1.27	chloroquine resistance transporter	CRT	8414.22	8481.9	7563.17	8055.91	9104.79	7197.62
PF3D7_0709600	MAL7P1.28	ribonucleases P/MRP protein subunit POP1, putative	POP1	1772.49	2763.42	1462.65	1721.89	2779.98	1604.51
PF3D7_0709900	MAL7P1.29	conserved protein, unknown function	N/A	128.501	20.3714	27.0115	133.914	28.0856	32.6629
PF3D7_0709800	MAL7P1.29a	conserved protein, unknown function	N/A	829.73	594.195	581.865	661.555	619.86	563.193
PF3D7_0701400	MAL7P1.3	exported protein family 4, pseudogene	EPF4	14771.1	12671.2	11261.4	15897.8	23093.8	15246.1
PF3D7_0710000	MAL7P1.30	conserved Plasmodium protein, unknown function	N/A	226.34	155.773	144.755	194.511	194.865	130.219
PF3D7_0705700	MAL7P1.300	40S ribosomal protein S29, putative	N/A	22898	17179.2	22001.4	22372	22267.1	21040.4
PF3D7_0710300	MAL7P1.31	conserved Plasmodium membrane protein, unknown function	N/A	4880.53	3724.6	4323.71	4407.26	4447.15	4027.41
PF3D7_0832600	MAL7P1.310	stevor	N/A	42.1925	73.6355	104.671	38.6263	66.6393	86.833
PF3D7_0710400	MAL7P1.32	DNA repair protein RAD14, putative	RAD14	461.467	337.994	553.199	367.431	428.954	460.05
PF3D7_0706400	MAL7P1.320	60S ribosomal protein L37	RPL37	22627	22586	17884.1	21366	22520.6	16714.9
PF3D7_0710500	MAL7P1.33	conserved Plasmodium protein, unknown function	N/A	1248.1	1050.09	1509.49	980.964	1240.98	1308.39
PF3D7_0705800	MAL7P1.339	cysteine-rich secretory protein, putative	N/A	197.672	163.121	187.775	136.485	150.85	153.617
PF3D7_0711100	MAL7P1.34	conserved Plasmodium membrane protein, unknown function	N/A	1272.79	580.671	813.557	1269.01	753.996	787.433
PF3D7_0705900	MAL7P1.340	ATP synthase subunit C, putative	N/A	1554.84	1031.77	1130.86	1371.85	985.201	1000.22
PF3D7_0711200	MAL7P1.35	conserved Plasmodium protein, unknown function	N/A	530.508	306.63	215.004	476.143	416.578	325
PF3D7_0711300	MAL7P1.36	conserved Plasmodium protein, unknown function	N/A	3760.27	3579.81	3196.59	3442.69	3985.39	3383.22
PF3D7_0711400	MAL7P1.37	histone deacetylase complex subunit SAP18, putative	SAP18	1387.21	2753.93	1422.23	1523.65	1972.79	1455.73
PF3D7_0711500	MAL7P1.38	regulator of chromosome condensation, putative	N/A	6486.73	7852.91	5832.25	5785.43	8391.25	5921.31
PF3D7_0701500	MAL7P1.4	exported protein family 3	EPF3	3607.39	2196.02	3071.93	3472.04	5449.52	4450.21
PF3D7_0701600	MAL7P1.5	Pfmc-2TM Maurer's cleft two transmembrane protein	MC-2TM	77307.3	38817.2	28752.6	65173.1	57821.6	43515.2
PF3D7_0712300	MAL7P1.50	erythrocyte membrane protein 1, PfEMP1	VAR	63.8464	174.207	135.13	85.1133	77.1766	52.5587
PF3D7_0712800	MAL7P1.55	erythrocyte membrane protein 1, PfEMP1	VAR	52.5375	92.9885	54.2002	65.6198	44.2636	35.7092
PF3D7_0712900	MAL7P1.56	erythrocyte membrane protein 1, PfEMP1	VAR	180.755	814.616	171.532	296.056	304.231	162.548
PF3D7_0713000	MAL7P1.57	rifin	RIF	36.6277	49.9783	28.2175	51.7605	145.442	114.393
PF3D7_0713100	MAL7P1.58	Pfmc-2TM Maurer's cleft two transmembrane protein	MC-2TM	8926.72	4827.56	7892.22	15443.4	27917.3	20425.5
PF3D7_0713200	MAL7P1.59	DnaJ protein, putative	N/A	208.746	32.369	73.5583	191.753	96.376	103.213
PF3D7_0702000	MAL7P1.6	Plasmodium exported protein (hyp12), unknown function	N/A	1549.27	858.931	722.079	1439.81	960.907	774.152
PF3D7_0713400	MAL7P1.64	GPCR-like receptor SR25	SR25	2977.87	1223.81	1755.06	4181.34	2061.79	2100.04
PF3D7_0713500	MAL7P1.65	conserved Plasmodium protein, unknown function	N/A	872.758	812.5	930.454	813.896	924.018	951.36
PF3D7_0713600	MAL7P1.66	mitochondrial ribosomal protein S5 precursor, putative	N/A	462.408	640.153	664.231	430.991	660.945	786.575
PF3D7_0713700	MAL7P1.67	conserved Plasmodium protein, unknown function	N/A	680.305	413.426	1645.27	710.708	656.14	1063.91
PF3D7_0714300	MAL7P1.68	palmitoyltransferase DHHC4, putative	DHHC4	633.006	828.447	667.258	568.825	850.249	657.387
PF3D7_0714400	MAL7P1.69	calmodulin, putative	N/A	661.069	451.09	521.517	533.575	573.651	602.533
PF3D7_0702100	MAL7P1.7	Plasmodium exported protein (PHISTb), unknown function, pseudogene	N/A	139.099	22.8625	40.0525	128.611	25.4517	41.7173
PF3D7_0715300	MAL7P1.73	calcium/calmodulin-dependent protein kinase, putative	N/A	50.4685	4.97683	28.8637	117.671	11.4973	39.6367
PF3D7_0715400	MAL7P1.74	secreted ookinete protein, putative	PSOP20	80.3208	111.644	134.5	73.671	92.9555	100.561
PF3D7_0715500	MAL7P1.75	ATP synthase subunit epsilon, mitochondrial, putative	N/A	665.719	669.646	475.772	518.266	377.983	372.236
PF3D7_0716200	MAL7P1.76	PDCD2 domain-containing protein, putative	N/A	10395.8	9037.31	9465.07	10247.6	10801.1	8844.16
PF3D7_0716300	MAL7P1.77	conserved Plasmodium protein, unknown function	N/A	3291.66	2676.64	2507.85	4093.68	2374.91	2246.07
PF3D7_0716400	MAL7P1.78	transcription initiation factor IIA subunit 1, putative	N/A	262.19	112.234	184.079	309.455	119.349	148.948
PF3D7_0716500	MAL7P1.79	conserved Plasmodium protein, unknown function	N/A	611.467	521.728	538.493	547.032	426.563	507.843
PF3D7_0716800	MAL7P1.81	eukaryotic translation initiation factor 3 subunit I, putative	EIF3I	6930.69	8566.99	7325.26	5752.48	8769.55	7325.71
PF3D7_0717000	MAL7P1.82	conserved Plasmodium membrane protein, unknown function	N/A	43.442	18.1953	30.0605	67.3092	14.767	37.385
PF3D7_0717100	MAL7P1.83	conserved Plasmodium protein, unknown function	N/A	2663.14	2453.95	2199.99	2848.36	2771.7	2160.17
PF3D7_0717200	MAL7P1.84	conserved Plasmodium protein, unknown function	N/A	1895.98	1565.15	1640.84	2021.49	1514.69	1362.78
PF3D7_0717300	MAL7P1.86	transcription initiation factor IIE subunit alpha, putative	N/A	2814.52	2532.09	1908.42	2888.22	2740.01	2201.2
PF3D7_0717600	MAL7P1.87	conserved Plasmodium protein, unknown function	N/A	411.336	151.359	192.086	561.062	114.388	177.721
PF3D7_0717900	MAL7P1.88	thioredoxin-like protein	N/A	3929.3	4858.25	3738.77	3971.57	4258.62	3488.33
PF3D7_0718000	MAL7P1.89	dynein heavy chain, putative	N/A	165.259	161.172	93.9508	135.251	141.097	111.214
PF3D7_0718100	MAL7P1.91	exported serine/threonine protein kinase	EST	170.902	235.413	141.597	165.971	199.856	146.281
PF3D7_0718300	MAL7P1.92	cysteine repeat modular protein 2	CRMP2	60.6754	9.29736	21.7393	53.9643	16.2629	20.4816
PF3D7_0718400	MAL7P1.93	mitochondrial ribosomal protein S8 precursor, putative	N/A	3065.8	1836.03	2468.05	2847.82	2503.15	2130.13
PF3D7_0718500	MAL7P1.94	prefoldin subunit 3, putative	N/A	2608.16	2775.93	2382.69	2406.32	2959.87	2342.53
PF3D7_0718600	MAL7P1.95	conserved Plasmodium protein, unknown function	N/A	235.289	221.572	227.342	239.782	191.473	232.519
PF3D7_0718900	MAL7P1.97	conserved Plasmodium protein, unknown function	N/A	48.3185	4.83733	4.91233	52.346	12.1318	8.5495
PF3D7_0719000	MAL7P1.98	conserved Plasmodium protein, unknown function	N/A	528.52	506.722	831.523	377.572	565.561	696.392
PF3D7_0719100	MAL7P1.99	conserved Plasmodium protein, unknown function	N/A	890.546	436.598	748.764	779.15	493.579	598.829
PF3D7_0831100	MAL8P1.1	surface-associated interspersed protein 8.1 (SURFIN 8.1)	SURF8.1	113.804	244.073	237.257	68.4327	116.887	125.261
PF3D7_0829100	MAL8P1.10	conserved protein, unknown function	N/A	3973.8	4889.38	3508.86	4569.1	6714.68	4576.24
PF3D7_0812000	MAL8P1.100	conserved Plasmodium protein, unknown function	N/A	742.056	566.878	590.72	749.687	614.559	548.856
PF3D7_0811900	MAL8P1.101	RNA-binding protein, putative	N/A	527.751	703.789	445.475	668.116	733.956	474.159
PF3D7_0811800	MAL8P1.102	conserved Plasmodium protein, unknown function	N/A	559.646	506.72	467.512	617.459	582.945	493.19
PF3D7_0811400	MAL8P1.103	conserved protein, unknown function	N/A	16298.6	21414.4	15324.8	17143.3	22620.3	16292.7
PF3D7_0811300	MAL8P1.104	CCR4-associated factor 1	CAF1	2845.04	4805.15	2365.15	3157.95	3824.71	2648.09
PF3D7_0811200	MAL8P1.105	ER membrane protein complex subunit 1, putative	EMC1	1649.74	1338.13	1907.56	1332.7	1951.22	1803.81
PF3D7_0810900	MAL8P1.106	conserved Plasmodium protein, unknown function	N/A	184.249	41.4177	96.5813	230.662	47.0888	96.3655
PF3D7_0810700	MAL8P1.107	conserved Plasmodium protein, unknown function	N/A	978.505	1147.71	1297.62	757.967	667.71	979.358
PF3D7_0810500	MAL8P1.108	protein phosphatase PPM7, putative	PPM7	3565.74	4390.25	4133.56	2907.07	3950.72	3906.31
PF3D7_0810300	MAL8P1.109	protein phosphatase PPM5, putative	PPM5	1258.36	769.867	688.789	1980.69	629.029	777.118
PF3D7_0829000	MAL8P1.11	conserved Plasmodium membrane protein, unknown function	N/A	830.462	821.525	641.977	841.186	787.466	652.122
PF3D7_0810100	MAL8P1.110	apicoplast ribosomal protein L33 precursor, putative	N/A	838.462	578.554	608.46	806.265	549.925	580.745
PF3D7_0809900	MAL8P1.111	JmjC domain-containing protein, putative	JmjC1	846.392	504.035	440.536	898.265	619.887	531.482
PF3D7_0809800	MAL8P1.112	conserved Plasmodium protein, unknown function	N/A	114.269	58.5787	98.717	143.06	115.102	117.788
PF3D7_0809600	MAL8P1.113	peptidase family C50, putative	N/A	522.316	656.372	553.416	401.668	528.305	586.703
PF3D7_0809500	MAL8P1.114	histone acetyltransferase subunit NuA4, putative	N/A	2671.15	1945.28	1727.35	2442.25	2334.58	1770.14
PF3D7_0828700	MAL8P1.12	conserved Plasmodium protein, unknown function	N/A	48.702	10.4143	15.7597	59.7743	8.258	18.9585
PF3D7_0808400	MAL8P1.121	coatomer subunit epsilon, putative	SEC28	1731.51	670.49	1080.72	2068.81	1196.01	1158.9
PF3D7_0808300	MAL8P1.122	ubiquitin regulatory protein, putative	N/A	5239.92	1985.95	1646.85	6066.42	2888.19	1794.72
PF3D7_0808100	MAL8P1.123	AP-3 complex subunit delta, putative	N/A	933.105	746.61	822.959	947.385	1028.25	943.688
PF3D7_0808000	MAL8P1.124	conserved Plasmodium protein, unknown function	N/A	1329.27	1428.55	1516.06	1154.6	1372.54	1566.93
PF3D7_0807900	MAL8P1.125	tyrosine--tRNA ligase	TyrRS	2869.19	2587.97	2220.18	3021.72	2545.68	2123.14
PF3D7_0807700	MAL8P1.126	serine protease DegP	DegP	789.198	1222.06	545.209	874.359	1313.6	688.414
PF3D7_0807600	MAL8P1.127	conserved Plasmodium protein, unknown function	N/A	4867.9	9359.14	4357.1	4808.52	7289.26	4782.31
PF3D7_0807500	MAL8P1.128	proteasome subunit alpha type-6, putative	N/A	9208.75	7183.13	6945.9	10146.2	8822.01	6967.85
PF3D7_0828600	MAL8P1.13	folate transporter 1	FT1	174.067	10.9883	42.6605	173.778	7.2995	51.6858
PF3D7_0807200	MAL8P1.130	conserved Plasmodium membrane protein, unknown function	N/A	5460.76	3327.05	3024.35	5537.08	3718.36	2862.23
PF3D7_0807000	MAL8P1.131	YEATS domain-containing protein, putative	N/A	1254.34	933.368	1490.7	1174.06	1733.93	1696.08
PF3D7_0806600	MAL8P1.132	kinesin-like protein, putative	N/A	161.344	88.831	81.6022	123.251	46.9897	47.2433
PF3D7_0806400	MAL8P1.133	glycosyltransferase family 28 protein, putative	N/A	135.644	88.5028	61.341	195.656	82.9453	61.7263
PF3D7_0806300	MAL8P1.134	ferlin, putative	N/A	230.224	14.8046	76.7455	310.159	28.4765	89.2017
PF3D7_0806200	MAL8P1.135	C-mannosyltransferase, putative	N/A	306.738	27.9415	91.59	530.89	64.9453	136.025
PF3D7_0805800	MAL8P1.136	conserved Plasmodium protein, unknown function	N/A	738.191	671.848	664.377	746.158	683.764	649.469
PF3D7_0805100	MAL8P1.137	conserved Plasmodium protein, unknown function	N/A	58.041	13.5673	13.8018	49.8647	6.09367	11.672
PF3D7_0805000	MAL8P1.138	alpha/beta hydrolase, putative	N/A	192.254	56.8245	76.128	243.882	71.1385	73.3057
PF3D7_0804500	MAL8P1.139	conserved Plasmodium membrane protein, unknown function	N/A	1995.99	4117.53	1949.83	2210.79	3562.77	2197.7
PF3D7_0828400	MAL8P1.14	mitochondrial inner membrane protein OXA1, putative	OXA1	392.861	395.554	395.863	370.468	371.84	341.069
PF3D7_0804400	MAL8P1.140	methionine aminopeptidase 1c, putative	METAP1c	1483.03	1056.19	1280.62	1688.96	984.932	1157.46
PF3D7_0804300	MAL8P1.141	zinc finger protein, putative	N/A	906.57	957.511	675.557	869.62	886.47	675.053
PF3D7_0803800	MAL8P1.142	proteasome subunit beta type-4	N/A	11987.4	13820.5	9008.55	12047.4	12492.9	9332.28
PF3D7_0803600	MAL8P1.143	conserved Plasmodium protein, unknown function	N/A	1348.83	1414.49	1116.71	1373.59	1584.94	1212.49
PF3D7_0803500	MAL8P1.144	AAA family ATPase, putative	N/A	873.255	782.695	714.552	950.979	777.52	692.725
PF3D7_0803300	MAL8P1.145	mitogen-activated protein kinase organizer 1, putative	MORG1	321.477	249.52	242.706	262.633	278.14	220.72
PF3D7_0803200	MAL8P1.146	filament assembling protein, putative	N/A	547.765	93.3275	157.456	936.065	116.551	212.827
PF3D7_0802900	MAL8P1.148	conserved Plasmodium protein, unknown function	N/A	338.731	271.339	344.504	276.182	321.33	292.566
PF3D7_0802700	MAL8P1.149	conserved Plasmodium protein, unknown function	N/A	11.318	11.9325	10.0133	12.8713	5.3775	7.3215
PF3D7_0828100	MAL8P1.15	conserved Plasmodium protein, unknown function	N/A	1022	818.815	734.404	1117.47	763.683	738.452
PF3D7_0802600	MAL8P1.150	adenylyl cyclase beta	ACbeta	623.777	259.182	216.878	1019.4	282.459	263.732
PF3D7_0802500	MAL8P1.151	inositol 5-phosphatase, putative	N/A	944.35	729.532	520.138	1015.46	806.046	536.664
PF3D7_0802400	MAL8P1.152	conserved Plasmodium protein, unknown function	N/A	4245.04	4638.36	3622.45	4133.07	5238.26	3610.17
PF3D7_0802100	MAL8P1.153	AP2 domain transcription factor, putative	ApiAP2	809.094	215.369	306.979	1568.72	182.277	374.669
PF3D7_0801900	MAL8P1.154	lysine-specific histone demethylase, putative	N/A	324.176	899.784	600.721	333.089	596.697	763.346
PF3D7_0801800	MAL8P1.156	mannose-6-phosphate isomerase, putative	N/A	13859.5	20823.2	10554.4	14769.9	18521.1	11278.4
PF3D7_0801700	MAL8P1.157	sentrin-specific protease 2, putative	SENP2	832.398	1341.16	915.657	874.853	1206.98	900.584
PF3D7_0828000	MAL8P1.16	rhomboid protease ROM3	ROM3	121.171	72.6063	93.9093	93.0873	79.488	92.8048
PF3D7_0800900	MAL8P1.160	Plasmodium exported protein (hyp7), unknown function, pseudogene	N/A	61.8958	47.4623	35.5663	49.365	111.698	69.7225
PF3D7_0800800	MAL8P1.161	Plasmodium exported protein (hyp7), unknown function	N/A	1798.13	1489.78	1256.64	1571.94	2864.75	2031.23
PF3D7_0800700	MAL8P1.162	surface-associated interspersed protein 8.3 (SURFIN 8.3)	SURF8.3	263.92	388.052	214.635	179.303	371.328	191.485
PF3D7_0800600	MAL8P1.163	Plasmodium exported protein (PHISTa), unknown function	N/A	57.6655	54.6278	55.9598	46.9282	25.5753	24.569
PF3D7_0827900	MAL8P1.17	protein disulfide isomerase	PDI8	37830.8	52716.7	36890	37194.8	49363.5	32399.1
PF3D7_0827600	MAL8P1.18	conserved Plasmodium protein, unknown function	N/A	618.286	1086.65	648.671	591.579	778.691	668.024
PF3D7_0827000	MAL8P1.19	ATP-dependent RNA helicase DBP10, putative	DBP10	1557.97	2997.14	1800.34	1485.47	2655.35	1767.66
PF3D7_0831000	MAL8P1.2	Plasmodium exported protein (PHISTb), unknown function	GEXP09	2489.18	1518.56	1953.5	2385.92	2383.83	2118.79
PF3D7_0826900	MAL8P1.20	conserved Plasmodium protein, unknown function	N/A	195.741	283.306	355.418	157.963	271.486	393.721
PF3D7_0805400	MAL8P1.200	acetyltransferase, putative	N/A	1311.01	868.197	1387.88	1176.21	1397.23	1336.21
PF3D7_0805500	MAL8P1.201	conserved Plasmodium protein, unknown function	N/A	845.954	648.816	1043.4	751.316	867.757	1064.82
PF3D7_0805600	MAL8P1.202	PAP2-like protein, putative	N/A	6250.15	4296.22	5391.34	6418.11	5284.09	5255.16
PF3D7_0805700	MAL8P1.203	serine/threonine protein kinase, FIKK family	FIKK8	408.991	180.025	153.333	574.845	137.954	167.463
PF3D7_0831200	MAL8P1.204	DnaJ protein, putative	N/A	899.034	569.138	636.784	710.267	744.349	779.581
PF3D7_0831300	MAL8P1.205	Plasmodium exported protein, unknown function	GEXP13	684.18	672.598	631.311	508.697	526.427	554.297
PF3D7_0831400	MAL8P1.206	Plasmodium exported protein, unknown function	N/A	9018.17	14209.8	9028.81	6706.28	11181.6	9589.66
PF3D7_0425800	MAL8P1.207, PFD1235w	erythrocyte membrane protein 1, PfEMP1	VAR	59.8891	179.966	173.381	53.8735	37.8519	33.9856
N/A	MAL8P1.208	rifin (RIF)		331.854	1161.88	494.473	323.603	1636.49	1461.32
PF3D7_0701000	MAL8P1.209, MAL8P1.211	erythrocyte membrane protein 1 (PfEMP1), pseudogene	N/A	9157.45	5549.48	3915.6	7021.3	5041.36	3483.8
PF3D7_0826600	MAL8P1.21	SNARE protein, putative	VAMP7	1768.17	1415.21	1499.14	1865.59	1392.83	1502.34
N/A	MAL8P1.210	conserved Plasmodium protein, unknown function		173.97	79.3353	63.0587	184.335	108.295	70.5903
N/A	MAL8P1.211	conserved Plasmodium protein, unknown function		89.469	38.168	41.0607	100.223	73.828	77.2023
PF3D7_0700800	MAL8P1.213	Pfmc-2TM Maurer's cleft two transmembrane protein	MC-2TM	27141.7	24032.1	14282	33958.6	37992	22657.4
PF3D7_0700600	MAL8P1.215	Plasmodium exported protein, unknown function, pseudogene	N/A	123.024	98.9603	233.656	43.2542	57.3278	105.878
PF3D7_0700500	MAL8P1.216	rifin	RIF	673.157	638.934	635.611	343.586	673.894	798.041
PF3D7_0700400	MAL8P1.217	stevor	N/A	91.0238	115.461	103.291	142.627	237.732	225.674
PF3D7_0700300	MAL8P1.218	rifin	RIF	834.423	567.152	814.043	613.595	523.738	747.194
PF3D7_0700200	MAL8P1.219	rifin	RIF	227.815	575.402	402.314	81.5367	386.94	436.87
PF3D7_0826400	MAL8P1.22	dehydrodolichyl diphosphate synthetase, putative	N/A	49.6107	22.353	36.6165	75.8613	19.2965	37.957
PF3D7_0700100	MAL8P1.220	erythrocyte membrane protein 1, PfEMP1	VAR	51.6286	77.2143	66.4278	90.9894	58.9134	60.178
PF3D7_0826100	MAL8P1.23	HECT-like E3 ubiquitin ligase, putative	HEUL	3871.92	11038.9	4043.87	3859.5	7771.37	4354.24
PF3D7_0826000	MAL8P1.24	conserved Plasmodium protein, unknown function	N/A	292.673	534.876	417.9	294.074	457.602	441.33
PF3D7_0825800	MAL8P1.25	conserved Plasmodium protein, unknown function	N/A	68.1557	18.4903	24.8622	45.755	9.08567	13.8435
PF3D7_0825400	MAL8P1.25a	conserved Apicomplexan protein, unknown function	N/A	679.089	426.649	565.337	644.525	495.901	501.319
PF3D7_0825300	MAL8P1.26	SAYSvFN domain-containing protein, putative	N/A	679.918	381.782	652.719	594.722	510.471	561.686
PF3D7_0825200	MAL8P1.27	translation initiation factor IF-3	IF3a	326.679	150.225	201.954	392.418	159.269	190.349
PF3D7_0825100	MAL8P1.28	ankyrin-repeat protein, putative	N/A	18.456	9.99283	10.8248	13.5985	12.7367	13.981
PF3D7_0825000	MAL8P1.29	conserved Plasmodium protein, unknown function	N/A	1002.85	1260.69	775.99	955.737	1169.86	834.924
PF3D7_0830700	MAL8P1.3	Plasmodium exported protein (hyp9), unknown function	N/A	10451.3	12426.4	9804.77	8984.64	12672.9	9479.66
PF3D7_0824700	MAL8P1.30	lipase maturation factor, putative	LMF1	51.4875	24.229	33.1043	48.7433	48.3908	41.5323
PF3D7_0807400	MAL8P1.300	coenzyme Q-binding protein COQ10 homolog, mitochondrial	COQ10	479.257	274.865	413.306	544.454	299.28	373.547
PF3D7_0824600	MAL8P1.31	Fe-S cluster assembly protein DRE2, putative	DRE2	5656.93	6847.54	4571.96	5081.29	5812.28	4543.48
N/A	MAL8P1.310	senescence-associated protein		187.597	146.087	38.9943	232.641	121.497	41.1407
PF3D7_0824400	MAL8P1.32	nucleoside transporter 2	NT2	20563.9	29276	18543.4	17978	25072.5	18066.2
PF3D7_0824300	MAL8P1.33	GTP-binding protein, putative	N/A	165.424	204.143	203.956	172.949	143.225	163.079
PF3D7_0824200	MAL8P1.34	conserved Plasmodium protein, unknown function	N/A	890.46	862.413	765.922	773.582	846.98	757.304
PF3D7_0824100	MAL8P1.35	exonuclease, putative	N/A	476.22	327.976	746	323.629	445.899	632.094
PF3D7_0823700	MAL8P1.36	mitochondrial import receptor subunit TOM7, putative	TOM7	827.823	532.952	751.004	769.183	686.754	833.574
PF3D7_0823600	MAL8P1.37	lipoate-protein ligase B	LipB	282.507	569.412	705.905	308.493	558.635	596.339
PF3D7_0823400	MAL8P1.38	alpha/beta hydrolase, putative	N/A	13.7452	24.6077	24.675	12.382	26.5293	38.5665
PF3D7_0812800	MAL8P1.380	conserved protein, unknown function	N/A	112.135	64.911	60.776	116.684	58.687	53.202
PF3D7_0830600	MAL8P1.4	Plasmodium exported protein (PHISTc), unknown function	N/A	818.097	271.094	389.917	618.548	353.751	356.577
PF3D7_0823200	MAL8P1.40	RNA-binding protein, putative	N/A	39970.5	57023	36343.3	36100.3	51157.1	34427.9
PF3D7_0823100	MAL8P1.41	RWD domain-containing protein, putative	N/A	1049.12	857.302	710.727	1037.15	835.077	716.429
PF3D7_0823000	MAL8P1.42	serine/threonine protein kinase VPS15, putative	VPS15	960.702	1101.61	765.28	873.989	940.837	700.35
PF3D7_0822800	MAL8P1.43	U5 small nuclear ribonucleoprotein 40 kDa protein, putative	SNRNP40	4279.6	2696.4	3685.53	4009.22	3634.03	3412.7
PF3D7_0822700	MAL8P1.45	thrombospondin-related protein 1, putative	TRP1	71.5112	52.7473	91.6338	101.002	78.413	98.3742
PF3D7_0822500	MAL8P1.46	dynein light chain 1	DLC1	199.27	100.137	153.86	148.764	150.707	166.036
PF3D7_0822400	MAL8P1.47	conserved Plasmodium protein, unknown function	N/A	126.233	176.051	188.244	103.247	86.847	147.993
PF3D7_0822300	MAL8P1.48	small nuclear ribonucleoprotein G, putative	SNRPG	1774.58	1566.29	1227.15	1853.7	1491.52	1179.12
PF3D7_0822200	MAL8P1.49	phosphorylated CTD interacting factor 1 WW domain-containing protein, putative	N/A	978.919	949.055	611.636	796.886	1101.68	869.421
PF3D7_0821900	MAL8P1.50	conserved Plasmodium protein, unknown function	N/A	866.991	550.109	755.928	757.788	717.62	752.294
PF3D7_0821800	MAL8P1.51	protein transport protein SEC61 subunit beta, putative	SEC61B	9598.16	6638.43	7020.05	10582.9	7319.21	7131.2
PF3D7_0821400	MAL8P1.52	conserved Plasmodium protein, unknown function	N/A	1866.38	1077.18	810.313	2565.41	894.438	855.629
PF3D7_0821000	MAL8P1.53	conserved Plasmodium protein, unknown function	N/A	2609.37	1540.62	2353.04	2953.02	1607.52	1873.54
PF3D7_0820900	MAL8P1.54	conserved Plasmodium protein, unknown function	N/A	518.924	458.094	272.342	588.13	482.145	315.813
PF3D7_0820800	MAL8P1.55	conserved Plasmodium protein, unknown function	N/A	502.693	544.267	516.644	588.225	480.392	457.363
PF3D7_0820600	MAL8P1.56	conserved Plasmodium membrane protein, unknown function	N/A	67.3527	8.12717	23.4637	114.091	13.0133	37.4905
PF3D7_0820500	MAL8P1.57	protein transport protein YIF1, putative	YIF1	1762.99	1480.4	1471.12	1653.33	1599.13	1395.98
PF3D7_0820200	MAL8P1.58	phosphatidylglycerophosphate synthase	PGPS	2456.37	2574.01	2107.72	2639.38	2548.64	2212.87
PF3D7_0820100	MAL8P1.59	RNA-binding protein, putative	N/A	361.311	245.479	315.715	278.963	232.127	308.701
PF3D7_0829600	MAL8P1.6	early transcribed membrane protein 8	ETRAMP8	194.142	9.44133	38.2883	184.1	27.316	50.4445
PF3D7_0819800	MAL8P1.60	conserved Plasmodium protein, unknown function	N/A	326.771	77.2934	134.815	258.259	67.127	129.239
PF3D7_0819700	MAL8P1.61	conserved Plasmodium protein, unknown function	N/A	391.332	142.042	156.909	483.503	146.608	166.316
PF3D7_0819600	MAL8P1.62	conserved Plasmodium protein, unknown function	N/A	4057.95	4733.09	3624.69	4243.98	4426.55	3566.93
PF3D7_0819500	MAL8P1.63	conserved protein, unknown function	N/A	3859.39	2625.79	3152.62	4020.91	3737.74	3327.33
PF3D7_0819000	MAL8P1.64	conserved Plasmodium protein, unknown function	N/A	3917.31	5953.17	3586.84	4210.89	5355.92	3861.41
PF3D7_0818700	MAL8P1.65	DNA helicase, putative	N/A	1812.06	1434.85	1139.49	1977.14	1424.89	1168.89
PF3D7_0818400	MAL8P1.67	rRNA-processing protein FCF1, putative	FCF1	1771.73	989.522	1775.77	1412.14	1823.94	1770.83
PF3D7_0818300	MAL8P1.68	dynactin subunit 6, putative	N/A	257.133	118.894	243.555	253.349	144.732	283.787
PF3D7_0818200	MAL8P1.69	14-3-3 protein	14-3-3I	17878.6	14948.8	18502.3	16895.9	17911.6	15420.9
PF3D7_0829500	MAL8P1.7	conserved Plasmodium protein, unknown function	N/A	273.305	14.2128	43.1895	222.122	16.9515	33.5541
PF3D7_0818100	MAL8P1.70	zinc finger protein, putative	N/A	1330.59	109.438	148.461	1709.38	131.708	157.701
PF3D7_0818000	MAL8P1.71	U4/U6.U5 small nuclear ribonucleoprotein, putative	SNRNP27	4781.37	4616.89	3819.06	5482.3	4531.87	4209.51
PF3D7_0817900	MAL8P1.72	high mobility group protein B2	HMGB2	7666.98	4718.34	9245.22	9579.32	5105.23	6156.11
PF3D7_0817700	MAL8P1.73	rhoptry neck protein 5	RON5	504.137	42.4547	189.755	698.329	71.7672	236.649
PF3D7_0817400	MAL8P1.74	phosphatase, putative	N/A	2165.49	2521.35	2095.08	1851.51	2209.66	2132.59
PF3D7_0817000	MAL8P1.75	NEDD8-activating enzyme E1 catalytic subunit, putative	UBA3	70.544	21.2632	51.4977	49.2143	34.7612	56.6555
PF3D7_0817100	MAL8P1.75a	tRNA modification GTPase, putative	N/A	728.543	714.779	557.996	666.541	656.442	561.21
PF3D7_0816800	MAL8P1.76	meiotic recombination protein DMC1, putative	DMC1	780.342	468.146	380.377	594.396	430.632	341.281
PF3D7_0816700	MAL8P1.77	trafficking protein particle complex subunit 2-like protein, putative	TRAPPC2L	1743.98	1850.43	1639.25	1707.52	1893.6	1762.66
PF3D7_0816500	MAL8P1.78	small heat shock protein HSP20, putative	HSP20	68.714	6.16717	15.4578	59.8742	9.898	13.6075
PF3D7_0816400	MAL8P1.79	EF-hand calcium-binding domain-containing protein, putative	N/A	413.811	110.419	229.377	454.265	143.374	224.742
PF3D7_0829400	MAL8P1.8	prolyl 4-hydroxylase subunit alpha, putative	N/A	105.7	81.4633	74.9157	118.47	71.7333	53.4543
PF3D7_0816300	MAL8P1.80	conserved Plasmodium protein, unknown function	N/A	51.155	6.02967	8.01467	38.2208	11.366	11.576
PF3D7_0816100	MAL8P1.81	phosphopantothenoylcysteine decarboxylase, putative	PPCDC	2560.65	1281.58	1101.32	2962.67	2554.77	1912.28
PF3D7_0815800	MAL8P1.82	vacuolar protein sorting-associated protein 9, putative	VPS9	2784.4	3512.85	1739.98	2584.66	3553.73	2084.59
PF3D7_0815600	MAL8P1.83	eukaryotic translation initiation factor 3 subunit G, putative	EIF3G	1910.18	1558.03	1617.69	1659.3	1677.79	1476.36
PF3D7_0815500	MAL8P1.84	conserved Plasmodium protein, unknown function	N/A	309.243	83.1442	137.761	584.38	100.635	158.755
PF3D7_0815400	MAL8P1.85	conserved Apicomplexan protein, unknown function	N/A	360.618	250.565	486.197	235.2	287.189	384.352
PF3D7_0815000	MAL8P1.86	selenoprotein	Sel3	2358.96	2183.51	1710.58	2417.24	2023.92	1950.96
PF3D7_0814500	MAL8P1.88	conserved Plasmodium protein, unknown function	N/A	581.561	193.902	260.426	536.178	251.182	312.183
PF3D7_0829300	MAL8P1.9	U6 snRNA-associated Sm-like protein LSm8, putative	LSM8	2836.65	2896.29	3324	2424.33	3150.45	3042.33
PF3D7_0814400	MAL8P1.91	phospholipase DDHD1, putative	N/A	23.2053	16.217	4.90967	8.794	6.844	6.72333
PF3D7_0814300	MAL8P1.92	AAA family ATPase, putative	N/A	292.792	42.4503	73.3987	316.856	51.991	93.3045
PF3D7_0814100	MAL8P1.93	conserved Plasmodium protein, unknown function	N/A	3109.51	4848.73	2696.62	2852.08	4085.91	2683.37
PF3D7_0813300	MAL8P1.95	conserved Plasmodium protein, unknown function	N/A	87.9457	126.875	173.832	67.4265	147.79	216.81
PF3D7_0813200	MAL8P1.96	CS domain protein, putative	N/A	37669	70746.9	26359	32139.1	48198	29220.8
PF3D7_0812900	MAL8P1.97	conserved Plasmodium protein, unknown function	N/A	2356.98	2114.57	2123.16	2286.66	2336.16	2041.2
PF3D7_0812220	MAL8P1.99	GTPase, putative	N/A	412.711	136.674	142.321	366.156	121.402	129.97
PF3D7_0812200	MAL8P1.99	trypsin-like serine protease, putative	N/A	403.559	110.016	111.113	417.029	133.226	159.687
PF3D7_0701700	PF07_0002	exported protein family 1	EPF1	171.435	105.829	151.35	235.375	297.132	238.128
PF3D7_0701800	PF07_0003	rifin	RIF	15.6263	7.3115	6.39033	10.1185	16.0485	16.2007
PF3D7_0701900	PF07_0004	Plasmodium exported protein, unknown function	N/A	759.703	307.589	178.56	749.317	347.185	200.472
PF3D7_0702200	PF07_0005	lysophospholipase, putative	N/A	1361.07	581.084	451.003	1102.78	544.245	424.99
PF3D7_0702300	PF07_0006	sporozoite threonine and asparagine-rich protein	STARP	500.606	240.656	131.704	553.003	226.827	141.149
PF3D7_0702400	PF07_0007	small exported membrane protein 1	SEMP1	27040.2	23028	17743.5	31484.8	21911.1	17967.2
PF3D7_0702500	PF07_0008	Plasmodium exported protein, unknown function	N/A	9230.97	6302.26	5258.88	10199.2	7209.34	5454.96
PF3D7_0702600	PF07_0009	chitinase precursor fragment, truncated	N/A	952.69	376.773	278.934	860.208	411.447	343.3
PF3D7_0703000	PF07_0010	conserved Plasmodium protein, unknown function	N/A	304.696	388.313	228.672	280.561	307.863	220.37
PF3D7_0703100	PF07_0011	conserved Plasmodium protein, unknown function	N/A	258.942	261.838	321.861	186.727	307.874	300.983
PF3D7_0703200	PF07_0012	conserved Plasmodium protein, unknown function	N/A	2064.19	2202.33	1600.99	2114.08	1858.1	1563.82
PF3D7_0703400	PF07_0013	conserved Plasmodium protein, unknown function	N/A	246.84	241.829	402.026	227.418	389.937	506.043
PF3D7_0703800	PF07_0014	conserved Plasmodium protein, unknown function	N/A	12.1043	17.0752	12.5453	11.0385	12.3615	14.8323
PF3D7_0704200	PF07_0015	tRNA m5C-methyltransferase, putative	N/A	2079.27	1917.81	1416.47	2311.14	1734.26	1432.91
PF3D7_0704300	PF07_0016	conserved Plasmodium membrane protein, unknown function	N/A	210.075	180.522	162.367	432.638	109.949	216.998
PF3D7_0704400	PF07_0017	phosphoinositide-binding protein, putative	N/A	2806.46	2528.18	1527.76	3036.91	2323.65	1550.95
PF3D7_0704700	PF07_0018	phosphopantetheine adenylyltransferase, putative	PPAT	903.502	769.592	573.165	905.415	762.941	598.642
PF3D7_0704800	PF07_0019	protein phosphatase PPM12, putative	PPM12	181.172	112.782	157.475	228.401	68.5578	126.982
PF3D7_0705000	PF07_0020	mRNA cap guanine-N7 methyltransferase, putative	N/A	1221.38	1510.11	1419.66	863.671	1736.73	1373.29
PF3D7_0705100	PF07_0021	conserved Plasmodium protein, unknown function	N/A	151.849	49.487	48.6058	217.893	40.103	50.684
PF3D7_0705200	PF07_0022	conserved Plasmodium protein, unknown function	N/A	430.561	702.922	398.313	437.689	507.099	420.46
PF3D7_0705400	PF07_0023	DNA replication licensing factor MCM7	MCM7	1660.6	1050.8	909.559	1916.34	855.852	812.758
PF3D7_0705500	PF07_0024	inositol-phosphate phosphatase, putative	N/A	4230.64	3866.76	2092.9	4566.29	4010.86	2307.5
PF3D7_0707600	PF07_0025	conserved Plasmodium protein, unknown function	N/A	1134.07	651.256	898.646	997.813	1060.81	888.866
PF3D7_0707700	PF07_0026	E3 ubiquitin-protein ligase, putative	N/A	5504.36	8079.16	5367.05	5958.59	6515.6	5385.9
PF3D7_0708100	PF07_0027	DNA-directed RNA polymerases I, II, and III subunit RPABC5, putative	RPB10	3530.53	2096.78	2333.3	3066.8	2719.34	2282.98
PF3D7_0708200	PF07_0028	conserved Plasmodium protein, unknown function	N/A	230.841	150.738	88.1653	237.512	182.531	114.335
PF3D7_0708400	PF07_0029	heat shock protein 90	HSP90	116005	174536	84511.1	95150.9	134400	103308
PF3D7_0708500	PF07_0030	heat shock protein 86 family protein	N/A	2991.4	6379.47	2477.07	2663.66	4876.14	2610.17
PF3D7_0708600	PF07_0031	inner membrane complex protein 1d, putative	IMC1d	35.434	60.6105	67.7348	31.1138	60.55	87.2827
PF3D7_0708700	PF07_0032	Cg8 protein	N/A	1041.8	653.476	1050.62	804.294	774.922	951.087
PF3D7_0708800	PF07_0033	heat shock protein 110	HSP110c	15673.4	31146.7	10694.8	15159.9	23562	12756.3
PF3D7_0708900	PF07_0034	protein SCO1, putative	SCO1	459.523	484.026	642.628	469.841	413.636	582.474
PF3D7_0709100	PF07_0035	Cg1 protein	N/A	872.133	649.536	755.281	708.79	610.021	659.835
PF3D7_0709200	PF07_0036	glutaredoxin-like protein	GLP3	432.377	479.304	370.449	454.313	528.955	431.592
PF3D7_0709300	PF07_0037	Cg2 protein	CG2	4653.16	6024.02	3850.79	4415.16	5823.02	3949.17
PF3D7_0709400	PF07_0038	Cg7 protein	N/A	1056.03	797.016	561.573	1273.78	640.705	591.88
PF3D7_0709500	PF07_0039	conserved Plasmodium protein, unknown function	N/A	155.205	119.369	177.997	85.5998	158.253	172.72
PF3D7_0709700	PF07_0040	prodrug activation and resistance esterase	PARE	1926.69	1222.67	961.527	2147.23	1185.16	878.858
PF3D7_0710100	PF07_0041	conserved Plasmodium protein, unknown function	N/A	764.491	714.123	803.997	643.411	696.203	705.54
PF3D7_0710200	PF07_0042	conserved Plasmodium protein, unknown function	N/A	573.898	2559.03	690.905	660.784	1532.43	776.41
PF3D7_0710600	PF07_0043	60S ribosomal protein L34	RPL34	24643	23729.6	17077	31936.1	23968.7	16519.4
PF3D7_0710700	PF07_0044	conserved Plasmodium protein, unknown function	N/A	5271.31	7740.85	4640	5199.55	6416.64	5076.65
PF3D7_0710800	PF07_0045	conserved Plasmodium protein, unknown function	N/A	170.382	310.583	279.687	159.299	305.443	223.735
PF3D7_0710900	PF07_0046	50S ribosomal protein L1, mitochondrial, putative	RPL1	772.743	942.897	964.298	648.33	950.657	926.389
PF3D7_0711000	PF07_0047	AAA family ATPase, CDC48 subfamily	CDC48	4778.24	7357.06	5153.22	4658.04	6087.4	4903.03
PF3D7_0711700	PF07_0048	erythrocyte membrane protein 1, PfEMP1	VAR	199.38	484.945	305.002	358.806	375.98	374.121
PF3D7_0712000	PF07_0049	erythrocyte membrane protein 1, PfEMP1	VAR	88.5318	531.173	466.408	169.252	211.681	160.435
PF3D7_0712400	PF07_0050	erythrocyte membrane protein 1, PfEMP1	VAR	117.398	81.2078	62.4039	129.964	43.7992	49.9099
PF3D7_0712600	PF07_0051	erythrocyte membrane protein 1, PfEMP1	VAR	89.0997	162.959	156.394	238.658	118.554	149.791
PF3D7_0713800	PF07_0052	negative elongation factor A, putative	NELFA	161.868	364.335	292.935	235.257	279.956	427.234
PF3D7_0713900	PF07_0053	conserved Plasmodium protein, unknown function	N/A	5255.81	11060.3	5544.11	5173.99	8936.08	6141.38
PF3D7_0714000	PF07_0054	histone H2B variant	H2B.Z	16785.3	15755.7	14540.7	19337.7	16293.2	14007.7
PF3D7_0714100	PF07_0055	MAATS1 domain-containing protein, putative	N/A	46.7845	24.5288	15.1373	47.8952	20.6323	14.1293
PF3D7_0714200	PF07_0056	conserved Plasmodium protein, unknown function	N/A	2987.68	3905.96	2070.33	2839.66	3739.03	2009.12
PF3D7_0714500	PF07_0057	transcription elongation factor s-II, putative	N/A	2435.27	2519.73	2018.57	2526.7	2275.21	1880.01
PF3D7_0714600	PF07_0058	conserved Plasmodium protein, unknown function	N/A	1313.91	2313.32	1660.28	1059.89	1984.72	1769.54
PF3D7_0715000	PF07_0059	4-nitrophenylphosphatase	PNPase	2969.32	2183.27	2337.55	2474.65	2859.07	2619.46
PF3D7_0715100	PF07_0060	C-Myc-binding protein, putative	MYCBP	186.864	85.3778	101.937	170.138	88.0545	89.7392
PF3D7_0715200	PF07_0061	conserved Plasmodium protein, unknown function	N/A	509.101	153.954	184.511	665.063	111.314	157.704
PF3D7_0715600	PF07_0062	GTP-binding translation elongation factor tu family protein, putative	N/A	1070.05	865.636	772.332	1116.36	688.38	699.114
PF3D7_0715700	PF07_0063	conserved Plasmodium protein, unknown function	N/A	363.031	324.097	412.834	299.158	290.961	331.155
PF3D7_0715800	PF07_0064	drug/metabolite transporter DMT1, putative	DMT1	1015.98	832.701	895.407	1106.07	837.443	853.645
PF3D7_0715900	PF07_0065	cation diffusion facilitator family protein, putative	CDF	2200.87	2434.89	1877.32	2077.47	1427.33	1533.28
PF3D7_0716000	PF07_0066	RNA-binding protein, putative	N/A	2414.72	3462.07	1805.76	2361.74	2869.44	1909.71
PF3D7_0716100	PF07_0067	protein SDA1, putative	SDA1	3355.58	4567.84	4016.97	4114.78	4075.87	4316.52
PF3D7_0716600	PF07_0068	cysteine desulfurase	SufS	734.604	810.93	609.951	602.476	740.208	662.673
PF3D7_0716700	PF07_0069	conserved Plasmodium protein, unknown function	N/A	1607.12	1818.59	1683.44	1331.76	1310.18	1540.87
PF3D7_0716900	PF07_0070	drug/metabolite transporter DMT2	DMT2	3381.28	3312.9	4613.31	3189.43	3687.46	3786.59
PF3D7_0717400	PF07_0071	queuine tRNA-ribosyltransferase, putative	N/A	2522.25	3878.84	2314.96	2672.45	3213.01	2350.23
PF3D7_0717500	PF07_0072	calcium-dependent protein kinase 4	CDPK4	1638.55	2392.64	1695.38	2165.89	1642.38	1876.67
PF3D7_0717700	PF07_0073	serine--tRNA ligase, putative	N/A	3731.4	3439.12	3631.4	3262.57	3962.06	3209.33
PF3D7_0717800	PF07_0074	conserved Plasmodium protein, unknown function	N/A	487.213	875.509	549.062	485.824	678.615	658.423
PF3D7_0718700	PF07_0075	conserved Plasmodium membrane protein, unknown function	N/A	1145.91	811.615	1177.94	848.184	1143.92	1261.35
PF3D7_0718800	PF07_0076	conserved Plasmodium protein, unknown function	N/A	20.088	5.3245	5.24783	19.3132	6.97083	7.33783
PF3D7_0719300	PF07_0077	actin-related protein, putative	ARP6	2632.43	3422.83	2467.13	2589.02	3250.94	2445.43
PF3D7_0719500	PF07_0078	LEM3/CDC50 family protein, putative	N/A	284.902	183.417	311.414	368.299	223.084	319.434
PF3D7_0719600	PF07_0079	60S ribosomal protein L11a, putative	N/A	29556.7	33724.4	27722.8	28261.2	34449.9	28607.3
PF3D7_0719700	PF07_0080	40S ribosomal protein S10, putative	RPS10	20227	19142.9	21203.7	17302.4	23744.7	20369.6
PF3D7_0719800	PF07_0081	conserved Plasmodium protein, unknown function	N/A	1950.24	1972.71	1945.35	2024.54	1680.82	1715.54
PF3D7_0719900	PF07_0082	conserved Plasmodium membrane protein, unknown function	N/A	2099.18	3464.79	1658.01	1990.78	2650.04	1759.19
PF3D7_0720100	PF07_0083	small subunit rRNA processing protein, putative	N/A	1391.72	1319.53	1121.87	1200.11	1282.48	1104.27
PF3D7_0720200	PF07_0084	conserved Plasmodium protein, unknown function	N/A	4427.93	3937.94	4131.12	4716.28	4756.9	3936.75
PF3D7_0720400	PF07_0085	ferrodoxin reductase-like protein	N/A	2837.45	3020.95	2561.48	2380.92	3126.02	2544.88
PF3D7_0721000	PF07_0086	conserved Plasmodium membrane protein, unknown function	N/A	2148.01	3797.61	2098.63	2102.68	3070.48	2162.08
PF3D7_0721100	PF07_0087	conserved Plasmodium protein, unknown function	N/A	7636.27	3872.83	6612.63	8719.65	5372.73	5707.66
PF3D7_0721600	PF07_0088	40S ribosomal protein S5, putative	N/A	18209.5	15106.9	16259.4	20324.5	19837.1	16959.2
PF3D7_0721700	PF07_0089	secreted ookinete protein, putative	PSOP1	118.844	44.5902	52.4432	118.046	78.8245	57.088
PF3D7_0722000	PF07_0090	conserved Plasmodium protein, unknown function	N/A	1483.12	1178.37	1906.17	1373.78	1437.14	1749.95
PF3D7_0721900	PF07_0090a	V-type ATPase V0 subunit e, putative	N/A	3736.31	2596.97	4002.97	3915.86	3350.35	3788.22
PF3D7_0722500	PF07_0091	pre-mRNA-splicing factor CWC15, putative	CWC15	3970.82	6209.83	4168.41	3941.37	5087.5	4053.58
PF3D7_0722600	PF07_0092	U3 small nucleolar RNA-associated protein 7, putative	UTP7	6729.07	10204.5	5612.15	6506.67	9359	6134.73
PF3D7_0722700	PF07_0093	conserved Plasmodium protein, unknown function	N/A	2580.44	1383.26	2862.18	2402.5	2163.21	2601.73
PF3D7_0722800	PF07_0094	conserved Plasmodium protein, unknown function	N/A	177.526	144.961	194.281	102.193	135.999	160.32
PF3D7_0723000	PF07_0095	tRNAHis guanylyltransferase, putative	N/A	1179.74	1029.6	918.838	1148.33	1004.36	869.794
PF3D7_0723100	PF07_0096	conserved Plasmodium protein, unknown function	N/A	59.5198	10.5958	21.0407	80.9442	13.609	24.1135
PF3D7_0723400	PF07_0097	conserved Plasmodium protein, unknown function	N/A	4417.55	13067	5395.17	3916.21	10179.6	6005.9
PF3D7_0723500	PF07_0098	dynactin subunit 5, putative	N/A	196.761	181.807	285.559	129.462	226.798	246.658
PF3D7_0723600	PF07_0099	proteasome assembly chaperone 4, putative	N/A	2520.72	2339.88	2277.83	1916.93	2731.27	2537.4
PF3D7_0723700	PF07_0100	metallo-hydrolase/oxidoreductase, putative	N/A	912.497	1436.86	1174.91	897.638	1240.81	1191.12
PF3D7_0723800	PF07_0101	conserved Plasmodium protein, unknown function	N/A	806.643	770.488	440.148	971.245	476.192	439.976
PF3D7_0724200	PF07_0102	type 2A phosphatase-associated protein 42, putative	TAP42	921.426	769.537	905.965	778.427	813.748	876.568
PF3D7_0724400	PF07_0103	mitochondrial import inner membrane translocase subunit TIM14, putative	PAM18	5880.16	6193.34	5751.57	6028.86	7238.26	5417.37
PF3D7_0724900	PF07_0104	kinesin-19, putative	N/A	582.745	58.034	106.519	625.969	75.9955	103.051
PF3D7_0725000	PF07_0105	exonuclease I, putative	N/A	1761.76	1849.14	1266.99	1928.56	1742.63	1425.01
PF3D7_0725300	PF07_0106	conserved Plasmodium protein, unknown function	N/A	2438.03	3063.47	2044.49	2396.92	2785.45	1982.62
PF3D7_0726100	PF07_0107	Plasmodium exported protein, unknown function	N/A	1276.67	981.037	742.412	1067.21	1157.07	852.956
PF3D7_0726600	PF07_0108	conserved Plasmodium protein, unknown function	N/A	67.354	99.4783	57.6933	66.3712	86.7458	55.5188
PF3D7_0726700	PF07_0109	conserved Plasmodium protein, unknown function	N/A	1172.09	677.572	993.15	1184.51	935.11	931.026
PF3D7_0726800	PF07_0109a	dolichyl-diphosphooligosaccharide--protein glycosyltransferase subunit DAD1, putative	DAD1	300.741	263.978	356.426	219.363	337.51	332.201
PF3D7_0726900	PF07_0110	mitochondrial import inner membrane translocase subunit TIM50, putative	TIM50	6597.28	7553.57	6481.5	6036.63	8153.9	6235.15
PF3D7_0727000	PF07_0111	vacuolar protein sorting-associated protein 53, putative	VPS53	816.163	1513.29	774.959	924.7	1078.28	770.396
PF3D7_0727400	PF07_0112	proteasome subunit alpha type-5, putative	N/A	5159.76	3108.01	3333.11	6068.08	3789.45	3483.64
PF3D7_0727500	PF07_0113	mTERF domain-containing protein, putative	N/A	580.937	683.141	606.458	480.024	723.754	596.738
PF3D7_0727700	PF07_0114	conserved Plasmodium protein, unknown function	N/A	719.162	835.918	718.976	665.162	855.277	708.963
PF3D7_0727800	PF07_0115	cation transporting ATPase, putative	N/A	3975.51	5960.69	3468.79	3940.16	5453.77	3777.75
PF3D7_0727900	PF07_0116	conserved Plasmodium protein, unknown function	N/A	694.375	584.422	446.721	610.133	614.16	471.452
PF3D7_0728000	PF07_0117	eukaryotic translation initiation factor 2 subunit alpha, putative	N/A	13574.4	13383.4	12409.4	12626.6	14469.6	11409.8
PF3D7_0728100	PF07_0118	conserved Plasmodium membrane protein, unknown function	N/A	158.377	281.644	128.936	144.185	187.462	129.536
PF3D7_0728300	PF07_0119	conserved Plasmodium protein, unknown function	N/A	665.769	523.835	655.361	545.605	564.094	618.545
PF3D7_0729100	PF07_0120	conserved Plasmodium protein, unknown function	N/A	905.904	1200.21	481.383	981.185	849.133	484.082
PF3D7_0729300	PF07_0121	60S ribosomal export protein NMD3, putative	NMD3	3361.2	4481.28	3111.61	3489.09	3881.11	3318.78
PF3D7_0729400	PF07_0122	ribosome biogenesis protein BRX1, putative	N/A	2402.67	2102.3	2209.26	2603.43	2168.99	1888.98
PF3D7_0729500	PF07_0123	mRNA (N6-adenosine)-methyltransferase, putative	N/A	1024.25	819.357	1163.81	957.977	1038.94	1064.18
PF3D7_0729700	PF07_0124	conserved Plasmodium protein, unknown function	N/A	36.2292	5.11283	11.3342	38.2408	6.78383	17.8337
PF3D7_0730100	PF07_0125	tRNA pseudouridine synthase D, putative	N/A	823.638	763.991	698.706	911.255	790.63	702.97
PF3D7_0730300	PF07_0126	AP2 domain transcription factor AP2-L, putative	AP2-L	17354.5	32699.7	16442.4	16824.6	29064.4	18053.4
PF3D7_0730400	PF07_0127	IMP1-like protein, putative	IMP2	345.341	98.726	154.704	465.992	124.873	171.516
PF3D7_0731600	PF07_0129	acyl-CoA synthetase	ACS5	5238.63	10307.3	5182.09	4854.93	8398.07	5900.19
PF3D7_0732000	PF07_0130	stevor	N/A	50.7425	228.432	401.726	30.4427	141.191	129.996
PF3D7_0732200	PF07_0132	rifin	RIF	989.018	719.532	800.2	758.853	1004.29	1063.74
PF3D7_0732400	PF07_0134	rifin	RIF	225.966	238.142	227.333	270.684	477.53	399.195
PF3D7_0732700	PF07_0136	rifin	RIF	94.6208	186.364	131.272	223.644	603.483	720.078
PF3D7_0732900	PF07_0138	rifin	RIF	132.976	1158.27	619.633	963.131	5358.52	4457.82
PF3D7_0830900	PF08_0001	Plasmodium exported protein, unknown function	N/A	2961.81	2436.41	2002.49	2822.67	4092.54	2575.63
PF3D7_0830800	PF08_0002	surface-associated interspersed protein 8.2 (SURFIN 8.2)	SURF8.2	133.177	187.571	242.047	112.241	149.134	168.537
PF3D7_0830500	PF08_0003	sporozoite and liver stage tryptophan-rich protein, putative	TryThrA	991.007	372.763	262.985	1236.63	345.536	301.181
PF3D7_0830400	PF08_0004	CRA domain-containing protein, putative	N/A	28023.4	21990.9	20515.9	29225.6	27818.3	21178.6
PF3D7_0830300	PF08_0005	sporozoite invasion-associated protein 2	SIAP2	493.831	497.026	332.022	437.305	404.497	380.156
PF3D7_0829200	PF08_0006	prohibitin, putative	N/A	2750.37	2894.67	3623.62	2265.31	3427.9	3222.57
PF3D7_0828900	PF08_0007	conserved Plasmodium protein, unknown function	N/A	204.168	20.8978	97.7233	295.957	48.5623	113.906
PF3D7_0828800	PF08_0008	GPI-anchored micronemal antigen	GAMA	1448.17	129.461	198.332	1857.19	170.375	217.061
PF3D7_0828500	PF08_0009	translation initiation factor eIF-2B subunit alpha, putative	N/A	547.74	260.686	281.509	635.881	209.498	264.882
PF3D7_0828300	PF08_0010	conserved Plasmodium protein, unknown function	N/A	986.238	1440.32	840.835	1129.63	1145.78	858.839
PF3D7_0828200	PF08_0011	leucine--tRNA ligase, putative	N/A	1630.33	2465.13	1892.08	1583.21	2006.45	1813.86
PF3D7_0827800	PF08_0012	SET domain protein, putative	SET3	2052.7	1554.18	940.131	2091.95	1205.39	947.016
PF3D7_0827700	PF08_0013	magnesium transporter, putative	N/A	24.2547	9.31917	6.38317	13.801	8.56467	7.53733
PF3D7_0827500	PF08_0014	apicoplast ribosomal protein L21 precursor, putative	N/A	635.571	429.356	447.572	757.902	426.485	407.94
PF3D7_0827400	PF08_0015	conserved Plasmodium protein, unknown function	N/A	396.462	574.208	619.088	351.008	669.785	685.138
PF3D7_0827300	PF08_0016	conserved Plasmodium protein, unknown function	N/A	4730.31	6868.44	3348.42	4310.7	6486.43	3527.46
PF3D7_0827200	PF08_0017	conserved Plasmodium protein, unknown function	N/A	316.183	132.675	141.107	237.425	126.903	152.859
PF3D7_0827100	PF08_0018	translation initiation factor IF-2, putative	IF2c	1977.41	2676.38	1981.57	2068.82	2652.97	2063.47
PF3D7_0826700	PF08_0019	receptor for activated c kinase	RACK1	33899.6	43853	34862.6	30703.3	44356.1	32857.8
PF3D7_0826500	PF08_0020	ubiquitin conjugation factor E4 B, putative	UBE4B	2245.6	2025.63	1489.07	2385.68	2183.08	1565.89
PF3D7_0826300	PF08_0021	SPRY domain, putative	N/A	1256.06	1181.76	870.748	1152.31	1213.76	825.909
PF3D7_0826200	PF08_0022	alpha/beta hydrolase, putative	N/A	56.2152	45.6905	37.5612	87.9285	43.1635	36.8735
PF3D7_0825900	PF08_0023	conserved Plasmodium protein, unknown function	N/A	720.351	773.235	709.358	666.874	664.762	784.906
PF3D7_0825700	PF08_0024	conserved Plasmodium protein, unknown function	N/A	24.1663	17.4125	8.922	16.8777	7.26117	7.50617
PF3D7_0825600	PF08_0025	cytochrome c oxidase assembly protein, putative	N/A	214	279.135	251.704	146.676	244.966	232.643
PF3D7_0825500	PF08_0026	protein KRI1, putative	KRI1	3136.21	4560.23	3318.66	2826.65	4232.26	3286.97
PF3D7_0824900	PF08_0027	conserved Plasmodium protein, unknown function	N/A	2963.21	4127.91	2747.76	2772.6	4165.55	2968.56
PF3D7_0824800	PF08_0028	conserved Plasmodium membrane protein, unknown function	N/A	885.825	1266.38	967.304	911.074	1075.81	1032.33
PF3D7_0824500	PF08_0029	conserved Plasmodium protein, unknown function	N/A	2944.42	2214.56	2449.91	3179.72	2763.42	2496.36
PF3D7_0824000	PF08_0030	conserved Plasmodium protein, unknown function	N/A	50.6055	20.7725	10.7875	49.7695	8.36717	10.8213
PF3D7_0823900	PF08_0031	dicarboxylate/tricarboxylate carrier	DTC	2629.56	1445.81	2434.21	2541.18	2200.06	2238.83
PF3D7_0823800	PF08_0032	DnaJ protein, putative	N/A	3498.31	2255.48	1466.12	4016.89	2222.39	1467.63
PF3D7_0823500	PF08_0033	inner membrane complex protein 1i, putative	IMC1i	161.608	162.093	282.139	158.611	157.4	288.825
PF3D7_0823300	PF08_0034	histone acetyltransferase GCN5	GCN5	2276.34	2844.95	1932.13	2685.52	2782.3	2154.8
PF3D7_0822900	PF08_0035	conserved Plasmodium protein, unknown function	N/A	908.126	69.2177	136.158	1688.55	100.811	201.335
PF3D7_0822600	PF08_0036	protein transport protein SEC23	SEC23	2993.77	1220.61	1262.52	3340.06	1414.56	1345.67
PF3D7_0822100	PF08_0037	mediator of RNA polymerase II transcription subunit 7, putative	MED7	3254.23	2612.25	3108.87	2924.18	3558.01	3192.79
PF3D7_0822000	PF08_0038	mitochondrial ribosomal protein L4 precursor, putative	N/A	621.976	632.847	647.359	548.867	469.523	535.664
PF3D7_0821700	PF08_0039	60S ribosomal protein L22, putative	N/A	25761	29036	24865.6	23616.6	31002.4	25177
PF3D7_0821600	PF08_0040	polyribonucleotide 5'-hydroxyl-kinase Clp1, putative	CLP1	2833.49	3048.68	2107.43	2671.29	2695.41	1988.42
PF3D7_0821500	PF08_0041	ribosomal RNA small subunit methyltransferase NEP1, putative	NEP1	1859.32	1884.4	1547.71	1821.95	1796.87	1568.82
PF3D7_0821300	PF08_0042	ATP-dependent RNA helicase DHX36, putative	DHX36	1476.9	1632.54	1476.35	1173.17	1760.48	1510.51
PF3D7_0821200	PF08_0043	conserved Plasmodium protein, unknown function	N/A	158.501	76.0463	108.151	122.155	85.703	87.5942
PF3D7_0821100	PF08_0044	protein kinase 1	PK1	1736.1	970.049	857.816	1660.83	861.539	735.027
PF3D7_0820700	PF08_0045	2-oxoglutarate dehydrogenase E1 component	KDH	593.882	304.614	387.976	561.221	339.296	392.4
PF3D7_0820400	PF08_0046	conserved Plasmodium protein, unknown function	N/A	177.904	161.449	231.375	123.241	163.032	175.846
PF3D7_0820300	PF08_0047	conserved Plasmodium protein, unknown function	N/A	10990.8	11657.8	9612.65	11414.8	11237.4	8131.91
PF3D7_0820000	PF08_0048	Snf2-related CBP activator, putative	SRCAP	2853.78	3707.82	2492.53	2742.49	3555.17	2429.88
PF3D7_0819900	PF08_0049	U6 snRNA-associated Sm-like protein LSm3, putative	LSM3	4408.28	3059.62	3176.43	4457.78	4080.39	3147.17
PF3D7_0819400	PF08_0050	perforin-like protein 4	PLP4	71.1122	70.8805	96.6478	70.3137	79.9273	92.9313
PF3D7_0819300	PF08_0051	conserved Plasmodium protein, unknown function	N/A	426.471	407.504	451.005	281.504	392.913	419.616
PF3D7_0819200	PF08_0052	perforin-like protein 5	PLP5	111.668	187.02	362.528	97.4177	263.965	320.861
PF3D7_0819100	PF08_0053	BRIX domain, putative	N/A	676.339	531.18	685.615	566.444	787.54	719.042
PF3D7_0818900	PF08_0054	heat shock protein 70	HSP70	217507	191590	124121	211554	183467	151261
PF3D7_0818800	PF08_0055	U3 small nucleolar ribonucleoprotein protein IMP4, putative	IMP4	2195.78	1089.01	1723.38	2389.35	1562.42	1672.74
PF3D7_0818500	PF08_0056	zinc finger protein, putative	N/A	11685.7	13492.7	8247.71	13278.5	13504.2	7952.68
PF3D7_0817800	PF08_0057	conserved Plasmodium protein, unknown function	N/A	386.896	68.2983	182.44	480.086	108.33	191.942
PF3D7_0817600	PF08_0058	conserved Plasmodium protein, unknown function	N/A	350.005	30.3132	126.555	546.393	50.9573	153.444
PF3D7_0817500	PF08_0059	protein kinase c inhibitor-like protein, putative	N/A	12269.3	9836	9527.83	13347.5	14319.6	10172.8
PF3D7_0817300	PF08_0060	conserved Plasmodium protein, unknown function	N/A	12612.6	27199.2	10520.5	12228.9	21789	11425.2
PF3D7_0817200	PF08_0061	conserved Plasmodium protein, unknown function	N/A	4214.09	3987.56	3122.7	4368.07	4122.11	3014.38
PF3D7_0816900	PF08_0062	adenylate kinase 2	AK2	21.206	19.0042	9.94283	21.3715	5.866	7.7855
PF3D7_0816600	PF08_0063	chaperone protein ClpB1	ClpB1	3975.2	4987.13	3666.61	3439.47	4771.35	3573.45
PF3D7_0816200	PF08_0064	vacuolar protein sorting-associated protein 2, putative	VPS2	519.072	102.531	234.353	720.172	105.009	207.975
PF3D7_0816000	PF08_0065	ribosome assembly protein RRB1, putative	RRB1	4542.06	4398.81	3486.56	4707.05	4505.62	3206.69
PF3D7_0815900	PF08_0066	dihydrolipoyl dehydrogenase, apicoplast	aLipDH	35.5933	20.3825	24.5888	63.4377	26.6052	22.9857
PF3D7_0815700	PF08_0067	ubiquitin	Ub	47.4647	85.138	110.178	40.2757	100.431	96.1562
PF3D7_0815300	PF08_0068	FAD-dependent monooxygenase, putative	N/A	1354.72	1383.03	1106.35	1273.11	1233.32	999.316
PF3D7_0815200	PF08_0069	importin beta, putative	N/A	3216.41	2961.1	1741.42	3647.57	2319.57	1818.75
PF3D7_0815100	PF08_0070	RAP protein, putative	N/A	587.871	499.461	459.183	558.748	371.38	407.764
PF3D7_0814900	PF08_0071	superoxide dismutase [Fe]	FeSOD	8961.37	7139.48	7327.54	8770.23	8092.1	6843.81
PF3D7_0814700	PF08_0072	conserved Plasmodium protein, unknown function	N/A	39.8235	6.72867	10.5997	47.2473	8.168	11.4373
PF3D7_0814600	PF08_0073	conserved Plasmodium protein, unknown function	N/A	218.96	17.041	53.2177	208.25	32.0813	48.4058
PF3D7_0814200	PF08_0074	DNA/RNA-binding protein Alba 1	ALBA1	84497	91034.7	64669	70161.3	87279.3	75187.9
PF3D7_0814000	PF08_0075	60S ribosomal protein L13-2, putative	N/A	55763.5	61066	50062	60495.9	63143	49100.5
PF3D7_0813900	PF08_0076	40S ribosomal protein S16, putative	RPS16	21937.5	16865.8	16852.6	24145	21069.3	17529.3
PF3D7_0813800	PF08_0077	GDP-mannose 4,6-dehydratase	GMD	101.991	106.293	154.035	61.5238	99.306	110.251
PF3D7_0813700	PF08_0078	ABC transporter F family member 1, putative	ABCF1	1693.39	1829.45	1588.87	1775.31	1520.88	1639.29
PF3D7_0813600	PF08_0079	translation initiation factor SUI1, putative	N/A	2677.84	3208.01	2983.56	2339.97	3387.9	3086.03
PF3D7_0813500	PF08_0080	PUB domain-containing protein, putative	N/A	755.665	498.577	756.212	868.523	571.979	706.108
PF3D7_0813400	PF08_0081	conserved Plasmodium protein, unknown function	N/A	10675	16601.8	8487.85	12811.6	15965	9554.31
PF3D7_0813100	PF08_0082	conserved Plasmodium protein, unknown function	N/A	158.482	78.0655	104.147	173.085	52.6465	100.928
PF3D7_0813000	PF08_0083	conserved Plasmodium protein, unknown function	N/A	3432.91	4577.65	2506.15	3373.36	3371.32	2549.96
PF3D7_0812700	PF08_0084	U1 small nuclear ribonucleoprotein C, putative	SNRPC	862.838	615.293	720.988	935.013	682.075	685.959
PF3D7_0812600	PF08_0085	ubiquitin-conjugating enzyme E2, putative	N/A	3049.34	2330.45	2787.06	2518.21	2625.61	2413.13
PF3D7_0812500	PF08_0086	RNA-binding protein, putative	N/A	4440.9	7429.87	4043.27	4388.78	6159.5	4120.2
PF3D7_0812400	PF08_0087	karyopherin alpha	KARalpha	8423.03	10060.6	8074.35	7936.57	9670.73	7368.45
PF3D7_0812300	PF08_0088	sporozoite surface protein 3, putative	SSP3	242.619	192.957	201.062	325.839	202.603	215.667
PF3D7_0812100	PF08_0089	conserved protein, unknown function	N/A	1575.19	1482.57	1114.37	1650.7	1478.91	1133.02
PF3D7_0811700	PF08_0090	conserved Plasmodium protein, unknown function	N/A	39.6522	4.82533	10.1753	73.1035	7.47667	13.1352
PF3D7_0811600	PF08_0091	conserved Plasmodium protein, unknown function	N/A	931.829	295.896	330.504	1108.82	349.316	319.365
PF3D7_0811500	PF08_0092	histone-arginine methyltransferase CARM1, putative	CARM1	1592.54	2331.13	1847.6	1584.65	2071.09	1752.39
PF3D7_0811100	PF08_0093	mitochondrial carrier protein, putative	N/A	456.619	281.92	378.017	438.222	342.479	348.339
PF3D7_0811000	PF08_0094	cullin-1, putative	CUL1	230.821	106.786	153.421	261.324	99.6265	131.785
PF3D7_0810800	PF08_0095	hydroxymethyldihydropterin pyrophosphokinase-dihydropteroate synthase	PPPK-DHPS	3967.22	4524.52	3050.33	4171.74	3772.67	3067.75
PF3D7_0810600	PF08_0096	ATP-dependent RNA helicase DBP1, putative	DBP1	13456.5	14587.2	10244.4	14060.4	12824.4	9628.03
PF3D7_0810400	PF08_0097	aquaporin, putative	AQP2	3575.56	4543.46	3750.91	3237.41	4147.04	3220.08
PF3D7_0810200	PF08_0098	ABC1 family, putative	ABCK1	789.802	885.129	603.873	807.062	687.969	628.477
PF3D7_0810000	PF08_0099	acyl-CoA binding protein, putative	N/A	1840.99	876.256	1463.75	1738.97	971.012	1355.33
PF3D7_0809700	PF08_0100	RuvB-like helicase 1	RUVB1	65.4423	10.4363	21.055	66.6147	13.3372	21.921
PF3D7_0809400	PF08_0101	conserved Plasmodium protein, unknown function	N/A	606.681	687.642	528.308	625.591	590.075	506.075
PF3D7_0809200	PF08_0102	asparagine-rich antigen Pfa55-14	pfa55-14	579.712	603.878	555.739	532.318	644.586	565.926
PF3D7_0809100	PF08_0103	erythrocyte membrane protein 1, PfEMP1	VAR	152.925	271.613	183.354	632.963	345.773	357.569
PF3D7_0808900	PF08_0104	rifin	RIF	4522.95	2006.19	1703.91	5574.65	18041.6	13465.9
PF3D7_0808800	PF08_0105	rifin	RIF	59.4542	45.5105	20.7875	107.637	235.325	229.846
PF3D7_0808700	PF08_0106	erythrocyte membrane protein 1, PfEMP1	VAR	30.4781	34.9787	19.7749	34.8874	18.0035	13.6126
PF3D7_0808600	PF08_0107	erythrocyte membrane protein 1, PfEMP1	VAR	202.041	216.96	83.308	477.196	382.435	161.727
PF3D7_0808200	PF08_0108	plasmepsin X	N/A	1620.36	199.334	211.604	1888.08	291.032	277.055
PF3D7_0807800	PF08_0109	26S proteasome regulatory subunit RPN10, putative	RPN10	5260.37	5835.32	4448.57	5113.82	5787.65	4127.7
PF3D7_0807300	PF08_0110	ras-related protein Rab-18	RAB18	7991.47	8280.69	8911.06	8488.78	9022.69	8551.5
PF3D7_0807100	PF08_0111	ATP-dependent RNA helicase DHH1, putative	DHH1	2471.87	2802.36	1943.76	2291.4	2794.75	2164.1
PF3D7_0806900	PF08_0112	conserved Plasmodium protein, unknown function	N/A	348.371	317.596	281.195	339.824	345.023	296.812
PF3D7_0806800	PF08_0113	V-type proton ATPase subunit a, putative	N/A	11818.1	15122.2	10880.6	10778.2	14237.7	10331.8
PF3D7_0806700	PF08_0114	conserved Plasmodium membrane protein, unknown function	N/A	1637.59	1335.56	1165.67	1279.3	1811.48	1243.1
PF3D7_0806500	PF08_0115	DnaJ protein, putative	N/A	4776.41	5402.6	4099.91	4698.93	5098.79	3729.01
PF3D7_0806100	PF08_0116	conserved Plasmodium protein, unknown function	N/A	66.0857	23.4603	62.851	64.5147	20.6478	65.432
PF3D7_0806000	PF08_0117	AAA family ATPase, putative	N/A	1257.82	1128.47	1282.87	1200.08	1456.34	1215.42
PF3D7_0805300	PF08_0118	conserved Plasmodium protein, unknown function	N/A	55.9267	46.741	24.9325	88.3828	22.5688	26.697
PF3D7_0805200	PF08_0119	gamete release protein, putative	GAMER	3975.5	66.3343	678.99	4148.49	126.437	491.757
PF3D7_0804900	PF08_0120	GTPase-activating protein, putative	N/A	1671.72	1286.91	1401.79	1629.27	1433.61	1316.68
PF3D7_0804800	PF08_0121	peptidyl-prolyl cis-trans isomerase	CYP24	2722.9	2417.02	2131.45	2482.5	2500.63	1969.22
PF3D7_0804700	PF08_0122	conserved Plasmodium protein, unknown function	N/A	245.209	277.628	144.314	187.307	208.873	140.865
PF3D7_0804600	PF08_0123	tRNA pseudouridine synthase, putative	N/A	3388.61	3599.77	3197.5	2856.01	3211.45	3028.92
PF3D7_0804000	PF08_0124	cactin homolog, putative	N/A	9357.77	14638	11231.1	9546.79	12604.7	9758.67
PF3D7_0803700	PF08_0125	tubulin gamma chain	g-tub	1043.72	618.429	747.089	1237.25	594.489	701.794
PF3D7_0803400	PF08_0126	DNA repair and recombination protein RAD54, putative	RAD54	474.207	316.754	302.886	526.652	195.47	267.138
PF3D7_0803100	PF08_0127	U3 small nucleolar RNA-associated protein 14, putative	UTP14	3327.85	5820.92	2658.5	3038.96	5023.97	2918.83
PF3D7_0803000	PF08_0128	peptidyl-prolyl cis-trans isomerase	CYP81	3551.38	5032.34	3349.76	3422.03	4379.11	3255.26
PF3D7_0802800	PF08_0129	serine/threonine protein phosphatase 2B catalytic subunit A	CNA	143.75	14.2785	43.8182	208.552	11.9247	54.0502
PF3D7_0802300	PF08_0130	periodic tryptophan protein 2, putative	PWP2	4613.73	4382.53	3285.36	4621.35	4346.32	3415.4
PF3D7_0802200	PF08_0131	1-cys peroxiredoxin	1-CysPxn	13652.3	19443.2	11074.5	12316.8	16140.6	11268.1
PF3D7_0802000	PF08_0132	glutamate dehydrogenase, putative	GDH3	17574.9	29643.2	14055.9	18739.8	24882.7	15075.7
PF3D7_0801600	PF08_0134	conserved Plasmodium protein, unknown function	N/A	630.338	342.539	414.973	571.328	300.934	396.044
PF3D7_0801500	PF08_0135	nucleolar protein 10, putative	NOL10	1876.8	1697.3	1620.03	1849.97	2007.84	1518.1
PF3D7_0801400	PF08_0136	conserved Plasmodium protein, unknown function	N/A	60.413	21.8013	40.6403	28.6807	25.8273	43.717
PF3D7_0801300	PF08_0136b	von Willebrand factor A domain-related protein	WARP	469.09	85.9507	125.656	298.861	99.7035	150.785
PF3D7_0801000	PF08_0137	Plasmodium exported protein (PHISTc), unknown function	N/A	11866.5	18435.3	9302.7	11083.7	16684.6	9786.12
PF3D7_0800500	PF08_0138	rifin	RIF	73.8848	314.633	121.977	51.4898	27.8632	22.3417
N/A	PF08_0139	rifin (RIF)		166.258	309.299	126.457	160.063	171.506	161.882
PF3D7_0800300	PF08_0140	erythrocyte membrane protein 1, PfEMP1	VAR	56.3986	53.2709	82.0384	47.7451	11.7419	23.9981
PF3D7_0800200	PF08_0141	erythrocyte membrane protein 1, PfEMP1	VAR	132.194	78.6042	87.2452	114.996	39.2835	39.7233
PF3D7_0800100	PF08_0142	erythrocyte membrane protein 1, PfEMP1	VAR	62.4606	40.7844	38.7099	83.988	16.7037	16.568
PF3D7_1000100	PF10_0001	erythrocyte membrane protein 1, PfEMP1	VAR	81.9434	33.1887	30.3649	99.6217	31.6183	38.7401
PF3D7_1000200	PF10_0002	rifin	RIF	1213.7	5865.34	2749.95	367.161	1852.64	1150.48
PF3D7_1000300	PF10_0003	rifin	RIF	273.3	193.825	182.806	226.988	416.907	321.585
PF3D7_1000400	PF10_0004	rifin	RIF	369.646	1142.45	652.984	100.969	295.442	357.672
PF3D7_1000500	PF10_0005	rifin	RIF	180.755	166.882	191.484	125.555	182.953	223.146
PF3D7_1000600	PF10_0006	rifin	RIF	5231.14	3111.36	2480.84	5307.34	7783.95	4630.3
PF3D7_1001000	PF10_0013	Plasmodium exported protein (hyp12), unknown function	PfJ13	6511.22	6751.88	5184.99	6395.8	7656.85	5623.3
PF3D7_1001100	PF10_0015	acyl-CoA binding protein, isoform 1, ACBP1	ACBP1	691.71	1017.81	2158.32	559.757	1006.66	1844.56
PF3D7_1001200	PF10_0016	acyl-CoA binding protein, isoform 2, ACBP2	ACBP2	7285.44	6736.51	7823.12	7165.38	7321.54	7290.51
PF3D7_1001300	PF10_0017	Plasmodium exported protein (PHISTa), unknown function	N/A	240.946	237.188	256.473	175.77	207.702	237.673
PF3D7_1001400	PF10_0018	exported lipase 1	XL1	4476.73	1672.89	1594.3	3895.82	1743.22	1405.05
PF3D7_1001500	PF10_0019	early transcribed membrane protein 10.1	ETRAMP10	92319.6	34711.3	25756.2	76424.2	43813.8	28606.6
PF3D7_1001600	PF10_0020	exported lipase 2	XL2	2635.7	1362.62	1210.07	3587.7	1186.86	1182.3
PF3D7_1001700	PF10_0021	Plasmodium exported protein (PHISTc), unknown function	N/A	1503.98	483.3	562.28	1249.14	504.607	531.984
PF3D7_1001800	PF10_0022	Plasmodium exported protein (PHISTc), unknown function	N/A	412.82	147.656	144.85	447.203	176.43	153.514
PF3D7_1001900	PF10_0023	Plasmodium exported protein (hyp16), unknown function	PfJ23	724.527	287.134	398.826	783.771	419.994	378.773
PF3D7_1002000	PF10_0024	Plasmodium exported protein (hyp2), unknown function	N/A	111.228	21.6007	13.0772	75.1002	68.9697	33.7845
PF3D7_1002100	PF10_0025	EMP1-trafficking protein	PTP5	2875.55	955.5	1104.08	3032.39	1085.02	1211.38
PF3D7_1002200	PF10_0026	tryptophan-rich antigen 3	PArt	4435.47	8407.54	4418.29	5176.54	9421.54	5194.75
PF3D7_1002300	PF10_0027	conserved Plasmodium protein, unknown function	N/A	47.2322	60.7223	104.576	31.0735	54.2873	59.9568
PF3D7_1002400	PF10_0028	transformer-2 protein homolog beta, putative	TRA2B	9175.18	10916.3	8397.65	8225.53	10995.1	8474.03
PF3D7_1002500	PF10_0029	conserved Plasmodium protein, unknown function	N/A	763.045	569.194	1006.34	678.266	884.641	985.783
PF3D7_1002600	PF10_0030	conserved Plasmodium protein, unknown function	N/A	320.557	301.016	315.319	271.663	314.354	310.848
PF3D7_1002700	PF10_0031	conserved Plasmodium protein, unknown function	N/A	307.079	194.369	168.452	377.935	233.268	192.13
PF3D7_1002800	PF10_0032	DnaJ protein, putative	N/A	233.985	445.17	219.04	211.176	297.254	214.076
PF3D7_1002900	PF10_0033	conserved Plasmodium protein, unknown function	N/A	825.404	318.726	441.765	696.76	398.058	373.17
PF3D7_1003000	PF10_0034	conserved Plasmodium protein, unknown function	N/A	27.0927	22.5622	7.92567	35.9892	17.7703	10.2085
PF3D7_1003100	PF10_0034, PF10_0034a	conserved Plasmodium protein, unknown function	N/A	168.06	100.247	118.317	189.43	115.397	116.659
PF3D7_1003200	PF10_0035	ribosome-binding factor A, putative	N/A	598.615	471.092	656.452	531.595	474.54	561.233
PF3D7_1003300	PF10_0036	N-terminal acetyltransferase A complex catalytic subunit ARD1, putative	ARD1	1480.05	985.225	1759.47	1238.22	1508.84	1554.17
PF3D7_1003400	PF10_0037	conserved Plasmodium protein, unknown function	N/A	174.638	58.1087	105.164	244.392	82.2933	118.862
PF3D7_1003500	PF10_0038	40S ribosomal protein S20e, putative	N/A	15223.1	13900.1	11630.6	15721.3	15448.6	11859.2
PF3D7_1003600	PF10_0039	inner membrane complex protein 1c, putative	IMC1c	2940.6	402.579	827.975	3224.42	527.374	801.899
PF3D7_1003700	PF10_0040	MKT1 domain-containing protein, putative	N/A	517.61	601.279	749.385	499	551.502	936.207
PF3D7_1003800	PF10_0041	U5 small nuclear ribonucleoprotein component, putative	EFTUD2	5053.29	6191.45	5358.28	4096.64	7001.59	5244.53
PF3D7_1003900	PF10_0042	conserved Plasmodium protein, unknown function	N/A	14.1123	20.0628	15.4922	10.2833	11.5613	13.3972
PF3D7_1004000	PF10_0043	60S ribosomal protein L13, putative	N/A	14689.1	11731.7	10979.9	14768.1	13512.4	10840.4
PF3D7_1004100	PF10_0044	conserved Plasmodium protein, unknown function	N/A	59.3237	115.314	139.376	63.6447	74.763	140.98
PF3D7_1004200	PF10_0045	WD repeat-containing protein, putative	N/A	1335.6	1672.77	908.397	1623.81	1478.11	1059.87
PF3D7_1004300	PF10_0046	E3 ubiquitin-protein ligase, putative	N/A	3619.75	4594.6	2277.34	3975.97	3838.04	2207.43
PF3D7_1004400	PF10_0047	RNA-binding protein, putative	N/A	9920.65	16675.3	9117.56	9673.42	13672.6	8929.4
PF3D7_1004500	PF10_0048	conserved Plasmodium protein, unknown function	N/A	668.763	400.187	583.942	625.499	461.953	505.572
PF3D7_1004600	PF10_0049	conserved Plasmodium membrane protein, unknown function	N/A	305.841	266.572	206.374	313.174	220.231	221.738
PF3D7_1004700	PF10_0050	conserved Plasmodium protein, unknown function	N/A	84.9818	88.9662	163.151	85.675	110.431	133.729
PF3D7_1004800	PF10_0051	ADP/ATP carrier protein, putative	N/A	1305.42	1329.2	1091.07	1290.65	1192.51	1136.81
PF3D7_1004900	PF10_0052	conserved Plasmodium protein, unknown function	N/A	1147.15	1294.14	1280.41	944.063	1056.27	1150.52
PF3D7_1005000	PF10_0053	methionine--tRNA ligase, putative	MRSapi	1044.61	1166.24	1143.63	934.026	1151.8	1051.25
PF3D7_1005100	PF10_0054	U3 small nucleolar RNA-associated protein 25, putative	UTP25	2457.79	4711.16	2437.1	2327.97	4145	2477.29
PF3D7_1005200	PF10_0054a	conserved Plasmodium protein, unknown function	N/A	82.619	38.849	30.8527	81.0177	28.466	26.5207
PF3D7_1005300	PF10_0055	conserved Plasmodium protein, unknown function	N/A	26.1465	4.9875	9.90867	35.134	7.23733	16.4173
PF3D7_1005400	PF10_0056	conserved Plasmodium protein, unknown function	N/A	36.3292	32.5118	30.9467	40.5043	35.8153	34.8402
PF3D7_1005500	PF10_0057	regulator of nonsense transcripts 1, putative	UPF1	942.057	1089.33	726.188	905.78	855.345	765.572
PF3D7_1005600	PF10_0057a, PF10_0058	DnaJ protein, putative	N/A	3829.48	5962.05	3989.96	3591.86	4737.05	3789.05
PF3D7_1005700	PF10_0058	peptidase, putative	N/A	77.825	66.4045	39.7527	98.7238	54.48	50.4182
PF3D7_1005800	PF10_0059	conserved Plasmodium membrane protein, unknown function	N/A	33.4748	9.2015	10.4208	24.7017	5.67867	11.0562
PF3D7_1005900	PF10_0060	conserved Plasmodium protein, unknown function	N/A	647.43	366.986	325.653	787.758	300.387	295.712
PF3D7_1006000	PF10_0061	IMP1-like protein, putative	IMP4	469.408	169.423	351.722	362.982	191.927	345.814
PF3D7_1006100	PF10_0062	CCR4-NOT transcription complex subunit 5, putative	NOT5	141.099	167.507	372.534	96.95	181.162	308.959
PF3D7_1006200	PF10_0063	DNA/RNA-binding protein Alba 3	ALBA3	39233.1	43339.2	36616.3	38133.8	41781.6	33224.6
PF3D7_1006300	PF10_0063a	conserved Plasmodium protein, unknown function	N/A	184.742	73.8433	108.044	128.52	67.7677	86.304
PF3D7_1006400	PF10_0064	conserved Plasmodium protein, unknown function	N/A	592.866	383.584	358.046	528.496	414.087	410.704
PF3D7_1006500	PF10_0065	conserved Plasmodium protein, unknown function	N/A	1054.94	960.676	817.96	916.351	891.851	891.861
PF3D7_1006600	PF10_0066	phosducin-like protein, putative	PhLP1	5429.22	4344.67	3944.94	4473.78	4742	3897.37
PF3D7_1006700	PF10_0067	conserved Plasmodium protein, unknown function	N/A	3238.62	5944.51	2263.85	3587.11	4525.52	2577.64
PF3D7_1006800	PF10_0068	single-strand telomeric DNA-binding protein GBP2, putative	GBP2	8611.57	5960.37	4933.25	11522.2	5601.5	4603.71
PF3D7_1006900	PF10_0069	PPPDE peptidase, putative	N/A	1662.21	1285	1598.2	1348.15	1696.33	1489.61
PF3D7_1007000	PF10_0070	conserved membrane protein, unknown function	N/A	2495.19	1596	2207.69	2293.14	2360.32	2008.87
PF3D7_1007100	PF10_0070a	conserved Plasmodium protein, unknown function	N/A	33.7508	7.50567	13.4748	42.3272	8.81933	12.926
PF3D7_1007200	PF10_0071	rho GTPase-activating protein, putative	N/A	257.82	12.1803	64.625	426.586	24.0085	89.4382
PF3D7_1007300	PF10_0072	RING zinc finger protein, putative	N/A	90.561	12.7073	21.7603	132.56	17.0597	29.9305
PF3D7_1007400	PF10_0073	conserved Plasmodium protein, unknown function	N/A	1288.4	1373.36	1160.05	1226.1	1205.33	1058.39
PF3D7_1007500	PF10_0073, PF10_0073a	conserved Plasmodium protein, unknown function	N/A	1032.95	972.063	861.528	946.655	864.854	861.416
PF3D7_1007600	PF10_0074	conserved Plasmodium protein, unknown function	N/A	1512.31	1211.22	1469.78	1408.09	1364.45	1336.05
PF3D7_1007700	PF10_0075	AP2 domain transcription factor AP2-I	AP2-I	4632.8	7246.36	3614.89	5231.02	6016.75	4194.23
PF3D7_1007800	PF10_0076	conserved Plasmodium protein, unknown function	N/A	96.2053	191.983	218.147	61.9688	203.095	320.684
PF3D7_1007900	PF10_0077	eukaryotic translation initiation factor 3 subunit D, putative	EIF3D	8670.54	7433.8	6038.47	9156.89	7884.23	5946.87
PF3D7_1008000	PF10_0078	histone deacetylase 2	HDA2	4351.98	8840.55	5042.87	4437.1	8265.59	5290.96
PF3D7_1008100	PF10_0079	zinc finger protein, putative	N/A	5095.36	8218.77	6070.57	4568.36	8827.8	6255.74
PF3D7_1008200	PF10_0080	endonuclease, putative	N/A	383.405	68.3702	109.774	507.32	67.207	121.813
PF3D7_1008400	PF10_0081	26S protease regulatory subunit 4, putative	RPT2	12777.2	14827.1	9469.28	11548.6	13778.3	9126.29
PF3D7_1008500	PF10_0082	conserved Plasmodium membrane protein, unknown function	N/A	2134.01	2194.62	1600.43	2014.34	1854.25	1387.49
PF3D7_1008600	PF10_0083	zinc finger (CCCH type) protein, putative	N/A	49.675	6.2535	9.0685	56.1317	6.00217	9.56633
PF3D7_1008700	PF10_0084	tubulin beta chain	N/A	6988.45	7464.64	5220.87	6037.97	4725.07	4255
PF3D7_1008800	PF10_0085	nucleolar protein 5, putative	NOP5	6534	4561.81	3742.94	8306.78	4543.51	3670.88
PF3D7_1008900	PF10_0086	adenylate kinase	AK1	6229.59	4401.11	5656.93	5642.5	5895.93	5198.26
PF3D7_1009000	PF10_0087	diphthine methyl ester synthase, putative	DPH5	3590.89	2719.16	2799.95	3755.32	2998.57	2871.09
PF3D7_1009100	PF10_0088	conserved Plasmodium membrane protein, unknown function	N/A	75.3265	115.795	186.462	81.8833	209.465	191.479
PF3D7_1009200	PF10_0089	small subunit rRNA synthesis-associated protein, putative	N/A	991.977	790.484	553.462	956.052	781.182	552.709
PF3D7_1009300	PF10_0090	conserved Plasmodium protein, unknown function	N/A	1694.63	1464.3	1034.09	1668.24	1486.04	1152.43
PF3D7_1009400	PF10_0091	zinc finger protein, putative	ZNF2	1977.55	1935.42	1273.82	1636.54	1775.57	1266.09
PF3D7_1009500	PF10_0092	metalloprotease, putative	N/A	1790.35	2193.95	1723.54	1574.1	2045.78	1682.03
PF3D7_1009600	PF10_0093	protein phosphatase PPM10, putative	PPM10	1337.58	1085.28	1130.14	1309.23	1151.26	1216.67
PF3D7_1009700	PF10_0094	tubulin--tyrosine ligase, putative	N/A	219.522	155.533	223.852	391.486	152.895	286.541
PF3D7_1009800	PF10_0095	conserved Plasmodium membrane protein, unknown function	N/A	5792.37	5417.56	4603.97	5861.04	6335.45	5041.48
PF3D7_1009900	PF10_0096	conserved Plasmodium protein, unknown function	N/A	974.523	888.464	767.828	904.139	1017.25	851.935
PF3D7_1010000	PF10_0097	ribosomal protein L43, mitochondrial, putative	N/A	5096.58	4916.49	4195.01	5152.45	4314.94	3648.29
PF3D7_1010100	PF10_0098	PI31 domain-containing protein, putative	N/A	2461.1	2698.81	1950.22	2317.31	2483.64	1742.33
PF3D7_1010200	PF10_0099	DNA2/NAM7 helicase, putative	N/A	3762.05	5961.09	4641.2	3574.87	5239.73	4376.84
PF3D7_1010300	PF10_0100	succinate dehydrogenase subunit 4, putative	SDH4	1248.66	497.247	488.239	1304.48	511.95	536.986
PF3D7_1010400	PF10_0101	conserved Plasmodium protein, unknown function	N/A	233.547	67.8828	191.261	187.233	70.8248	199.706
PF3D7_1010500	PF10_0102	ankyrin-repeat protein, putative	N/A	108.22	19.539	28.8213	79.2692	31.281	34.2343
PF3D7_1010600	PF10_0103	eukaryotic translation initiation factor 2 subunit beta	eIF2beta	10413.6	10349.8	11267.9	9742.27	12966.4	10363.1
PF3D7_1010700	PF10_0104	dolichyl-phosphate-mannose--protein mannosyltransferase, putative	N/A	15468.2	18058.7	12789.5	13880.9	16677.2	12739.3
PF3D7_1010800	PF10_0105	50S ribosomal protein L22, mitochondrial, putative	N/A	785.38	460.75	715.627	555.834	513.466	605.547
PF3D7_1010900	PF10_0106	conserved Plasmodium protein, unknown function	N/A	568.907	527.963	550.719	425.697	575.394	500.506
PF3D7_1011000	PF10_0107	inner membrane complex sub-compartment protein 1	ISP1	436.836	189.698	240.723	379.05	166.202	200.045
PF3D7_1011100	PF10_0108	conserved Plasmodium protein, unknown function	N/A	495.236	622.705	379.127	458.958	494.288	440.889
PF3D7_1011200	PF10_0109	conserved Plasmodium protein, unknown function	N/A	1103.85	740.157	825.208	1266.26	813.754	857.622
PF3D7_1011300	PF10_0110	protein ARV1, putative	ARV1	21.5205	98.093	114.103	40.3077	105.199	112.949
PF3D7_1011400	PF10_0111	proteasome subunit beta type-5	N/A	4875.23	2909.6	2918.81	5719.13	2946.92	2808.53
PF3D7_1011500	PF10_0112	conserved Plasmodium membrane protein, unknown function	N/A	1129.19	1004.3	1195.72	1032.42	1115.29	1248.74
PF3D7_1011600	PF10_0113	conserved Plasmodium protein, unknown function	N/A	315.977	424.378	383.732	240.315	431.158	496.288
PF3D7_1011700	PF10_0114	DNA repair protein RAD23, putative	RAD23	6789.39	8252.32	7075.29	6408.73	8573.26	6764.06
PF3D7_1011800	PF10_0115	PRE-binding protein	PREBP	14070.4	66460.5	20578.4	14476.3	44731.9	24998.8
PF3D7_1011900	PF10_0116	heme oxygenase	HO	1469.21	615.43	1061.66	1694.71	906.52	1052.68
PF3D7_1012000	PF10_0117	RING zinc finger protein, putative	N/A	2038.9	1911.69	1783.48	2283.23	2147.65	1885.71
PF3D7_1012100	PF10_0118	conserved Plasmodium protein, unknown function	N/A	1610.02	1430.1	1218.04	1493.33	1191.09	1134.15
PF3D7_1012200	PF10_0119	rhoptry associated adhesin	RA	275.251	28.4307	133.857	406.493	49.4523	150.611
PF3D7_1012300	PF10_0120	cytochrome b-c1 complex subunit 7, putative	QCR7	1077.57	487.286	673.522	1202.06	426.992	634.089
PF3D7_1012400	PF10_0121	hypoxanthine-guanine phosphoribosyltransferase	HGPRT	53392	63068.4	48095.5	47440.5	41562	33733
PF3D7_1012500	PF10_0122	phosphoglucomutase, putative	N/A	2435.2	1426.58	1570.32	2488.6	1556.97	1588.53
PF3D7_1012600	PF10_0123	GMP synthase [glutamine-hydrolyzing]	GMPS	4546.59	3467.58	3681.33	4187.01	4146.29	3718.03
PF3D7_1012700	PF10_0124	NLI interacting factor-like phosphatase, putative	NIF4	897.2	716.494	632.377	1222.81	729.399	696.287
PF3D7_1012800	PF10_0125	conserved Plasmodium protein, unknown function	N/A	221.031	274.153	231.721	219.985	254.411	246.784
PF3D7_1012900	PF10_0126	autophagy-related protein 18, putative	ATG18	1919.66	1921.46	2093.17	1768.17	1800.27	1806.12
PF3D7_1013000	PF10_0127	zinc finger protein, putative	N/A	2254.08	1255.15	1168.36	2342.84	1539.52	1449.89
PF3D7_1013100	PF10_0128	U3 small nucleolar RNA-associated protein 13, putative	UTP13	1527.43	1189.78	1319.73	1337.35	1467.05	1419.2
PF3D7_1013200	PF10_0129	conserved Plasmodium protein, unknown function	N/A	1595.24	1930.02	1295.68	1709.52	1697.77	1379.62
PF3D7_1013300	PF10_0130	conserved Plasmodium protein, unknown function	N/A	1182.78	903.832	893.811	1287.14	935.805	901.768
PF3D7_1013400	PF10_0131	conserved Plasmodium protein, unknown function	N/A	202.212	113.089	141.285	184.037	140.253	151.363
PF3D7_1013500	PF10_0132	phosphoinositide-specific phospholipase C	PI-PLC	2056.02	3108.27	1987.34	1916.26	2772.07	1899.91
PF3D7_1013600	PF10_0133	conserved Plasmodium protein, unknown function	N/A	966.541	1304.86	765.274	897.326	975.22	776.962
PF3D7_1013700	PF10_0134	conserved Plasmodium protein, unknown function	N/A	619.179	376.832	579.494	491.317	633.233	627.403
PF3D7_1013800	PF10_0135	conserved Plasmodium protein, unknown function	N/A	637.867	184.244	291.121	933.43	175.199	414.472
PF3D7_1013900	PF10_0136	translation initiation factor eIF-2B subunit delta, putative	N/A	3070.98	2794.55	1800.85	3210.98	2682.59	1731.03
PF3D7_1014000	PF10_0137	GDP-L-fucose synthase	FS	83.7705	5.26167	9.03917	86.0687	9.52567	17.1573
PF3D7_1014100	PF10_0138	merozoite surface protein MSA180, putative	MSA180	211.513	18.1533	26.3183	466.547	39.153	54.1375
PF3D7_1014200	PF10_0139	male gamete fusion factor HAP2, putative	HAP2	36.7767	7.13333	6.021	31.3202	14.2182	6.54717
PF3D7_1014300	PF10_0140	SPRY domain-containing protein, putative	N/A	485.127	522.788	428.135	562.002	358.664	420.87
PF3D7_1014400	PF10_0141	MO15-related protein kinase	MRK	1287.49	878.683	1631.87	1260.56	1282.3	1454.34
PF3D7_1014500	PF10_0142	conserved Plasmodium protein, unknown function	N/A	459.661	398.611	397.77	449.57	501.144	395.788
PF3D7_1014600	PF10_0143	transcriptional coactivator ADA2	ADA2	2222.41	5444.1	2115.74	2452.11	3480.86	2354.53
PF3D7_1014700	PF10_0144	prohibitin, putative	N/A	7063.2	6677.91	8144.94	6182.22	7881.54	7341.2
PF3D7_1014800	PF10_0145	conserved Plasmodium protein, unknown function	N/A	17.112	4.8965	8.7015	21.2078	8.72133	14.7378
PF3D7_1014900	PF10_0146	conserved Plasmodium protein, unknown function	N/A	145.005	24.2744	38.0005	246.666	22.3961	49.2307
PF3D7_1015000	PF10_0147	FAD synthetase, putative	N/A	461.532	317.055	504.497	295.085	472.037	488.252
PF3D7_1015100	PF10_0148	CWC16 domain-containing protein, putative	N/A	1337.23	1505.29	1333.93	1356.42	1532.32	1276.35
PF3D7_1015200	PF10_0149	cysteine--tRNA ligase	CysRS	4987.28	4386.33	3334.42	5198.22	3982.01	3114.68
PF3D7_1015300	PF10_0150	methionine aminopeptidase 1b, putative	METAP1b	3301.84	3695.82	3530.58	3067.11	3564.27	3297.19
PF3D7_1015400	PF10_0151	conserved Plasmodium protein, unknown function	N/A	640.638	615.554	579.35	777.629	472.874	512.919
PF3D7_1015500	PF10_0152	conserved Plasmodium protein, unknown function	N/A	440.638	324.001	319.832	370.833	318.096	315.55
PF3D7_1015600	PF10_0153	heat shock protein 60	HSP60	11083.5	12879.9	9657.78	9410.71	12364.5	9426.51
PF3D7_1015700	PF10_0153a	tubulin binding cofactor c, putative	N/A	538.533	486.531	376.269	474.372	306.97	356.205
PF3D7_1015800	PF10_0154	ribonucleoside-diphosphate reductase small chain, putative	N/A	373.232	255.067	280.475	358.859	215.215	263.999
PF3D7_1015900	PF10_0155	enolase	ENO	41103.8	46507.2	39914.6	34669	43612.8	39862.7
PF3D7_1016000	PF10_0156	conserved Plasmodium protein, unknown function	N/A	143.573	106.294	89.6352	207.454	65.6232	90.8212
PF3D7_1016100	PF10_0157	conserved Plasmodium protein, unknown function	N/A	12.6923	21.1827	59.3917	17.8813	16.8592	31.987
PF3D7_1016200	PF10_0158	Rab3 GTPase-activating protein non-catalytic subunit, putative	N/A	1523.29	1464.56	1468.22	1177.13	1593.05	1429.78
PF3D7_1016300	PF10_0159	GBP130 protein	GBP130	19271.4	27059.3	14306.1	19127	15873.3	13114.5
PF3D7_1016400	PF10_0160	serine/threonine protein kinase, FIKK family	FIKK10.1	16067.1	16537.4	17215.2	15107.1	17659.3	14640.8
PF3D7_1016500	PF10_0161	Plasmodium exported protein (PHISTc), unknown function	N/A	308.67	205.111	202.535	298.579	161.881	140.117
PF3D7_1016600	PF10_0161, PF10_0161a	Plasmodium exported protein (PHISTc), unknown function	N/A	289.834	75.5363	121.845	391.786	102.921	95.3562
PF3D7_1016700	PF10_0162	Plasmodium exported protein (PHISTc), unknown function	N/A	3369.83	5674.68	5330.02	2888.42	6174.77	4970.32
PF3D7_1016800	PF10_0163	Plasmodium exported protein (PHISTc), unknown function	N/A	412.966	186.23	288.761	384.647	221.626	283.131
PF3D7_1016900	PF10_0164	early transcribed membrane protein 10.3	ETRAMP10.3	10417.4	4488.95	7154.63	10394.7	3599.43	4209
PF3D7_1017000	PF10_0165	DNA polymerase delta catalytic subunit	N/A	2088.93	2593.06	2468.13	1800.56	1969.31	2119.05
PF3D7_1017100	PF10_0166	rhoptry neck protein 12	RON12	332.849	136.326	225.264	390.344	135.967	183.136
PF3D7_1017200	PF10_0167	enoyl-CoA hydratase-related protein, putative	N/A	105.473	72.2588	115.138	88.854	101.929	88.2635
PF3D7_1017300	PF10_0168	golgi re-assembly stacking protein 1, golgi re-assembly stacking protein 2	GRASP	1668.8	1555.03	1269.27	1803.54	1401	1202.79
PF3D7_1017400	PF10_0169	phosphomannomutase, putative	PMM	2430.1	1697.64	2276	2246.14	2685.12	2242.01
PF3D7_1017500	PF10_0170	essential light chain ELC	ELC	920.818	119.465	226.172	907.155	131.26	198.943
PF3D7_1017600	PF10_0171	conserved Plasmodium protein, unknown function	N/A	5574.05	14131	7398.08	5592.63	11822.6	7166.78
PF3D7_1017700	PF10_0172	conserved Plasmodium protein, unknown function	N/A	45.1875	178.999	113.116	66.4935	190.62	141.561
PF3D7_1017800	PF10_0173	conserved Plasmodium protein, unknown function	N/A	506.335	472.456	596.544	340.366	715.512	649.977
PF3D7_1017900	PF10_0174	26S proteasome regulatory subunit p55, putative	RPN5	2330.93	2242.63	1959.1	2330.59	2264.77	1941.34
PF3D7_1018000	PF10_0175	tRNA pseudouridine synthase, putative	N/A	963.355	1435.12	1078.12	979.62	1081.4	939.467
PF3D7_1018100	PF10_0176	conserved Plasmodium protein, unknown function	N/A	36.2947	141.123	137.328	46.3977	131.565	131.333
PF3D7_1018200	PF10_0177a	serine/threonine protein phosphatase 8, putative	PPP8	566.456	76.0825	191.911	879.793	102.155	240.546
PF3D7_1018300	PF10_0177b	conserved Plasmodium protein, unknown function	N/A	4366.23	4721.61	2965.66	4105.12	4859.37	3104.55
PF3D7_1018400	PF10_0178	conserved Plasmodium protein, unknown function	N/A	81.3895	106.02	235.47	93.8513	43.097	135.681
PF3D7_1018600	PF10_0179	tRNA wybutosine-synthesizing protein, putative	N/A	2045.09	4276.23	1927.08	2080.66	3396.39	2201.43
PF3D7_1018500	PF10_0179, PF10_0179a	pre-mRNA-splicing factor RDS3, putative	RDS3	2795.21	2622.64	2885.74	2464.83	2763.02	2581.41
PF3D7_1018700	PF10_0180	conserved Plasmodium protein, unknown function	N/A	12689.5	16845.2	11392.3	11680.2	15151.5	11686.4
PF3D7_1018800	PF10_0181	conserved protein, unknown function	N/A	324.779	379.721	420.419	211.176	353.833	427.095
PF3D7_1018900	PF10_0182	conserved Plasmodium protein, unknown function	N/A	269.957	263.105	246.738	229.76	252.36	321.894
PF3D7_1019000	PF10_0183	eukaryotic translation initiation factor subunit eIF2A, putative	N/A	3865.56	7989.94	3692.81	4006.18	6807.49	4173.25
PF3D7_1019100	PF10_0184	conserved Plasmodium protein, unknown function	N/A	156.121	29.7222	50.2765	155.458	33.7394	66.3528
PF3D7_1019200	PF10_0185	conserved Plasmodium protein, unknown function	N/A	40.0562	5.87917	7.039	45.9452	7.96967	9.7765
PF3D7_1019300	PF10_0186	zinc finger protein, putative	N/A	153.162	99.8709	97.905	167.885	68.4816	86.3153
PF3D7_1019400	PF10_0187	60S ribosomal protein L30e, putative	N/A	15258.3	10571	16800.8	14659.6	17158	16267.3
PF3D7_1019500	PF10_0188	conserved Plasmodium membrane protein, unknown function	N/A	570.831	184.773	236.28	687.241	155.777	212.444
PF3D7_1019600	PF10_0189	conserved Plasmodium protein, unknown function	N/A	288.034	99.7878	114.45	356.508	74.8245	99.7655
PF3D7_1019700	PF10_0190	conserved Plasmodium protein, unknown function	N/A	377.508	380.336	224.139	509.706	294.447	219.838
PF3D7_1019800	PF10_0191	tRNA methyltransferase, putative	N/A	655.82	789.894	971.77	553.803	839.304	896.495
PF3D7_1019900	PF10_0193	autophagy-related protein 8	ATG8	3151.57	3129.31	2696.85	3179.29	2828.83	2923.87
PF3D7_1020000	PF10_0194	RNA-binding protein 34, putative	RBM34	4599.03	5510.82	3597.04	4157.23	6511.44	3776.79
PF3D7_1020200	PF10_0195	conserved Plasmodium protein, unknown function	N/A	38.8052	5.56983	11.9457	25.4372	8.23867	9.73117
PF3D7_1020100	PF10_0195a	flagellar outer arm dynein-associated protein, putative	N/A	188.342	17.8993	68.2825	147.24	44.9597	45.5903
PF3D7_1020300	PF10_0196	cytoplasmic dynein intermediate chain, putative	N/A	104.639	15.694	30.6442	87.1818	16.4465	27.9772
PF3D7_1020400	PF10_0197	rRNA (cytosine-C(5))-methyltransferase, putative	RCM1	1338.56	1037.3	1007.79	1298.92	1278.66	1033.43
PF3D7_1020500	PF10_0198	ribosomal silencing factor RsfS, putative	N/A	1161.58	2510.92	1264.2	1103.41	1931.48	1386.57
PF3D7_1020600	PF10_0199	conserved Plasmodium membrane protein, unknown function	N/A	196.792	313.023	288.501	159.249	379.281	343.925
PF3D7_1020700	PF10_0200	histone acetyltransferase, putative	N/A	3636.1	3525.72	2986.74	3821.37	4254.97	3095.52
PF3D7_1020900	PF10_0203	ADP-ribosylation factor	ARF1	22478.1	23147.1	23522.1	20345	23988.6	20647.1
PF3D7_1021000	PF10_0204	conserved Plasmodium protein, unknown function	N/A	784.969	564.789	735.938	1044.63	546.922	699.091
PF3D7_1021100	PF10_0205	conserved Plasmodium protein, unknown function	N/A	1016.97	527.515	359.98	1156.66	682.452	444.729
PF3D7_1021200	PF10_0206	conserved Plasmodium protein, unknown function	N/A	831.236	725.548	760.214	805.058	517.933	684.052
PF3D7_1021300	PF10_0207	apicoplast integral membrane protein, putative	N/A	14.4767	8.01783	4.74167	51.6193	11.3882	9.0395
PF3D7_1021400	PF10_0208	endomembrane protein 70, putative	N/A	1548.42	834.915	1240.85	1358.32	1328.18	1252.25
PF3D7_1021500	PF10_0209	ATP-dependent RNA helicase ROK1, putative	ROK1	1556.59	2023.45	1551.91	1497.27	1702.01	1548.41
PF3D7_1021600	PF10_0210	deoxyribose-phosphate aldolase, putative	DPA	3618.83	2232.56	2759.69	3731.54	2416.97	2393.16
PF3D7_1021700	PF10_0211	conserved Plasmodium membrane protein, unknown function	N/A	2290.96	6129.99	2083.42	2957.34	5054.52	2514.49
PF3D7_1021800	PF10_0212a	schizont egress antigen-1	SEA1	1601.6	1356	811.027	2258.95	813.981	875.078
PF3D7_1021900	PF10_0213	PHAX domain-containing protein, putative	N/A	1084.88	5325.34	1204.23	1177.63	2320.37	1334.91
PF3D7_1022000	PF10_0214	RNA-binding protein, putative	N/A	1756.63	2822.74	1675.64	1754.35	2171.69	1643.41
PF3D7_1022200	PF10_0215	conserved Plasmodium membrane protein, unknown function	N/A	2410.93	1805.32	2512.06	2070.88	2524.39	2550.68
PF3D7_1022100	PF10_0215, PF10_0215a	conserved Plasmodium protein, unknown function	N/A	1430.76	1198.13	1265.81	1416.91	1303.83	1197.1
PF3D7_1022300	PF10_0216	ZIP domain-containing protein, putative	ZIPCO	231.211	63.6127	101.162	221.761	53.3008	64.9642
PF3D7_1022400	PF10_0217	serine/arginine-rich splicing factor 4	SRSF4	15675.1	25840.5	13491.9	14779.4	20402.4	13524.8
PF3D7_1022500	PF10_0218	citrate synthase, mitochondrial, putative	CS	535.598	338.401	534.787	499.957	339.902	619.216
PF3D7_1022600	PF10_0219	kelch protein K10	Kelch10	2538.07	2626.08	1959.43	2575.39	2739.52	2017.93
PF3D7_1022700	PF10_0220	phospholipid scramblase, putative	N/A	157.735	29.7712	65.8842	256.479	57.423	87.4278
PF3D7_1022800	PF10_0221	4-hydroxy-3-methylbut-2-en-1-yl diphosphate synthase (ferredoxin), putative	ISPG	672.935	433.771	431.577	754.341	392.67	381.271
PF3D7_1022900	PF10_0222	CDGSH iron-sulfur domain-containing protein, putative	N/A	319.991	204.61	293.661	335.406	218.721	273.221
PF3D7_1023000	PF10_0223	conserved Plasmodium membrane protein, unknown function	N/A	1185.68	715.694	634.456	1237.83	735.149	611.136
PF3D7_1023100	PF10_0224	dynein heavy chain, putative	N/A	112.413	56.2372	49.8756	68.7802	38.9433	46.1813
PF3D7_1023200	PF10_0225	orotidine 5'-phosphate decarboxylase	OMPDC	1251.59	686.66	783.991	1494.4	760.199	747.507
PF3D7_1023300	PF10_0226	conserved Plasmodium protein, unknown function	N/A	327.809	243.651	304.656	286.837	197.636	261.007
PF3D7_1023400	PF10_0227	HORMA domain protein, putative	N/A	855.318	721.206	653.293	766.025	671.628	650.121
PF3D7_1023500	PF10_0228	conserved Plasmodium protein, unknown function	N/A	51.8887	63.1007	42.766	52.124	50.802	47.6827
PF3D7_1023600	PF10_0228, PF10_0229	conserved Plasmodium protein, unknown function	N/A	395.337	176.723	274.674	407.663	164.343	182.414
PF3D7_1023700	PF10_0230	conserved Plasmodium protein, unknown function	N/A	18.3018	5.04167	5.63167	15.144	6.561	6.3515
PF3D7_1023800	PF10_0231	conserved Plasmodium protein, unknown function	N/A	48.9523	21.7177	17.0192	56.3615	16.5947	18.511
PF3D7_1023900	PF10_0232	chromodomain-helicase-DNA-binding protein 1 homolog, putative	CHD1	11280.8	24731.5	10543.4	12696.9	17894	10827.1
PF3D7_1024000	PF10_0233	conserved Plasmodium protein, unknown function	N/A	2842.44	2753.18	2107.4	2900.62	2377.93	2033.04
PF3D7_1024100	PF10_0234	conserved Plasmodium protein, unknown function	N/A	92.3248	249.192	230.678	58.9878	237.277	230.815
PF3D7_1024200	PF10_0235	RNA-binding protein, putative	N/A	288.912	308.379	425.404	202.169	318.222	386.349
PF3D7_1024300	PF10_0236	conserved Plasmodium protein, unknown function	N/A	273.193	266.756	303.233	197.624	206.684	281.488
PF3D7_1024400	PF10_0237	conserved Plasmodium protein, unknown function	N/A	173.432	126.986	135.379	203.817	150.843	172.57
PF3D7_1024500	PF10_0238	conserved Plasmodium protein, unknown function	N/A	626.237	310.628	407.044	748.592	311.861	341.476
PF3D7_1024600	PF10_0240	RAP protein, putative	N/A	508.172	397.482	436.404	399.69	393.948	419.499
PF3D7_1024700	PF10_0241	conserved Plasmodium protein, unknown function	N/A	595.802	482.851	503.402	596.723	389.848	431.062
PF3D7_1024800	PF10_0242	exported protein 3	EXP3	13973.5	15950	7859.99	13174.9	14197.1	7646.47
PF3D7_1024900	PF10_0243	conserved Plasmodium protein, unknown function	N/A	656.913	852.758	705.122	553.37	658.891	705.893
PF3D7_1025000	PF10_0244	EF-hand calcium-binding domain-containing protein, putative	N/A	2979.58	2623.3	1538.23	3341.55	2791.32	1692.06
PF3D7_1025100	PF10_0245	glutamine--fructose-6-phosphate aminotransferase [isomerizing], putative	GFPT	813.194	499.12	445.348	740.1	638.475	485.234
PF3D7_1025300	PF10_0246	conserved Plasmodium protein, unknown function	N/A	1391.86	1742.27	1436.81	1338.36	1614.37	1345.23
PF3D7_1025200	PF10_0246, PF10_0246a	ATP synthase mitochondrial F1 complex assembly factor 2, putative	ATP12	52.9198	132.38	104.061	66.4067	138.975	121.783
PF3D7_1025400	PF10_0248	conserved Plasmodium membrane protein, unknown function	N/A	63.1045	23.6531	25.3145	97.4314	11.3472	29.8354
PF3D7_1025500	PF10_0250	conserved Plasmodium protein, unknown function	N/A	181.836	72.8584	56.1097	153.622	80.3682	57.9112
PF3D7_1025600	PF10_0252	cytochrome c oxidase copper chaperone, putative	COX17	173.878	112.232	147.527	155.658	80.9157	92.801
PF3D7_1025700	PF10_0253	conserved Plasmodium protein, unknown function	N/A	541.604	387.808	583.972	391.728	335.364	408.042
PF3D7_1025800	PF10_0253b	conserved Plasmodium protein, unknown function	N/A	192.511	68.4677	141.896	219.835	56.105	102.677
PF3D7_1025900	PF10_0254	conserved Plasmodium protein, unknown function	N/A	388.047	328.18	285.623	619.612	327.388	375.245
PF3D7_1026000	PF10_0257	conserved Plasmodium protein, unknown function	N/A	11534.5	18982	10466.2	12333.8	16226.3	10865.2
PF3D7_1026100	PF10_0258	conserved Plasmodium protein, unknown function	N/A	652.791	458.483	467.05	564.981	346.828	447.965
PF3D7_1026200	PF10_0259	conserved Plasmodium protein, unknown function	N/A	1175.86	1563.5	1305.46	1062.2	1556.19	1396.13
PF3D7_1026300	PF10_0260	conserved Plasmodium protein, unknown function	N/A	390.661	587.639	563.413	274.671	467.72	490.632
PF3D7_1026400	PF10_0261	cell division cycle protein 20 homolog, putative	CDC20	98.4087	5.685	11.085	97.2863	9.74567	15.483
PF3D7_1026500	PF10_0261a	conserved Plasmodium protein, unknown function	N/A	156.582	11.265	42.0363	215.911	37.2557	68.377
PF3D7_1026600	PF10_0262	conserved Plasmodium protein, unknown function	N/A	994.337	251.269	262.392	1307.36	206.008	250.21
PF3D7_1026800	PF10_0264	40S ribosomal protein S2	RPS2	35909.9	47799.5	33240.6	40880	40846.2	30384
PF3D7_1027000	PF10_0265	conserved Plasmodium protein, unknown function	N/A	41.4355	84.8786	64.0388	35.2713	61.2664	55.4557
PF3D7_1027100	PF10_0266	U3 small nucleolar ribonucleoprotein protein MPP10, putative	MPP10	1979.75	3684.98	2263.2	1645.03	2874.05	2298.28
PF3D7_1027200	PF10_0267	mitochondrial ribosomal protein S22 precursor, putative	N/A	2031.48	2603.27	2389.2	1835.14	2695	2850.16
PF3D7_1027300	PF10_0268	peroxiredoxin	nPrx	5163.39	3808.33	2426.24	7358.87	2926.17	2779.4
PF3D7_1027400	PF10_0269	DNA-directed RNA polymerase II subunit RPB7, putative	RPB7	3340.02	2563.28	3848.78	2657.77	3305.8	3441.05
PF3D7_1027500	PF10_0270	conserved Plasmodium protein, unknown function	N/A	90.951	112.755	97.694	47.7437	71.2413	93.9867
PF3D7_1027700	PF10_0271	centrin-3	CEN3	195.673	172.275	222.078	316.948	161.528	216.676
PF3D7_1027800	PF10_0272	60S ribosomal protein L3	RPL3	47853.6	57825.3	37301.2	54223.1	59039.2	40147.5
PF3D7_1027900	PF10_0273	palmitoyltransferase DHHC10, putative	DHHC10	132.682	74.3977	88.8565	127.462	61.7667	87.567
PF3D7_1028000	PF10_0274	methyltransferase, putative	N/A	2426.23	2249.48	2310.92	2484.9	3426.07	2807.27
PF3D7_1028100	PF10_0275	protoporphyrinogen oxidase	PPO	308.197	236.528	305.18	311.58	294.121	299.73
PF3D7_1028200	PF10_0276	RING zinc finger protein, putative	N/A	915.444	626.394	811.116	1150.41	598.288	740.956
PF3D7_1028300	PF10_0277	rRNA-processing protein EBP2, putative	EBP2	2859.46	4764.9	3187.91	2983.82	3620.23	2979.06
PF3D7_1028400	PF10_0278	nucleolar preribosomal assembly protein, putative	N/A	3141.09	2738.66	2278.33	2882.93	3027.23	2220.98
PF3D7_1028500	PF10_0279	partial CSTF domain-containing protein, putative	N/A	2430.56	3204.63	1858.27	2483.66	2618.77	1780.06
PF3D7_1028600	PF10_0280	conserved Plasmodium protein, unknown function	N/A	364.394	73.546	133.541	551.767	62.6482	145.458
PF3D7_1028700	PF10_0281	merozoite TRAP-like protein	MTRAP	1513.94	134.908	239.759	2420.13	154.455	238.117
PF3D7_1028800	PF10_0282	conserved Plasmodium protein, unknown function	N/A	538.566	182.006	351.281	549.368	219.153	304.715
PF3D7_1028900	PF10_0283	inner membrane complex protein 1m, putative	IMC1m	245.317	22.461	43.7778	285.371	41.1513	64.3762
PF3D7_1029100	PF10_0284	conserved Plasmodium protein, unknown function	N/A	605.905	650.562	567.38	569.7	603.453	556.764
PF3D7_1029200	PF10_0285	WD repeat-containing protein, putative	N/A	2915.51	3875.61	2935.53	2677.48	3212.3	2584.12
PF3D7_1029300	PF10_0286	conserved Plasmodium protein, unknown function	N/A	1461.51	2090.61	1813.76	1337.3	1558.77	1492.47
PF3D7_1029400	PF10_0287	LEM3/CDC50 family protein, putative	N/A	2207.58	1960.29	1949.46	2281.48	2097.27	1863.48
PF3D7_1029500	PF10_0288	conserved Plasmodium protein, unknown function	N/A	237.692	133.368	168.692	208.981	216.394	165.664
PF3D7_1029600	PF10_0289	adenosine deaminase	ADA	8527.11	5433.01	6597.41	6447.56	7500.09	6140.9
PF3D7_1029700	PF10_0290	conserved Plasmodium protein, unknown function	N/A	13.3383	7.45683	7.98233	20.604	7.57917	8.60167
PF3D7_1029800	PF10_0291	RAP protein, putative	N/A	1297.35	920.549	868.15	1487.17	1628.25	1144.99
PF3D7_1029900	PF10_0292	conserved Plasmodium protein, unknown function	N/A	915.189	121.385	263.173	1572.26	138.628	360.662
PF3D7_1030000	PF10_0293	transcription elongation factor SPT4, putative	SPT4	2508.77	1662.09	2324.79	1989.64	2585.05	2221.18
PF3D7_1030100	PF10_0294	pre-mRNA-splicing factor ATP-dependent RNA helicase PRP22, putative	PRP22	1692.5	2127.49	1788.09	1578.12	2191.23	1719.56
PF3D7_1030200	PF10_0295	claudin-like apicomplexan microneme protein, putative	CLAMP	479.745	94.5077	154.396	618.483	128.393	199.069
PF3D7_1030300	PF10_0296	conserved Plasmodium protein, unknown function	N/A	690.29	511.379	163.172	772.608	489.12	237.334
PF3D7_1030400	PF10_0297	conserved Plasmodium protein, unknown function	N/A	24.1083	32.0282	45.3623	25.9257	43.9567	63.3498
PF3D7_1030500	PF10_0298	26S proteasome regulatory subunit RPN9, putative	RPN9	1799.47	1243.46	1644.68	1610.74	1556.48	1553.99
PF3D7_1030600	PF10_0299	tRNA N6-adenosine threonylcarbamoyltransferase	KAE1	2613.79	2408.49	1793.77	2525.17	2489.87	1730.65
PF3D7_1030700	PF10_0300	RNA methyltransferase, putative	N/A	4533.02	3993.46	3176.58	4424.52	4241.8	3073.87
PF3D7_1030800	PF10_0301	calmodulin, putative	N/A	473.666	241.695	261.518	670.386	258.862	262.212
PF3D7_1030900	PF10_0302	ookinete surface protein P28	P28	267.025	50.8432	65.6365	224.07	51.0087	52.5685
PF3D7_1031000	PF10_0303	ookinete surface protein P25	P25	628.769	126.383	168.623	306.513	132.398	117.872
PF3D7_1031100	PF10_0304	conserved Plasmodium protein, unknown function	N/A	1786.28	1681.65	1693.26	1389.29	2215.78	1734.05
PF3D7_1031200	PF10_0306	MORN repeat-containing protein 1	MORN1	678.586	135.385	279.86	854.761	149.407	323.919
PF3D7_1031300	PF10_0307	conserved Plasmodium protein, unknown function	N/A	3181.03	5243.94	1499.82	3439.49	4242.58	1650.82
PF3D7_1031400	PF10_0308	OTU-like cysteine protease	OTU	613.854	294.14	213.008	677.882	309.344	279.125
PF3D7_1031500	PF10_0309	DEAD/DEAH box helicase, putative	N/A	1891.69	1938.03	1544.58	1990.87	1882.45	1541.84
PF3D7_1031600	PF10_0310	conserved Plasmodium protein, unknown function	GEXP15	2896.92	5629.6	2951.95	2830.27	4180.64	2942.46
PF3D7_1031700	PF10_0311	protein phosphatase inhibitor 3	I3	2348.5	1879.6	1598.64	2380.88	2352.92	1720.85
PF3D7_1031800	PF10_0312	conserved Plasmodium protein, unknown function	N/A	502.097	142.914	188.876	519.82	118.521	204.659
PF3D7_1032000	PF10_0313	ribosome maturation factor RimM, putative	RimM	248.464	241.853	223.026	231.393	243.539	214.567
PF3D7_1031900	PF10_0313, PF10_0313a	conserved Plasmodium protein, unknown function	N/A	562.278	518.634	522.665	486.77	466.089	520.485
PF3D7_1032100	PF10_0314	mRNA-decapping enzyme subunit 1, putative	DCP1	5010.37	7524.34	4860.81	4601.25	6930.39	4540.66
PF3D7_1032200	PF10_0314a	conserved Plasmodium protein, unknown function	N/A	160.714	128.004	97.1912	143.503	123.967	89.3593
PF3D7_1032300	PF10_0315	conserved Plasmodium protein, unknown function	N/A	1014.91	1266.49	757.237	1028.14	1005.95	851.619
PF3D7_1032400	PF10_0316	phosphatidylinositol N-acetylglucosaminyltransferase subunit A, putative	PIGA	322.519	158.179	231.414	384.382	165.914	237.8
PF3D7_1032500	PF10_0317	DER1-like protein, putative	Der1-2	2123.97	929.611	1306.96	2167.13	1419.84	1285.74
PF3D7_1032600	PF10_0318	conserved protein, unknown function	N/A	1355.09	1112.73	878.9	1250.09	1091.18	899.431
PF3D7_1032700	PF10_0319	conserved Plasmodium protein, unknown function	N/A	1460.2	3440.23	1212.92	1453.84	2015.39	1302.22
PF3D7_1032900	PF10_0320	RNA polymerase II-associated protein 1, putative	N/A	1324.19	1575.46	1291.37	1104.24	1485.81	1204.5
PF3D7_1032800	PF10_0320, PF10_0320a	leucine-rich repeat protein	LRR1	484.396	425.658	325.821	492.92	355.059	294.368
PF3D7_1033000	PF10_0321	conserved Plasmodium protein, unknown function	N/A	299.992	228.505	166.725	250.174	312.443	183.712
PF3D7_1033100	PF10_0322	S-adenosylmethionine decarboxylase/ornithine decarboxylase	AdoMetDC/ODC	15930.7	39183.9	19727.8	18026.3	34103	21586.6
PF3D7_1033200	PF10_0323	early transcribed membrane protein 10.2	ETRAMP10.2	40651.5	49818.6	35180.4	38510.7	51006.2	37339.9
PF3D7_1033300	PF10_0324	conserved Plasmodium protein, unknown function	N/A	2776.51	1723.63	2787.36	2856.74	2241.98	2640.41
PF3D7_1033400	PF10_0325	haloacid dehalogenase-like hydrolase	HAD1	18087.2	16153.3	21768	17210.8	23453.6	20702.6
PF3D7_1033500	PF10_0326	WD repeat-containing protein 70, putative	WDR70	850.708	816.669	937.976	761.385	907.682	881.519
PF3D7_1033600	PF10_0327	pre-mRNA-splicing factor CEF1, putative	CEF1	3865.7	5495.23	3100.9	4022.02	5013.55	3301.25
PF3D7_1033700	PF10_0328	bromodomain protein 1	BDP1	3144.15	4056.89	3178.84	2741.81	3416.41	2917.95
PF3D7_1033800	PF10_0329	plasmepsin VII	N/A	285.632	64.8252	180.143	214.534	65.0365	166.244
PF3D7_1033900	PF10_0330	ubiquitin-conjugating enzyme E2, putative	N/A	2184.6	523.857	727.885	2647.98	496.521	665.553
PF3D7_1034000	PF10_0331	Sec1 family protein, putative	N/A	1115.57	1009.12	1055.4	928.094	1082.71	971.1
PF3D7_1034100	PF10_0331a	conserved Plasmodium protein, unknown function	N/A	10.6558	4.506	4.26667	9.84433	6.31867	6.312
PF3D7_1034200	PF10_0332	apicoplast ribosomal protein L27 precursor, putative	N/A	142.666	76.6992	180.564	120.69	104.897	167.811
PF3D7_1034300	PF10_0333	thioredoxin-like associated protein 2, putative	TLAP2	39.8417	26.1655	28.541	38.1227	20.434	24.208
PF3D7_1034400	PF10_0334	flavoprotein subunit of succinate dehydrogenase	SDHA	715.012	574.606	642.84	602.444	478.043	521.466
PF3D7_1034500	PF10_0335	conserved Plasmodium protein, unknown function	N/A	407.088	443.539	385.333	463.799	495.557	486.419
PF3D7_1034600	PF10_0336	translation initiation factor IF-3, putative	IF3b	239.981	242.016	165.831	228.834	151.052	135.109
PF3D7_1034700	PF10_0337	ADP-ribosylation factor, putative	N/A	190.535	63.0825	119.421	281.605	66.3877	119.026
PF3D7_1034800	PF10_0338	conserved Plasmodium protein, unknown function	N/A	782.959	834.186	928.105	732.899	1096.52	1088.26
PF3D7_1034900	PF10_0340	methionine--tRNA ligase	MRScyt	3881.99	2531.93	2516.19	3815.26	3101.94	2314.1
PF3D7_1035000	PF10_0341	U2 snRNA/tRNA pseudouridine synthase, putative	N/A	384.427	490.625	309.948	345.664	486.926	338.9
PF3D7_1035100	PF10_0342	probable protein, unknown function	N/A	203.917	12.8592	68.5548	236.069	20.5707	105.938
PF3D7_1035200	PF10_0343	S-antigen	N/A	4210.69	211.146	1634.76	6864.79	344.003	1991.56
PF3D7_1035300	PF10_0344	glutamate-rich protein GLURP	GLURP	572.683	17.7503	68.3322	1019.95	47.2567	97.6863
PF3D7_1035400	PF10_0345	merozoite surface protein 3	MSP3	2908.91	446.192	649.39	4630.69	467.676	739.582
PF3D7_1035500	PF10_0346	merozoite surface protein 6	MSP6	5229.79	3022.99	2586.66	7451.13	2756.94	2651.8
PF3D7_1035600	PF10_0347	merozoite surface protein	H101	951.452	139.076	256.146	1352.51	179.137	292.48
PF3D7_1035700	PF10_0348	duffy binding-like merozoite surface protein	DBLMSP	1788.12	55.6413	287.323	3294.4	145.289	388.94
PF3D7_1035800	PF10_0350	probable protein, unknown function	M712	2264.75	904.834	899.598	2036.47	741.393	856.821
PF3D7_1035900	PF10_0351	probable protein, unknown function	M566	1987.98	185.163	330.964	3843.93	247.303	569.412
PF3D7_1036000	PF10_0352	merozoite surface protein	MSP11	889.215	62.8712	119.21	1650.51	86.369	144.946
PF3D7_1036300	PF10_0355	duffy binding-like merozoite surface protein 2	DBLMSP2	122.384	12.2578	14.0625	259.56	21.3573	18.3317
PF3D7_1036500	PF10_0357	probable protein, unknown function	N/A	322.811	123.292	131.442	381.286	87.088	122.889
PF3D7_1036600	PF10_0358	conserved Plasmodium protein, unknown function, unspecified product	N/A	677.883	604.066	617.427	561.727	512.82	619.144
PF3D7_1036700	PF10_0359	phosducin-like protein, putative	PhLP2	897.611	630.424	871.011	823.83	766.441	865.404
PF3D7_1036800	PF10_0360	acetyl-CoA transporter, putative	ACT	676.691	302.831	313.161	834.105	268.113	294.053
PF3D7_1036900	PF10_0361	conserved Plasmodium protein, unknown function	N/A	2493.07	4809.93	2061.55	2850.14	3689.81	2250.72
PF3D7_1037000	PF10_0362	DNA polymerase zeta catalytic subunit, putative	N/A	348.918	217.002	194.503	367.073	224.38	200.655
PF3D7_1037100	PF10_0363	pyruvate kinase 2	PyKII	4315.37	4196.89	4558.11	3958.04	4983.21	4261.18
PF3D7_1037200	PF10_0365	conserved Plasmodium protein, unknown function	N/A	101	7.10667	25.1298	70.105	15.4112	36.8275
PF3D7_1037300	PF10_0366	ADP/ATP transporter on adenylate translocase	ADT	47974.8	60240.8	43640.9	40363.5	54741.5	37535.9
PF3D7_1037400	PF10_0367	conserved Plasmodium protein, unknown function	N/A	656.494	591.393	433.824	670.257	593.071	500.656
PF3D7_1037500	PF10_0368	dynamin-like protein	DYN2	619.543	298.876	262.487	728.049	305.061	253.304
PF3D7_1037600	PF10_0369	TFIIH basal transcription factor complex helicase XPB subunit, putative	XPB	1658.34	1429.89	1354.83	1748.71	1534.49	1422.1
PF3D7_1037700	PF10_0370	enhancer of rudimentary homolog, putative	ERH	2612.94	2026.89	2194.37	2920.29	2139.74	2011.21
PF3D7_1037800	PF10_0371	dynein intermediate chain, putative	N/A	29.6013	5.17017	8.111	29.8887	9.90017	13.838
[truncated: 3,990 more rows]

## Sheet: SAM 24h
Supplementary Data 1d. SAM analysis of microarray (WT vs PRMT5 KO) at 24h post invasion
[truncated: 111 more rows]

[truncated: 4 more sheets: Microarray 36h, SAM 36h, Microarray 46h, SAM 46h]
