# Supplementary material for: A type II protein arginine methyltransferase regulates merozoite invasion in Plasmodium falciparum
Source: Commun Biol. 2023 Jun 22;6:659. doi: 10.1038/s42003-023-05038-z (PMC10287762; doi:10.1038/s42003-023-05038-z)
Supplement: Supplementary file 5 — Supplementary Data 2 [file 42003_2023_5038_MOESM5_ESM.xlsx]

## Sheet: H3R2me2s peaks in 5'UTRs
Supplementary Data 2a. H3R2me2s peaks in 5' UTRs
chr	peak Start	peak End	gene Start	gene End	gene Strand	gene ID	distance To Peak	Product Description	Gene Name or Symbol
Pf3D7_01_v3	5	36	29510	37126	+	PF3D7_0100100	29475	erythrocyte membrane protein 1, PfEMP1	VAR
Pf3D7_01_v3	38	279	29510	37126	+	PF3D7_0100100	29232	erythrocyte membrane protein 1, PfEMP1	VAR
Pf3D7_01_v3	290	314	29510	37126	+	PF3D7_0100100	29197	erythrocyte membrane protein 1, PfEMP1	VAR
Pf3D7_01_v3	27407	27447	29510	37126	+	PF3D7_0100100	2064	erythrocyte membrane protein 1, PfEMP1	VAR
Pf3D7_01_v3	98764	98783	98819	102282	+	PF3D7_0102200	37	ring-infected erythrocyte surface antigen	RESA
Pf3D7_01_v3	109185	109196	107197	108348	-	PF3D7_0102400	-838	lysophospholipase, putative, pseudogene	N/A
Pf3D7_01_v3	229927	229956	228485	229519	-	PF3D7_0105500	-409	conserved protein, unknown function	N/A
Pf3D7_01_v3	234453	234464	230289	234402	-	PF3D7_0105600	-52	FtsJ-like methyltransferase, putative	N/A
Pf3D7_01_v3	259013	259020	255775	258543	-	PF3D7_0106000	-471	conserved protein, unknown function	N/A
Pf3D7_01_v3	321520	321532	322371	326072	+	PF3D7_0107800	840	double-strand break repair protein MRE11	MRE11
Pf3D7_01_v3	321535	321546	322371	326072	+	PF3D7_0107800	826	conserved Plasmodium protein, unknown function	ARP
Pf3D7_01_v3	337011	337021	337168	343833	+	PF3D7_0108300	148	mitochondrial carrier protein, putative	N/A
Pf3D7_01_v3	348473	348492	344400	346540	-	PF3D7_0108400	-1934	mitochondrial carrier protein, putative	N/A
Pf3D7_01_v3	348473	348492	349170	349709	+	PF3D7_0108500	679	ELM2 domain-containing protein, putative	N/A
Pf3D7_01_v3	377704	377716	376294	377004	-	PF3D7_0109500	-701	N-acetyltransferase, GNAT family, putative	N/A
Pf3D7_01_v3	404229	404252	405739	412169	+	PF3D7_0110600	1488	phosphatidylinositol-4-phosphate 5-kinase	PIP5K
Pf3D7_01_v3	430050	430072	421776	427575	-	PF3D7_0111000	-2476	kinesin-8B, putative	N/A
Pf3D7_01_v3	435514	435528	431539	435042	-	PF3D7_0111300	-473	P-loop containing nucleoside triphosphate hydrolase, putative	N/A
Pf3D7_01_v3	435514	435528	436408	438564	+	PF3D7_0111400	881	conserved Plasmodium protein, unknown function	GEXP19
Pf3D7_01_v3	454798	454817	450831	453118	-	PF3D7_0112000	-1681	TatD-like deoxyribonuclease	TatD
Pf3D7_01_v3	454798	454817	454847	455338	+	PF3D7_0112100	31	PIMMS1 protein	PIMMS1
Pf3D7_01_v3	490363	490382	487892	490127	-	PF3D7_0113000	-237	glutamic acid-rich protein GARP	GARP
Pf3D7_01_v3	503997	504011	500959	502868	-	PF3D7_0113200	-1130	Plasmodium exported protein, unknown function	N/A
Pf3D7_01_v3	523767	523786	527107	536351	+	PF3D7_0113800	3322	DBL containing protein, unknown function	N/A
Pf3D7_01_v3	526954	526974	527107	536351	+	PF3D7_0113800	134	DBL containing protein, unknown function	N/A
Pf3D7_01_v3	538128	538147	537109	538025	-	PF3D7_0113900	-104	CX3CL1-binding protein 1	CBP1
Pf3D7_01_v3	538128	538147	542480	546983	+	PF3D7_0114000	4334	exported protein family 1	EPF1
Pf3D7_01_v3	589198	589210	591849	593187	+	PF3D7_0115200	2645	rifin	RIF
Pf3D7_01_v3	617114	617153	607390	614893	-	PF3D7_0115700	-2222	erythrocyte membrane protein 1, PfEMP1	VAR
Pf3D7_01_v3	619345	619367	607390	614893	-	PF3D7_0115700	-4453	erythrocyte membrane protein 1, PfEMP1	VAR
Pf3D7_01_v3	633889	633907	607390	614893	-	PF3D7_0115700	-18997	erythrocyte membrane protein 1, PfEMP1	VAR
Pf3D7_01_v3	640442	640444	607390	614893	-	PF3D7_0115700	-25550	erythrocyte membrane protein 1, PfEMP1	VAR
Pf3D7_01_v3	640449	640584	607390	614893	-	PF3D7_0115700	-25557	erythrocyte membrane protein 1, PfEMP1	VAR
Pf3D7_01_v3	640595	640599	607390	614893	-	PF3D7_0115700	-25703	erythrocyte membrane protein 1, PfEMP1	VAR
Pf3D7_01_v3	640602	640810	607390	614893	-	PF3D7_0115700	-25710	erythrocyte membrane protein 1, PfEMP1	VAR
Pf3D7_01_v3	640821	640851	607390	614893	-	PF3D7_0115700	-25929	erythrocyte membrane protein 1, PfEMP1	VAR
Pf3D7_02_v3	9	189	25232	31168	+	PF3D7_0200100	25044	erythrocyte membrane protein 1, PfEMP1	VAR
Pf3D7_02_v3	193	246	25232	31168	+	PF3D7_0200100	24987	erythrocyte membrane protein 1, PfEMP1	VAR
Pf3D7_02_v3	249	703	25232	31168	+	PF3D7_0200100	24530	erythrocyte membrane protein 1, PfEMP1	VAR
Pf3D7_02_v3	713	737	25232	31168	+	PF3D7_0200100	24496	erythrocyte membrane protein 1, PfEMP1	VAR
Pf3D7_02_v3	744	1152	25232	31168	+	PF3D7_0200100	24081	erythrocyte membrane protein 1, PfEMP1	VAR
Pf3D7_02_v3	14841	14855	25232	31168	+	PF3D7_0200100	10378	erythrocyte membrane protein 1, PfEMP1	VAR
Pf3D7_02_v3	15644	15655	25232	31168	+	PF3D7_0200100	9578	erythrocyte membrane protein 1, PfEMP1	VAR
Pf3D7_02_v3	23143	23177	25232	31168	+	PF3D7_0200100	2056	erythrocyte membrane protein 1, PfEMP1	VAR
Pf3D7_02_v3	68844	68845	69088	69771	+	PF3D7_0201400	244	Plasmodium exported protein (hyp10), unknown function	N/A
Pf3D7_02_v3	107063	107082	103385	105796	-	PF3D7_0202000	-1268	knob-associated histidine-rich protein	KAHRP
Pf3D7_02_v3	114207	114226	112547	113682	-	PF3D7_0202200	-526	EMP1-trafficking protein	PTP1
Pf3D7_02_v3	114207	114226	117225	118235	+	PF3D7_0202300	3000	Plasmodium exported protein (hyp11), unknown function	N/A
Pf3D7_02_v3	192746	192750	192818	194199	+	PF3D7_0204200	69	translocation protein SEC66, putative	SEC66
Pf3D7_02_v3	424985	424997	423063	424654	-	PF3D7_0210300	-332	monocarboxylate transporter, putative	N/A
Pf3D7_02_v3	424985	424997	425689	426497	+	PF3D7_0210400	693	50S ribosomal protein L33, putative	N/A
Pf3D7_02_v3	434222	434232	432041	434086	-	PF3D7_0210600	-137	protein CERLI1	CERLI1
Pf3D7_02_v3	435720	435734	436050	436994	+	PF3D7_0210700	317	syntaxin, Qa-SNARE family	SYN17
Pf3D7_02_v3	483313	483323	483436	488970	+	PF3D7_0212100	114	conserved Plasmodium protein, unknown function	N/A
Pf3D7_02_v3	526067	526077	524700	526043	-	PF3D7_0212700	-25	SRR1-like protein	N/A
Pf3D7_02_v3	526097	526111	528249	531923	+	PF3D7_0212800	2139	multidrug efflux pump, putative	MATE
Pf3D7_02_v3	558489	558500	558585	560594	+	PF3D7_0213800	86	conserved protein, unknown function	N/A
Pf3D7_02_v3	558551	558563	558585	560594	+	PF3D7_0213800	23	conserved protein, unknown function	N/A
Pf3D7_02_v3	577145	577164	575155	576054	-	PF3D7_0214200	-1092	ribosomal protein L13, mitochondrial	mRPL13
Pf3D7_02_v3	578560	578571	578662	586164	+	PF3D7_0214300	92	conserved Plasmodium protein, unknown function	N/A
Pf3D7_02_v3	590090	590100	586765	589051	-	PF3D7_0214400	-1040	protein LTV1, putative	N/A
Pf3D7_02_v3	590108	590119	590501	591421	+	PF3D7_0214500	383	conserved Plasmodium protein, unknown function	N/A
Pf3D7_02_v3	632653	632672	628642	631308	-	PF3D7_0215300	-1346	acyl-CoA synthetase	ACS8
Pf3D7_02_v3	632684	632703	628642	631308	-	PF3D7_0215300	-1377	acyl-CoA synthetase	ACS8
Pf3D7_02_v3	634143	634162	628642	631308	-	PF3D7_0215300	-2836	acyl-CoA synthetase	ACS8
Pf3D7_02_v3	684141	684143	686485	688545	+	PF3D7_0216600	2343	sugar transporter, putative	N/A
Pf3D7_02_v3	684146	684156	686485	688545	+	PF3D7_0216600	2330	sugar transporter, putative	N/A
Pf3D7_02_v3	699570	699598	696193	699561	-	PF3D7_0216800	-10	TMEM121 domain-containing protein, putative	N/A
Pf3D7_02_v3	699570	699598	701245	702894	+	PF3D7_0216900	1648	conserved Plasmodium protein, unknown function	N/A
Pf3D7_02_v3	715493	715512	709799	715252	-	PF3D7_0217200	-242	conserved Plasmodium protein, unknown function	N/A
Pf3D7_02_v3	719216	719223	720437	722661	+	PF3D7_0217500	1215	calcium-dependent protein kinase 1	CDPK1
Pf3D7_02_v3	719234	719245	720437	722661	+	PF3D7_0217500	1193	calcium-dependent protein kinase 1	CDPK1
Pf3D7_02_v3	720295	720329	720437	722661	+	PF3D7_0217500	109	calcium-dependent protein kinase 1	CDPK1
Pf3D7_02_v3	720371	720420	720437	722661	+	PF3D7_0217500	18	calcium-dependent protein kinase 1	CDPK1
Pf3D7_02_v3	730875	730888	723747	729932	-	PF3D7_0217600	-944	conserved Plasmodium protein, unknown function	N/A
Pf3D7_02_v3	774597	774616	773335	773754	-	PF3D7_0219300	-844	conserved Plasmodium protein, unknown function	N/A
Pf3D7_02_v3	774679	774685	773335	773754	-	PF3D7_0219300	-926	conserved Plasmodium protein, unknown function	N/A
Pf3D7_02_v3	774597	774616	774815	776036	+	PF3D7_0219400	200	ribosome associated membrane protein RAMP4, putative	N/A
Pf3D7_02_v3	774679	774685	774815	776036	+	PF3D7_0219400	131	ribosome associated membrane protein RAMP4, putative	N/A
Pf3D7_02_v3	827873	827891	823825	824864	-	PF3D7_0220500	-3010	Plasmodium exported protein (hyp2), unknown function	N/A
Pf3D7_02_v3	827873	827891	831189	832005	+	PF3D7_0220600	3299	Plasmodium exported protein (hyp9), unknown function	N/A
Pf3D7_02_v3	925696	925734	916352	923648	-	PF3D7_0223500	-2049	erythrocyte membrane protein 1, PfEMP1	VAR
Pf3D7_02_v3	946544	946563	916352	923648	-	PF3D7_0223500	-22897	erythrocyte membrane protein 1, PfEMP1	VAR
Pf3D7_02_v3	946567	947057	916352	923648	-	PF3D7_0223500	-22920	erythrocyte membrane protein 1, PfEMP1	VAR
Pf3D7_02_v3	947060	947091	916352	923648	-	PF3D7_0223500	-23413	erythrocyte membrane protein 1, PfEMP1	VAR
Pf3D7_03_v3	203	213	36965	44482	+	PF3D7_0300100	36753	erythrocyte membrane protein 1, PfEMP1	VAR
Pf3D7_03_v3	223	254	36965	44482	+	PF3D7_0300100	36712	erythrocyte membrane protein 1, PfEMP1	VAR
Pf3D7_03_v3	257	388	36965	44482	+	PF3D7_0300100	36578	erythrocyte membrane protein 1, PfEMP1	VAR
Pf3D7_03_v3	427	432	36965	44482	+	PF3D7_0300100	36534	erythrocyte membrane protein 1, PfEMP1	VAR
Pf3D7_03_v3	437	452	36965	44482	+	PF3D7_0300100	36514	erythrocyte membrane protein 1, PfEMP1	VAR
Pf3D7_03_v3	455	636	36965	44482	+	PF3D7_0300100	36330	erythrocyte membrane protein 1, PfEMP1	VAR
Pf3D7_03_v3	655	665	36965	44482	+	PF3D7_0300100	36301	erythrocyte membrane protein 1, PfEMP1	VAR
Pf3D7_03_v3	677	679	36965	44482	+	PF3D7_0300100	36287	erythrocyte membrane protein 1, PfEMP1	VAR
Pf3D7_03_v3	795	1149	36965	44482	+	PF3D7_0300100	35817	erythrocyte membrane protein 1, PfEMP1	VAR
Pf3D7_03_v3	1152	1155	36965	44482	+	PF3D7_0300100	35811	erythrocyte membrane protein 1, PfEMP1	VAR
Pf3D7_03_v3	1160	1175	36965	44482	+	PF3D7_0300100	35791	erythrocyte membrane protein 1, PfEMP1	VAR
Pf3D7_03_v3	1179	1204	36965	44482	+	PF3D7_0300100	35762	erythrocyte membrane protein 1, PfEMP1	VAR
Pf3D7_03_v3	1240	1271	36965	44482	+	PF3D7_0300100	35695	erythrocyte membrane protein 1, PfEMP1	VAR
Pf3D7_03_v3	1276	1298	36965	44482	+	PF3D7_0300100	35668	erythrocyte membrane protein 1, PfEMP1	VAR
Pf3D7_03_v3	1306	1372	36965	44482	+	PF3D7_0300100	35594	erythrocyte membrane protein 1, PfEMP1	VAR
Pf3D7_03_v3	1375	1386	36965	44482	+	PF3D7_0300100	35580	erythrocyte membrane protein 1, PfEMP1	VAR
Pf3D7_03_v3	1427	1443	36965	44482	+	PF3D7_0300100	35523	erythrocyte membrane protein 1, PfEMP1	VAR
Pf3D7_03_v3	1455	1467	36965	44482	+	PF3D7_0300100	35499	erythrocyte membrane protein 1, PfEMP1	VAR
Pf3D7_03_v3	1470	1727	36965	44482	+	PF3D7_0300100	35239	erythrocyte membrane protein 1, PfEMP1	VAR
Pf3D7_03_v3	1731	1747	36965	44482	+	PF3D7_0300100	35219	erythrocyte membrane protein 1, PfEMP1	VAR
Pf3D7_03_v3	1766	1882	36965	44482	+	PF3D7_0300100	35084	erythrocyte membrane protein 1, PfEMP1	VAR
Pf3D7_03_v3	1885	1930	36965	44482	+	PF3D7_0300100	35036	erythrocyte membrane protein 1, PfEMP1	VAR
Pf3D7_03_v3	1949	2124	36965	44482	+	PF3D7_0300100	34842	erythrocyte membrane protein 1, PfEMP1	VAR
Pf3D7_03_v3	2153	2170	36965	44482	+	PF3D7_0300100	34796	erythrocyte membrane protein 1, PfEMP1	VAR
Pf3D7_03_v3	2210	2222	36965	44482	+	PF3D7_0300100	34744	erythrocyte membrane protein 1, PfEMP1	VAR
Pf3D7_03_v3	2225	2235	36965	44482	+	PF3D7_0300100	34731	erythrocyte membrane protein 1, PfEMP1	VAR
Pf3D7_03_v3	2283	2287	36965	44482	+	PF3D7_0300100	34679	erythrocyte membrane protein 1, PfEMP1	VAR
Pf3D7_03_v3	2290	2364	36965	44482	+	PF3D7_0300100	34602	erythrocyte membrane protein 1, PfEMP1	VAR
Pf3D7_03_v3	2366	2385	36965	44482	+	PF3D7_0300100	34581	erythrocyte membrane protein 1, PfEMP1	VAR
Pf3D7_03_v3	2391	2519	36965	44482	+	PF3D7_0300100	34447	erythrocyte membrane protein 1, PfEMP1	VAR
Pf3D7_03_v3	2523	3190	36965	44482	+	PF3D7_0300100	33776	erythrocyte membrane protein 1, PfEMP1	VAR
Pf3D7_03_v3	3193	3393	36965	44482	+	PF3D7_0300100	33573	erythrocyte membrane protein 1, PfEMP1	VAR
Pf3D7_03_v3	3399	3602	36965	44482	+	PF3D7_0300100	33364	erythrocyte membrane protein 1, PfEMP1	VAR
Pf3D7_03_v3	21804	21815	36965	44482	+	PF3D7_0300100	15151	erythrocyte membrane protein 1, PfEMP1	VAR
Pf3D7_03_v3	24320	24335	36965	44482	+	PF3D7_0300100	12631	erythrocyte membrane protein 1, PfEMP1	VAR
Pf3D7_03_v3	25487	25503	36965	44482	+	PF3D7_0300100	11463	erythrocyte membrane protein 1, PfEMP1	VAR
Pf3D7_03_v3	25508	25524	36965	44482	+	PF3D7_0300100	11442	erythrocyte membrane protein 1, PfEMP1	VAR
Pf3D7_03_v3	25549	25565	36965	44482	+	PF3D7_0300100	11401	erythrocyte membrane protein 1, PfEMP1	VAR
Pf3D7_03_v3	25570	25586	36965	44482	+	PF3D7_0300100	11380	erythrocyte membrane protein 1, PfEMP1	VAR
Pf3D7_03_v3	29880	29898	36965	44482	+	PF3D7_0300100	7068	erythrocyte membrane protein 1, PfEMP1	VAR
Pf3D7_03_v3	34864	34901	36965	44482	+	PF3D7_0300100	2065	erythrocyte membrane protein 1, PfEMP1	VAR
Pf3D7_03_v3	34965	34981	36965	44482	+	PF3D7_0300100	1985	erythrocyte membrane protein 1, PfEMP1	VAR
Pf3D7_03_v3	86309	86328	85305	86131	-	PF3D7_0301400	-179	Plasmodium exported protein, unknown function	N/A
Pf3D7_03_v3	158737	158756	152168	156146	-	PF3D7_0302900	-2592	exportin-1, putative	N/A
Pf3D7_03_v3	162213	162232	159353	161704	-	PF3D7_0303000	-510	N-ethylmaleimide-sensitive fusion protein	NSF
Pf3D7_03_v3	190159	190178	190180	190719	+	PF3D7_0303600	3	plasmoredoxin	Plrx
Pf3D7_03_v3	209344	209363	207342	208919	-	PF3D7_0304200	-426	EH domain-containing protein	EHD
Pf3D7_03_v3	280337	280349	278956	279828	-	PF3D7_0305700	-510	ubiquitin-conjugating enzyme MMS2, putative	N/A
Pf3D7_03_v3	281821	281839	281916	285260	+	PF3D7_0305800	78	P-loop containing nucleoside triphosphate hydrolase, putative	N/A
Pf3D7_03_v3	364462	364474	362342	364233	-	PF3D7_0308200	-230	T-complex protein 1 subunit eta	CCT7
Pf3D7_03_v3	388593	388603	387219	388473	-	PF3D7_0309100	-121	OMD protein, putative	OMD
Pf3D7_03_v3	397233	397265	389137	394604	-	PF3D7_0309200	-2630	serine/threonine protein kinase ARK2, putative	ARK2
Pf3D7_03_v3	397233	397265	397649	400516	+	PF3D7_0309300	385	N2227-like protein, putative	N/A
Pf3D7_03_v3	485410	485423	480122	483453	-	PF3D7_0311300	-1958	phosphatidylinositol 3- and 4-kinase, putative	N/A
Pf3D7_03_v3	485410	485423	488804	496510	+	PF3D7_0311400	3382	kinase-related protein PKRP, putative	PKRP
Pf3D7_03_v3	505961	505974	506655	508846	+	PF3D7_0311800	682	ATP synthase F0 subunit d-like protein, putative	N/A
Pf3D7_03_v3	538823	538849	537621	538804	-	PF3D7_0313000	-20	conserved Plasmodium protein, unknown function	N/A
Pf3D7_03_v3	539221	539242	539743	542810	+	PF3D7_0313100	502	ubiquitin-protein ligase, putative	HRD3
Pf3D7_03_v3	545216	545229	544055	545194	-	PF3D7_0313300	-23	YGGT family protein, putative	N/A
Pf3D7_03_v3	583718	583741	579539	580465	-	PF3D7_0314400	-3254	serine/threonine protein phosphatase 6, putative	PPP6
Pf3D7_03_v3	583794	583807	584226	585168	+	PF3D7_0314500	420	conserved Plasmodium protein, unknown function	N/A
Pf3D7_03_v3	583902	583921	584226	585168	+	PF3D7_0314500	306	conserved Plasmodium protein, unknown function	N/A
Pf3D7_03_v3	604139	604161	604595	607931	+	PF3D7_0314800	435	conserved Plasmodium protein, unknown function	N/A
Pf3D7_03_v3	604192	604211	604595	607931	+	PF3D7_0314800	385	conserved Plasmodium protein, unknown function	N/A
Pf3D7_03_v3	604221	604242	604595	607931	+	PF3D7_0314800	354	conserved Plasmodium protein, unknown function	N/A
Pf3D7_03_v3	616054	616066	612739	613422	-	PF3D7_0315100	-2633	eukaryotic translation initiation factor 4E	eIF4E
Pf3D7_03_v3	616054	616066	616472	622816	+	PF3D7_0315200	407	circumsporozoite- and TRAP-related protein	CTRP
Pf3D7_03_v3	631877	631889	630611	631381	-	PF3D7_0315400	-497	conserved Plasmodium protein, unknown function	N/A
Pf3D7_03_v3	671109	671142	669302	670873	-	PF3D7_0316600	-237	formate-nitrite transporter	FNT
Pf3D7_03_v3	671109	671142	674458	675636	+	PF3D7_0316700	3317	protein YOP1, putative	YOP1
Pf3D7_03_v3	676150	676173	677842	678474	+	PF3D7_0316800	1670	40S ribosomal protein S15A, putative	N/A
Pf3D7_03_v3	684209	684218	682795	683685	-	PF3D7_0317000	-525	proteasome subunit alpha type-3, putative	N/A
Pf3D7_03_v3	684209	684218	686282	689482	+	PF3D7_0317100	2065	6-cysteine protein	B9
Pf3D7_03_v3	742134	742156	742191	742799	+	PF3D7_0318000	36	conserved Plasmodium protein, unknown function	N/A
Pf3D7_03_v3	844591	844610	845713	847320	+	PF3D7_0320300	1104	T-complex protein 1 subunit epsilon	CCT5
Pf3D7_03_v3	869959	869978	870817	872342	+	PF3D7_0320800	840	ATP-dependent RNA helicase DDX6	DOZI
Pf3D7_03_v3	869981	870003	870817	872342	+	PF3D7_0320800	815	ATP-dependent RNA helicase DDX6	DOZI
Pf3D7_03_v3	872639	872674	875213	876295	+	PF3D7_0320900	2540	histone H2A.Z	H2A.Z
Pf3D7_03_v3	874830	874849	875213	876295	+	PF3D7_0320900	365	histone H2A.Z	H2A.Z
Pf3D7_03_v3	900813	900849	896546	899770	-	PF3D7_0321500	-1044	peptidase, putative	N/A
Pf3D7_03_v3	900813	900849	900857	903369	+	PF3D7_0321600	9	ATP-dependent RNA helicase DDX42, putative	DDX42
Pf3D7_03_v3	947818	947844	945537	946751	-	PF3D7_0322500	-1068	iron-sulfur assembly protein, putative	IscA2
Pf3D7_03_v3	947818	947844	948374	952693	+	PF3D7_0322600	531	conserved Plasmodium protein, unknown function	N/A
Pf3D7_03_v3	970577	970590	968675	969202	-	PF3D7_0323000	-1376	translation machinery-associated protein 7, putative	TMA7
Pf3D7_03_v3	970577	970590	971166	975794	+	PF3D7_0323100	577	conserved Plasmodium protein, unknown function	N/A
Pf3D7_03_v3	978212	978224	978970	980271	+	PF3D7_0323300	747	conserved protein, unknown function	N/A
Pf3D7_03_v3	978229	978244	978970	980271	+	PF3D7_0323300	727	conserved protein, unknown function	N/A
Pf3D7_03_v3	978250	978253	978970	980271	+	PF3D7_0323300	718	conserved protein, unknown function	N/A
Pf3D7_03_v3	1040365	1040379	1030822	1038254	-	PF3D7_0324900	-2112	erythrocyte membrane protein 1, PfEMP1	VAR
Pf3D7_03_v3	1040433	1040464	1030822	1038254	-	PF3D7_0324900	-2180	erythrocyte membrane protein 1, PfEMP1	VAR
Pf3D7_03_v3	1063230	1064432	1030822	1038254	-	PF3D7_0324900	-24977	erythrocyte membrane protein 1, PfEMP1	VAR
Pf3D7_03_v3	1064435	1064453	1030822	1038254	-	PF3D7_0324900	-26182	erythrocyte membrane protein 1, PfEMP1	VAR
Pf3D7_03_v3	1064456	1065006	1030822	1038254	-	PF3D7_0324900	-26203	erythrocyte membrane protein 1, PfEMP1	VAR
Pf3D7_03_v3	1065011	1066608	1030822	1038254	-	PF3D7_0324900	-26758	erythrocyte membrane protein 1, PfEMP1	VAR
Pf3D7_03_v3	1066613	1066768	1030822	1038254	-	PF3D7_0324900	-28360	erythrocyte membrane protein 1, PfEMP1	VAR
Pf3D7_03_v3	1066773	1067937	1030822	1038254	-	PF3D7_0324900	-28520	erythrocyte membrane protein 1, PfEMP1	VAR
Pf3D7_04_v3	1	263	28706	37677	+	PF3D7_0400100	28444	erythrocyte membrane protein 1, PfEMP1	VAR
Pf3D7_04_v3	286	310	28706	37677	+	PF3D7_0400100	28397	erythrocyte membrane protein 1, PfEMP1	VAR
Pf3D7_04_v3	333	359	28706	37677	+	PF3D7_0400100	28348	erythrocyte membrane protein 1, PfEMP1	VAR
Pf3D7_04_v3	362	379	28706	37677	+	PF3D7_0400100	28328	erythrocyte membrane protein 1, PfEMP1	VAR
Pf3D7_04_v3	383	394	28706	37677	+	PF3D7_0400100	28313	erythrocyte membrane protein 1, PfEMP1	VAR
Pf3D7_04_v3	404	429	28706	37677	+	PF3D7_0400100	28278	erythrocyte membrane protein 1, PfEMP1	VAR
Pf3D7_04_v3	473	491	28706	37677	+	PF3D7_0400100	28216	erythrocyte membrane protein 1, PfEMP1	VAR
Pf3D7_04_v3	26585	26625	28706	37677	+	PF3D7_0400100	2082	erythrocyte membrane protein 1, PfEMP1	VAR
Pf3D7_04_v3	26693	26708	28706	37677	+	PF3D7_0400100	1999	erythrocyte membrane protein 1, PfEMP1	VAR
Pf3D7_04_v3	26770	26784	28706	37677	+	PF3D7_0400100	1923	erythrocyte membrane protein 1, PfEMP1	VAR
Pf3D7_04_v3	117064	117076	114601	116058	-	PF3D7_0402000	-1007	Plasmodium exported protein (PHISTa), unknown function	N/A
Pf3D7_04_v3	153281	153302	147490	148380	-	PF3D7_0402400	-4902	Plasmodium exported protein, unknown function	GEXP18
Pf3D7_04_v3	153281	153302	155877	156984	+	PF3D7_0402500	2576	rifin, pseudogene	RIF
Pf3D7_04_v3	214821	214840	211515	213854	-	PF3D7_0403800	-968	alpha/beta hydrolase, putative	N/A
Pf3D7_04_v3	214821	214840	219087	222838	+	PF3D7_0403900	4248	SET domain protein, putative	SET8
Pf3D7_04_v3	263922	263951	260454	263418	-	PF3D7_0404700	-505	dipeptidyl aminopeptidase 3	DPAP3
Pf3D7_04_v3	264242	264275	260454	263418	-	PF3D7_0404700	-825	dipeptidyl aminopeptidase 3	DPAP3
Pf3D7_04_v3	272172	272191	268960	271134	-	PF3D7_0405000	-1039	ATP-dependent RNA helicase DDX51, putative	DDX51
Pf3D7_04_v3	452076	452096	449189	450633	-	PF3D7_0409500	-1444	NAD(P)-binding protein, putative	N/A
Pf3D7_04_v3	468089	468108	464732	467339	-	PF3D7_0410000	-751	erythrocyte vesicle protein 1	EVP1
Pf3D7_04_v3	468275	468288	464732	467339	-	PF3D7_0410000	-937	erythrocyte vesicle protein 1	EVP1
Pf3D7_04_v3	468089	468108	469218	469299	+	PF3D7_0410100	1111	tRNA Serine	N/A
Pf3D7_04_v3	468275	468288	469218	469299	+	PF3D7_0410100	931	tRNA Serine	N/A
Pf3D7_04_v3	494707	494726	490442	493375	-	PF3D7_0410900	-1333	conserved Plasmodium protein, unknown function	N/A
Pf3D7_04_v3	495083	495102	490442	493375	-	PF3D7_0410900	-1709	conserved Plasmodium protein, unknown function	N/A
Pf3D7_04_v3	498481	498510	499168	503880	+	PF3D7_0411000	659	conserved Plasmodium protein, unknown function	N/A
Pf3D7_04_v3	715834	715860	711092	715489	-	PF3D7_0416300	-346	DNA helicase MCM9, putative	MCM9
Pf3D7_04_v3	715834	715860	718202	722654	+	PF3D7_0416400	2343	histone acetyltransferase, putative	HAT1
Pf3D7_04_v3	741758	741760	742149	743091	+	PF3D7_0417000	390	conserved Plasmodium protein, unknown function	N/A
Pf3D7_04_v3	814776	814795	810995	814642	-	PF3D7_0418100	-135	protein SOC1, putative	SOC1
Pf3D7_04_v3	814776	814795	817400	818689	+	PF3D7_0418200	2606	eukaryotic translation initiation factor 3 subunit M, putative	EIF3M
Pf3D7_04_v3	834145	834158	830989	832428	-	PF3D7_0418500	-1718	trafficking protein particle complex subunit 3, putative	BET3
Pf3D7_04_v3	834145	834158	834394	840429	+	PF3D7_0418600	237	regulator of chromosome condensation, putative	N/A
Pf3D7_04_v3	875707	875717	874811	875521	-	PF3D7_0419800	-187	60S ribosomal protein L7ae/L30e, putative	N/A
Pf3D7_04_v3	875707	875717	878022	893866	+	PF3D7_0419900	2306	phosphatidylinositol 4-kinase, putative	N/A
Pf3D7_04_v3	914561	914583	917990	928411	+	PF3D7_0420300	3408	AP2 domain transcription factor, putative	ApiAP2
Pf3D7_04_v3	914667	914686	917990	928411	+	PF3D7_0420300	3305	AP2 domain transcription factor, putative	ApiAP2
Pf3D7_04_v3	917424	917434	917990	928411	+	PF3D7_0420300	557	AP2 domain transcription factor, putative	ApiAP2
Pf3D7_04_v3	917439	917452	917990	928411	+	PF3D7_0420300	539	AP2 domain transcription factor, putative	ApiAP2
Pf3D7_04_v3	983900	983919	981823	982990	-	PF3D7_0421500	-911	rifin, pseudogene	RIF
Pf3D7_04_v3	983900	983919	986135	987447	+	PF3D7_0421600	2217	erythrocyte membrane protein 1 (PfEMP1)-like pseudogene	VAR
Pf3D7_04_v3	996581	996600	997240	997455	+	PF3D7_0421900	641	conserved Plasmodium protein, unknown function	N/A
Pf3D7_04_v3	1056459	1056472	1058997	1060551	+	PF3D7_0423500	2526	glideosome associated protein with multiple membrane spans 2	GAPM2
Pf3D7_04_v3	1085445	1085464	1082363	1084150	-	PF3D7_0424100	-1296	reticulocyte binding protein homologue 5	RH5
Pf3D7_04_v3	1108610	1108620	1110060	1112293	+	PF3D7_0424500	1441	serine/threonine protein kinase, FIKK family	FIKK4.1
Pf3D7_04_v3	1182079	1182090	1173053	1180226	-	PF3D7_0426000	-1854	erythrocyte membrane protein 1, PfEMP1	VAR
Pf3D7_04_v3	1182095	1182106	1173053	1180226	-	PF3D7_0426000	-1870	erythrocyte membrane protein 1, PfEMP1	VAR
Pf3D7_04_v3	1182172	1182209	1173053	1180226	-	PF3D7_0426000	-1947	erythrocyte membrane protein 1, PfEMP1	VAR
Pf3D7_04_v3	1188979	1188993	1173053	1180226	-	PF3D7_0426000	-8754	erythrocyte membrane protein 1, PfEMP1	VAR
Pf3D7_04_v3	1199673	1199690	1173053	1180226	-	PF3D7_0426000	-19448	erythrocyte membrane protein 1, PfEMP1	VAR
Pf3D7_04_v3	1199755	1199775	1173053	1180226	-	PF3D7_0426000	-19530	erythrocyte membrane protein 1, PfEMP1	VAR
Pf3D7_04_v3	1199799	1199822	1173053	1180226	-	PF3D7_0426000	-19574	erythrocyte membrane protein 1, PfEMP1	VAR
Pf3D7_04_v3	1199827	1199844	1173053	1180226	-	PF3D7_0426000	-19602	erythrocyte membrane protein 1, PfEMP1	VAR
Pf3D7_04_v3	1199847	1199970	1173053	1180226	-	PF3D7_0426000	-19622	erythrocyte membrane protein 1, PfEMP1	VAR
Pf3D7_04_v3	1199972	1200147	1173053	1180226	-	PF3D7_0426000	-19747	erythrocyte membrane protein 1, PfEMP1	VAR
Pf3D7_04_v3	1200165	1200172	1173053	1180226	-	PF3D7_0426000	-19940	erythrocyte membrane protein 1, PfEMP1	VAR
Pf3D7_04_v3	1200216	1200437	1173053	1180226	-	PF3D7_0426000	-19991	erythrocyte membrane protein 1, PfEMP1	VAR
Pf3D7_04_v3	1200440	1200473	1173053	1180226	-	PF3D7_0426000	-20215	erythrocyte membrane protein 1, PfEMP1	VAR
Pf3D7_05_v3	4	43	20929	28456	+	PF3D7_0500100	20887	erythrocyte membrane protein 1, PfEMP1	VAR
Pf3D7_05_v3	53	93	20929	28456	+	PF3D7_0500100	20837	erythrocyte membrane protein 1, PfEMP1	VAR
Pf3D7_05_v3	104	165	20929	28456	+	PF3D7_0500100	20765	erythrocyte membrane protein 1, PfEMP1	VAR
Pf3D7_05_v3	169	242	20929	28456	+	PF3D7_0500100	20688	erythrocyte membrane protein 1, PfEMP1	VAR
Pf3D7_05_v3	260	283	20929	28456	+	PF3D7_0500100	20647	erythrocyte membrane protein 1, PfEMP1	VAR
Pf3D7_05_v3	308	420	20929	28456	+	PF3D7_0500100	20510	erythrocyte membrane protein 1, PfEMP1	VAR
Pf3D7_05_v3	464	482	20929	28456	+	PF3D7_0500100	20448	erythrocyte membrane protein 1, PfEMP1	VAR
Pf3D7_05_v3	1766	1777	20929	28456	+	PF3D7_0500100	19153	erythrocyte membrane protein 1, PfEMP1	VAR
Pf3D7_05_v3	14738	14748	20929	28456	+	PF3D7_0500100	6182	erythrocyte membrane protein 1, PfEMP1	VAR
Pf3D7_05_v3	15992	16004	20929	28456	+	PF3D7_0500100	4926	erythrocyte membrane protein 1, PfEMP1	VAR
Pf3D7_05_v3	16024	16039	20929	28456	+	PF3D7_0500100	4891	erythrocyte membrane protein 1, PfEMP1	VAR
Pf3D7_05_v3	18870	18905	20929	28456	+	PF3D7_0500100	2025	erythrocyte membrane protein 1, PfEMP1	VAR
Pf3D7_05_v3	48244	48259	43327	47761	-	PF3D7_0500800	-484	mature parasite-infected erythrocyte surface antigen	MESA
Pf3D7_05_v3	49931	49942	43327	47761	-	PF3D7_0500800	-2171	mature parasite-infected erythrocyte surface antigen	MESA
Pf3D7_05_v3	53272	53291	50422	52510	-	PF3D7_0500900	-763	serine/threonine protein kinase, FIKK family	FIKK5
Pf3D7_05_v3	53272	53291	55841	56872	+	PF3D7_0501000	2551	Plasmodium exported protein, unknown function	N/A
Pf3D7_05_v3	64021	64040	64065	65489	+	PF3D7_0501200	26	parasite-infected erythrocyte surface protein	PIESP2
Pf3D7_05_v3	65910	65922	68930	70113	+	PF3D7_0501300	3009	skeleton-binding protein 1	SBP1
Pf3D7_05_v3	137530	137541	135004	135930	-	PF3D7_0503300	-1601	serine/arginine-rich splicing factor 12	SRSF12
Pf3D7_05_v3	137530	137541	140710	141471	+	PF3D7_0503400	3170	actin-depolymerizing factor 1	ADF1
Pf3D7_05_v3	152639	152658	151422	152384	-	PF3D7_0503800	-256	60S ribosomal protein L31	RPL31
Pf3D7_05_v3	170881	170895	169549	170590	-	PF3D7_0504300	-292	conserved Plasmodium protein, unknown function	N/A
Pf3D7_05_v3	170881	170895	172150	174417	+	PF3D7_0504400	1256	ATP-dependent helicase, putative	N/A
Pf3D7_05_v3	205013	205024	206450	208375	+	PF3D7_0504900	1427	transmembrane protein TMEM222, putative	N/A
Pf3D7_05_v3	206167	206186	206450	208375	+	PF3D7_0504900	265	transmembrane protein TMEM222, putative	N/A
Pf3D7_05_v3	265398	265436	265595	278345	+	PF3D7_0506500	160	conserved Plasmodium protein, unknown function	N/A
Pf3D7_05_v3	291526	291542	288776	291055	-	PF3D7_0506900	-472	rhomboid protease ROM4	ROM4
Pf3D7_05_v3	301497	301508	298427	300736	-	PF3D7_0507200	-762	subtilisin-like protease 3	SUB3
Pf3D7_05_v3	310280	310290	307490	309556	-	PF3D7_0507500	-725	subtilisin-like protease 1	SUB1
Pf3D7_05_v3	310280	310290	313199	315157	+	PF3D7_0507600	2910	protein CAF40, putative	CAF40
Pf3D7_05_v3	319191	319212	316766	318361	-	PF3D7_0507700	-831	nuclear protein localization protein 4, putative	NPL4
Pf3D7_05_v3	366783	366795	363588	364442	-	PF3D7_0508800	-2342	single-stranded DNA-binding protein	SSB
Pf3D7_05_v3	366783	366795	367022	376426	+	PF3D7_0508900	228	protein AAP6	AAP6
Pf3D7_05_v3	442624	442637	440779	441879	-	PF3D7_0510300	-746	stripes inner membrane complex protein, putative	SIP
Pf3D7_05_v3	442624	442637	444260	445579	+	PF3D7_0510400	1624	PDCD2 domain-containing protein, putative	N/A
Pf3D7_05_v3	449745	449764	445983	448502	-	PF3D7_0510500	-1244	topoisomerase I	TopoI
Pf3D7_05_v3	449745	449764	451355	451434	+	PF3D7_0510600	1592	tRNA Leucine	N/A
Pf3D7_05_v3	464638	464664	465782	465939	+	PF3D7_0510900	1119	small nucleolar RNA snoR04	N/A
Pf3D7_05_v3	529510	529531	528846	529409	-	PF3D7_0512100	-102	conserved protein, unknown function	N/A
Pf3D7_05_v3	537037	537056	537499	539282	+	PF3D7_0512450	444	conserved Plasmodium protein, unknown function, pseudogene	N/A
Pf3D7_05_v3	694115	694150	694492	698778	+	PF3D7_0516700	343	ubiquitin carboxyl-terminal hydrolase 2, putative	N/A
Pf3D7_05_v3	720592	720604	718425	719855	-	PF3D7_0517100	-738	conserved protein, unknown function	N/A
Pf3D7_05_v3	741508	741512	740156	741034	-	PF3D7_0517600	-475	F-actin-capping protein subunit beta, putative	CPbeta
Pf3D7_05_v3	741508	741512	743179	745329	+	PF3D7_0517700	1668	eukaryotic translation initiation factor 3 subunit B, putative	EIF3B
Pf3D7_05_v3	792949	792965	791719	792936	-	PF3D7_0519200	-14	V-type proton ATPase 16 kDa proteolipid subunit	N/A
Pf3D7_05_v3	830144	830156	831617	834343	+	PF3D7_0520100	1462	protein phosphatase PPM9, putative	PPM9
Pf3D7_05_v3	856040	856044	849862	856026	-	PF3D7_0520800	-15	conserved protein, unknown function	N/A
Pf3D7_05_v3	856040	856044	857038	858477	+	PF3D7_0520900	995	adenosylhomocysteinase	SAHH
Pf3D7_05_v3	867589	867617	861930	867583	-	PF3D7_0521100	-7	conserved Plasmodium protein, unknown function	N/A
Pf3D7_05_v3	867589	867617	868892	869878	+	PF3D7_0521200	1276	conserved protein, unknown function	N/A
Pf3D7_05_v3	882236	882255	882376	884901	+	PF3D7_0521700	122	ATP-dependent RNA helicase DDX1, putative	DDX1
Pf3D7_05_v3	884997	885016	885714	888232	+	PF3D7_0521800	699	AFG1-like ATPase, putative	N/A
Pf3D7_05_v3	895416	895429	896018	896940	+	PF3D7_0522000	590	conserved Plasmodium protein, unknown function	N/A
Pf3D7_05_v3	906534	906553	902613	904844	-	PF3D7_0522300	-1691	18S rRNA (guanine-N(7))-methyltransferase, putative	N/A
Pf3D7_05_v3	906953	906975	907837	936315	+	PF3D7_0522400	863	conserved Plasmodium protein, unknown function	N/A
Pf3D7_05_v3	942087	942108	942767	943873	+	PF3D7_0522700	660	iron-sulfur cluster assembly protein SufA	SufA
Pf3D7_05_v3	972324	972353	970266	970962	-	PF3D7_0523300	-1363	cytochrome c oxidase subunit ApiCOX18, putative	ApiCOX18
Pf3D7_05_v3	972324	972353	973518	975876	+	PF3D7_0523400	1166	DnaJ protein, putative	N/A
Pf3D7_05_v3	1002225	1002244	1004237	1008108	+	PF3D7_0524100	1994	conserved Plasmodium protein, unknown function	N/A
Pf3D7_05_v3	1025842	1025861	1021408	1024307	-	PF3D7_0524800	-1536	ubiquitin fusion degradation protein 1, putative	UFD1
Pf3D7_05_v3	1025842	1025861	1027396	1030362	+	PF3D7_0524900	1536	S-adenosyl-L-methionine-dependent tRNA 4-demethylwyosine synthase, putative	TYW1
Pf3D7_05_v3	1034065	1034079	1036229	1038343	+	PF3D7_0525000	2151	zinc finger protein, putative	N/A
Pf3D7_05_v3	1035369	1035392	1036229	1038343	+	PF3D7_0525000	838	zinc finger protein, putative	N/A
Pf3D7_05_v3	1040709	1040719	1041745	1043766	+	PF3D7_0525100	1027	acyl-CoA synthetase	ACS10
Pf3D7_05_v3	1044616	1044635	1045462	1051253	+	PF3D7_0525200	828	structural maintenance of chromosomes protein 6, putative	SMC6
Pf3D7_05_v3	1057443	1057455	1057651	1059054	+	PF3D7_0525400	197	7-helix-1 protein	N/A
Pf3D7_05_v3	1072333	1072362	1073646	1075644	+	PF3D7_0525900	1285	NIMA related kinase 2	NEK2
Pf3D7_05_v3	1196154	1196173	1196315	1197389	+	PF3D7_0529300	143	apicoplast TIC22 protein	TIC22
Pf3D7_05_v3	1197690	1197709	1199165	1205187	+	PF3D7_0529400	1457	conserved Plasmodium protein, unknown function	N/A
Pf3D7_05_v3	1231329	1231348	1229077	1230651	-	PF3D7_0530200	-679	phosphoenolpyruvate/phosphate translocator	PPT
Pf3D7_05_v3	1231329	1231348	1233401	1238086	+	PF3D7_0530300	2054	PhIL1-interacting candidate PIC6	PIC6
Pf3D7_05_v3	1265795	1265806	1257723	1265750	-	PF3D7_0530900	-46	formin 1	FRM1
Pf3D7_05_v3	1265795	1265806	1267410	1269539	+	PF3D7_0531000	1605	SURF1 domain-containing protein, putative	N/A
Pf3D7_05_v3	1288494	1288505	1282591	1286106	-	PF3D7_0531400	-2389	G-patch domain-containing protein, putative	N/A
Pf3D7_05_v3	1288508	1288519	1288559	1289308	+	PF3D7_0531500	41	non-coding RNA	N/A
Pf3D7_05_v3	1314992	1315011	1316342	1316846	+	PF3D7_0532500	1332	Plasmodium exported protein, unknown function	N/A
Pf3D7_05_v3	1323268	1323287	1322400	1323249	-	PF3D7_0532700	-20	erythrocyte membrane protein 1 (PfEMP1), pseudogene	VAR
Pf3D7_06_v3	88605	88628	82609	86922	-	PF3D7_0602000	-1684	zinc finger protein, putative	N/A
Pf3D7_06_v3	88605	88628	92506	96668	+	PF3D7_0602100	3879	ATP-dependent RNA helicase MTR4	MTR4
Pf3D7_06_v3	188371	188390	189012	198078	+	PF3D7_0604500	623	GYF domain-containing protein, putative	N/A
Pf3D7_06_v3	212145	212157	206855	211159	-	PF3D7_0604800	-987	RAP protein, putative	N/A
Pf3D7_06_v3	221992	222005	220407	221813	-	PF3D7_0605200	-180	acylphosphatase, putative	N/A
Pf3D7_06_v3	221992	222005	222739	224287	+	PF3D7_0605300	735	serine/threonine protein kinase ARK1	ARK1
Pf3D7_06_v3	262405	262424	261031	261945	-	PF3D7_0606200	-461	ubiquitin-conjugating enzyme E2 PEX4, putative	PEX4
Pf3D7_06_v3	262405	262424	262826	263194	+	PF3D7_0606300	403	conserved Plasmodium protein, unknown function	N/A
Pf3D7_06_v3	365050	365061	365287	368459	+	PF3D7_0608900	227	conserved Plasmodium protein, unknown function	N/A
Pf3D7_06_v3	369939	369953	370261	388494	+	PF3D7_0609000	309	nucleoporin NUP637, putative	NUP637
Pf3D7_06_v3	440661	440672	437663	440545	-	PF3D7_0610200	-117	RNA-binding protein 25, putative	RBM25
Pf3D7_06_v3	478113	478132	471658	474150	-	PF3D7_0611400	-3964	SWI/SNF-related matrix-associated actin-dependent regulator of chromatin	SWIB
Pf3D7_06_v3	522890	522903	522300	522665	-	PF3D7_0612500	-226	conserved Plasmodium protein, unknown function	N/A
Pf3D7_06_v3	525955	525977	523657	525105	-	PF3D7_0612600	-851	cytoplasmic tRNA 2-thiolation protein 1, putative	NCS6
Pf3D7_06_v3	529794	529799	528060	529175	-	PF3D7_0612800	-620	6-cysteine protein P12p	P12p
Pf3D7_06_v3	529794	529799	531126	533186	+	PF3D7_0612900	1328	nucleolar GTP-binding protein 1, putative	NOG1
Pf3D7_06_v3	538627	538655	539304	539674	+	PF3D7_0613200	650	conserved Plasmodium protein, unknown function	N/A
Pf3D7_06_v3	684237	684256	684742	688857	+	PF3D7_0616500	487	TRAP-like protein	TLP
Pf3D7_06_v3	693897	693910	691769	693319	-	PF3D7_0616700	-579	ras GTPAse, putative	N/A
Pf3D7_06_v3	693993	694022	695929	697494	+	PF3D7_0616800	1908	malate:quinone oxidoreductase	MQO
Pf3D7_06_v3	753375	753391	754395	754805	+	PF3D7_0617900	1005	histone H3 variant	H3.3
Pf3D7_06_v3	766943	766953	768792	769456	+	PF3D7_0618300	1840	60S ribosomal protein L27a, putative	N/A
Pf3D7_06_v3	796085	796092	788707	796025	-	PF3D7_0619000	-61	FPL domain-containing protein, putative	N/A
Pf3D7_06_v3	818482	818501	815622	818247	-	PF3D7_0619400	-236	cell division cycle protein 48 homologue, putative	N/A
Pf3D7_06_v3	943852	943887	939660	943720	-	PF3D7_0623100	-133	nuclear polyadenylated RNA-binding protein NAB2, putative	NAB2
Pf3D7_06_v3	944706	944725	946129	947244	+	PF3D7_0623200	1405	ferredoxin--NADP reductase	FNR
Pf3D7_06_v3	952504	952519	950223	951506	-	PF3D7_0623400	-999	MEI2-like RNA-binding protein	Mei2
Pf3D7_06_v3	975190	975209	963741	970955	-	PF3D7_0623800	-4236	tyrosine kinase-like protein, putative	TKL4
Pf3D7_06_v3	975190	975209	977183	978049	+	PF3D7_0623900	1975	ribonuclease H2 subunit A, putative	N/A
Pf3D7_06_v3	1038400	1038410	1039655	1041550	+	PF3D7_0625600	1246	poly(A) polymerase PAP, putative	PAP
Pf3D7_06_v3	1064663	1064682	1061115	1062891	-	PF3D7_0626300	-1773	3-oxoacyl-acyl-carrier protein synthase I/II	FabB/FabF
Pf3D7_06_v3	1064663	1064682	1065147	1068626	+	PF3D7_0626400	466	CRAL/TRIO domain-containing protein, putative	N/A
Pf3D7_06_v3	1103979	1103989	1101734	1102852	-	PF3D7_0627500	-1128	protein DJ-1	DJ1
Pf3D7_06_v3	1103979	1103989	1104015	1105199	+	PF3D7_0627600	27	conserved Plasmodium protein, unknown function	N/A
Pf3D7_06_v3	1117652	1117671	1114544	1117537	-	PF3D7_0627800	-116	acetyl-CoA synthetase	ACAS
Pf3D7_06_v3	1153833	1153843	1122801	1153664	-	PF3D7_0628100	-170	HECT domain-containing protein 1, putative	HECT1
Pf3D7_06_v3	1202325	1202339	1199853	1200995	-	PF3D7_0629200	-1331	DnaJ protein, putative	N/A
Pf3D7_06_v3	1203064	1203083	1205190	1207781	+	PF3D7_0629300	2108	phospholipase, putative	PL
Pf3D7_06_v3	1216729	1216740	1213948	1216005	-	PF3D7_0629500	-725	amino acid transporter AAT1	AAT1
Pf3D7_06_v3	1216729	1216740	1218307	1219251	+	PF3D7_0629600	1568	ribosomal RNA-processing protein 7, putative	N/A
Pf3D7_06_v3	1221266	1221285	1221941	1242922	+	PF3D7_0629700	657	SET domain protein, putative	SET1
Pf3D7_06_v3	1384599	1384625	1374797	1382627	-	PF3D7_0632800	-1973	erythrocyte membrane protein 1, PfEMP1	VAR
Pf3D7_06_v3	1384677	1384718	1374797	1382627	-	PF3D7_0632800	-2051	erythrocyte membrane protein 1, PfEMP1	VAR
Pf3D7_06_v3	1389573	1389583	1374797	1382627	-	PF3D7_0632800	-6947	erythrocyte membrane protein 1, PfEMP1	VAR
Pf3D7_06_v3	1392227	1392238	1374797	1382627	-	PF3D7_0632800	-9601	erythrocyte membrane protein 1, PfEMP1	VAR
Pf3D7_06_v3	1393101	1393111	1374797	1382627	-	PF3D7_0632800	-10475	erythrocyte membrane protein 1, PfEMP1	VAR
Pf3D7_06_v3	1398809	1398819	1374797	1382627	-	PF3D7_0632800	-16183	erythrocyte membrane protein 1, PfEMP1	VAR
Pf3D7_06_v3	1401065	1401079	1374797	1382627	-	PF3D7_0632800	-18439	erythrocyte membrane protein 1, PfEMP1	VAR
Pf3D7_06_v3	1416488	1416517	1374797	1382627	-	PF3D7_0632800	-33862	erythrocyte membrane protein 1, PfEMP1	VAR
Pf3D7_06_v3	1416550	1416575	1374797	1382627	-	PF3D7_0632800	-33924	erythrocyte membrane protein 1, PfEMP1	VAR
Pf3D7_06_v3	1416585	1416617	1374797	1382627	-	PF3D7_0632800	-33959	erythrocyte membrane protein 1, PfEMP1	VAR
Pf3D7_06_v3	1416629	1416645	1374797	1382627	-	PF3D7_0632800	-34003	erythrocyte membrane protein 1, PfEMP1	VAR
Pf3D7_06_v3	1416649	1416653	1374797	1382627	-	PF3D7_0632800	-34023	erythrocyte membrane protein 1, PfEMP1	VAR
Pf3D7_06_v3	1416669	1417252	1374797	1382627	-	PF3D7_0632800	-34043	erythrocyte membrane protein 1, PfEMP1	VAR
Pf3D7_06_v3	1417255	1417258	1374797	1382627	-	PF3D7_0632800	-34629	erythrocyte membrane protein 1, PfEMP1	VAR
Pf3D7_06_v3	1417262	1417294	1374797	1382627	-	PF3D7_0632800	-34636	erythrocyte membrane protein 1, PfEMP1	VAR
Pf3D7_06_v3	1417298	1417514	1374797	1382627	-	PF3D7_0632800	-34672	erythrocyte membrane protein 1, PfEMP1	VAR
Pf3D7_06_v3	1417517	1417534	1374797	1382627	-	PF3D7_0632800	-34891	erythrocyte membrane protein 1, PfEMP1	VAR
Pf3D7_06_v3	1417551	1417577	1374797	1382627	-	PF3D7_0632800	-34925	erythrocyte membrane protein 1, PfEMP1	VAR
Pf3D7_06_v3	1417585	1417708	1374797	1382627	-	PF3D7_0632800	-34959	erythrocyte membrane protein 1, PfEMP1	VAR
Pf3D7_06_v3	1417711	1418066	1374797	1382627	-	PF3D7_0632800	-35085	erythrocyte membrane protein 1, PfEMP1	VAR
Pf3D7_06_v3	1418069	1418108	1374797	1382627	-	PF3D7_0632800	-35443	erythrocyte membrane protein 1, PfEMP1	VAR
Pf3D7_06_v3	1418174	1418191	1374797	1382627	-	PF3D7_0632800	-35548	erythrocyte membrane protein 1, PfEMP1	VAR
Pf3D7_06_v3	1418194	1418204	1374797	1382627	-	PF3D7_0632800	-35568	erythrocyte membrane protein 1, PfEMP1	VAR
Pf3D7_06_v3	1418221	1418232	1374797	1382627	-	PF3D7_0632800	-35595	erythrocyte membrane protein 1, PfEMP1	VAR
Pf3D7_07_v3	3	20	20307	28083	+	PF3D7_0700100	20288	erythrocyte membrane protein 1, PfEMP1	VAR
Pf3D7_07_v3	38	55	20307	28083	+	PF3D7_0700100	20253	erythrocyte membrane protein 1, PfEMP1	VAR
Pf3D7_07_v3	58	91	20307	28083	+	PF3D7_0700100	20217	erythrocyte membrane protein 1, PfEMP1	VAR
Pf3D7_07_v3	135	159	20307	28083	+	PF3D7_0700100	20149	erythrocyte membrane protein 1, PfEMP1	VAR
Pf3D7_07_v3	175	200	20307	28083	+	PF3D7_0700100	20108	erythrocyte membrane protein 1, PfEMP1	VAR
Pf3D7_07_v3	218	251	20307	28083	+	PF3D7_0700100	20057	erythrocyte membrane protein 1, PfEMP1	VAR
Pf3D7_07_v3	260	560	20307	28083	+	PF3D7_0700100	19748	erythrocyte membrane protein 1, PfEMP1	VAR
Pf3D7_07_v3	570	573	20307	28083	+	PF3D7_0700100	19735	erythrocyte membrane protein 1, PfEMP1	VAR
Pf3D7_07_v3	576	594	20307	28083	+	PF3D7_0700100	19714	erythrocyte membrane protein 1, PfEMP1	VAR
Pf3D7_07_v3	597	852	20307	28083	+	PF3D7_0700100	19456	erythrocyte membrane protein 1, PfEMP1	VAR
Pf3D7_07_v3	855	1038	20307	28083	+	PF3D7_0700100	19270	erythrocyte membrane protein 1, PfEMP1	VAR
Pf3D7_07_v3	1042	1046	20307	28083	+	PF3D7_0700100	19262	erythrocyte membrane protein 1, PfEMP1	VAR
Pf3D7_07_v3	1056	1067	20307	28083	+	PF3D7_0700100	19241	erythrocyte membrane protein 1, PfEMP1	VAR
Pf3D7_07_v3	1083	1093	20307	28083	+	PF3D7_0700100	19215	erythrocyte membrane protein 1, PfEMP1	VAR
Pf3D7_07_v3	1147	1656	20307	28083	+	PF3D7_0700100	18652	erythrocyte membrane protein 1, PfEMP1	VAR
Pf3D7_07_v3	10117	10132	20307	28083	+	PF3D7_0700100	10176	erythrocyte membrane protein 1, PfEMP1	VAR
Pf3D7_07_v3	16267	16279	20307	28083	+	PF3D7_0700100	4029	erythrocyte membrane protein 1, PfEMP1	VAR
Pf3D7_07_v3	231214	231233	216024	229072	-	PF3D7_0704600	-2143	HECT-type E3 ubiquitin ligase UT	UT
Pf3D7_07_v3	231214	231233	233401	237414	+	PF3D7_0704700	2169	phosphopantetheine adenylyltransferase, putative	PPAT
Pf3D7_07_v3	255480	255492	256086	260684	+	PF3D7_0705200	595	conserved Plasmodium protein, unknown function	N/A
Pf3D7_07_v3	289265	289279	287597	289088	-	PF3D7_0705800	-178	cysteine-rich secretory protein	CRISP
Pf3D7_07_v3	289288	289297	287597	289088	-	PF3D7_0705800	-201	cysteine-rich secretory protein	CRISP
Pf3D7_07_v3	319383	319396	320248	322281	+	PF3D7_0706600	853	conserved Plasmodium protein, unknown function	N/A
Pf3D7_07_v3	380699	380718	381592	384614	+	PF3D7_0708400	875	heat shock protein 90	HSP90
Pf3D7_07_v3	381037	381048	381592	384614	+	PF3D7_0708400	545	heat shock protein 90	HSP90
Pf3D7_07_v3	402905	402924	403222	406317	+	PF3D7_0709000	299	chloroquine resistance transporter	CRT
Pf3D7_07_v3	474425	474447	474623	475720	+	PF3D7_0710400	177	DNA repair protein RAD14, putative	RAD14
Pf3D7_07_v3	498995	499014	499336	499695	+	PF3D7_0711300	323	conserved Plasmodium protein, unknown function	N/A
Pf3D7_07_v3	507920	507939	508474	508609	+	PF3D7_0711600	536	Plasmodium RNA of unknown function RUF6	N/A
Pf3D7_07_v3	675494	675513	674610	675130	-	PF3D7_0715100	-365	C-Myc-binding protein, putative	MYCBP
Pf3D7_07_v3	702073	702092	703207	706584	+	PF3D7_0716000	1116	RNA-binding protein, putative	N/A
Pf3D7_07_v3	735817	735833	736370	737338	+	PF3D7_0716900	538	drug/metabolite transporter DMT2	DMT2
Pf3D7_07_v3	748227	748235	748990	750699	+	PF3D7_0717300	756	transcription initiation factor IIE subunit alpha, putative	N/A
Pf3D7_07_v3	843710	843730	844495	847593	+	PF3D7_0719300	766	actin-related protein ARP6	ARP6
Pf3D7_07_v3	925215	925239	926692	928028	+	PF3D7_0721400	1454	rhoptry protein, putative	N/A
Pf3D7_07_v3	967924	967935	965664	967782	-	PF3D7_0722900	-143	conserved protein, unknown function	N/A
Pf3D7_07_v3	1046151	1046172	1034969	1046109	-	PF3D7_0724700	-43	bromodomain protein 6, putative	BDP6
Pf3D7_07_v3	1078543	1078555	1079015	1080055	+	PF3D7_0725400	461	conserved Plasmodium protein, unknown function	N/A
Pf3D7_07_v3	1158952	1158971	1156748	1158409	-	PF3D7_0727200	-544	cysteine desulfurase IscS	NFS1
Pf3D7_07_v3	1166753	1166772	1164455	1166578	-	PF3D7_0727500	-176	mTERF domain-containing protein, putative	N/A
Pf3D7_07_v3	1166753	1166772	1167441	1170817	+	PF3D7_0727600	670	conserved Plasmodium protein, unknown function	N/A
Pf3D7_07_v3	1237061	1237071	1238446	1246188	+	PF3D7_0729100	1376	allantoicase, putative	N/A
Pf3D7_07_v3	1251908	1251916	1248837	1251503	-	PF3D7_0729300	-406	60S ribosomal export protein NMD3, putative	NMD3
Pf3D7_07_v3	1251908	1251916	1252847	1254097	+	PF3D7_0729400	932	ribosome biogenesis protein BRX1, putative	N/A
Pf3D7_07_v3	1317808	1317827	1318059	1318131	+	PF3D7_0730600	233	tRNA Valine	N/A
Pf3D7_07_v3	1368101	1368113	1368161	1370596	+	PF3D7_0731600	49	acyl-CoA synthetase	ACS5
Pf3D7_07_v3	1372843	1372862	1378618	1380769	+	PF3D7_0731800	5757	alpha/beta hydrolase, putative	GEXP08
Pf3D7_07_v3	1372888	1372890	1378618	1380769	+	PF3D7_0731800	5729	alpha/beta hydrolase, putative	GEXP08
Pf3D7_07_v3	1376150	1376169	1378618	1380769	+	PF3D7_0731800	2450	alpha/beta hydrolase, putative	GEXP08
Pf3D7_07_v3	1428167	1428199	1417588	1426234	-	PF3D7_0733000	-1934	erythrocyte membrane protein 1, PfEMP1	VAR
Pf3D7_07_v3	1444712	1444779	1417588	1426234	-	PF3D7_0733000	-18479	erythrocyte membrane protein 1, PfEMP1	VAR
Pf3D7_07_v3	1444781	1445203	1417588	1426234	-	PF3D7_0733000	-18548	erythrocyte membrane protein 1, PfEMP1	VAR
Pf3D7_08_v3	8	39	21361	28653	+	PF3D7_0800100	21323	erythrocyte membrane protein 1, PfEMP1	VAR
Pf3D7_08_v3	42	169	21361	28653	+	PF3D7_0800100	21193	erythrocyte membrane protein 1, PfEMP1	VAR
Pf3D7_08_v3	19291	19323	21361	28653	+	PF3D7_0800100	2039	erythrocyte membrane protein 1, PfEMP1	VAR
Pf3D7_08_v3	19476	19495	21361	28653	+	PF3D7_0800100	1867	erythrocyte membrane protein 1, PfEMP1	VAR
Pf3D7_08_v3	60314	60326	56352	57703	-	PF3D7_0800500	-2612	rifin	RIF
Pf3D7_08_v3	73312	73338	65716	71785	-	PF3D7_0800700	-1528	surface-associated interspersed protein 8.3 (SURFIN 8.3)	SURF8.3
Pf3D7_08_v3	77291	77302	79823	80642	+	PF3D7_0800800	2522	Plasmodium exported protein (hyp7), unknown function	N/A
Pf3D7_08_v3	77309	77321	79823	80642	+	PF3D7_0800800	2503	Plasmodium exported protein (hyp7), unknown function	N/A
Pf3D7_08_v3	82609	82625	83128	83904	+	PF3D7_0800900	504	Plasmodium exported protein (hyp7), unknown function, pseudogene	N/A
Pf3D7_08_v3	89247	89266	84568	88422	-	PF3D7_0801000	-826	Plasmodium exported protein (PHISTc)	N/A
Pf3D7_08_v3	126123	126127	128849	142837	+	PF3D7_0801900	2723	lysine-specific histone demethylase, putative	LSD2
Pf3D7_08_v3	128030	128049	128849	142837	+	PF3D7_0801900	801	lysine-specific histone demethylase, putative	LSD2
Pf3D7_08_v3	179641	179662	180563	188113	+	PF3D7_0802600	902	adenylyl cyclase beta	ACbeta
Pf3D7_08_v3	311445	311464	312034	312960	+	PF3D7_0805600	571	phosphatidic acid phosphatase 2	PAP2
Pf3D7_08_v3	343749	343761	337902	343254	-	PF3D7_0806300	-496	ferlin-like protein, putative	FLP
Pf3D7_08_v3	343749	343761	344288	344821	+	PF3D7_0806400	528	UDP-N-acetylglucosamine transferase subunit ALG13, putative	ALG13
Pf3D7_08_v3	376926	377030	372902	376867	-	PF3D7_0807100	-60	DNA helicase PSH3	PSH3
Pf3D7_08_v3	431055	431071	431165	439051	+	PF3D7_0808600	95	erythrocyte membrane protein 1, PfEMP1	VAR
Pf3D7_08_v3	472889	472908	467943	471893	-	PF3D7_0809200	-997	asparagine-rich antigen Pfa55-14	pfa55-14
Pf3D7_08_v3	513220	513232	508224	512428	-	PF3D7_0809900	-793	JmjC domain-containing protein 1, putative	JmjC1
Pf3D7_08_v3	527950	527969	525058	527604	-	PF3D7_0810300	-347	protein phosphatase PPM5, putative	PPM5
Pf3D7_08_v3	530993	531013	532220	534031	+	PF3D7_0810400	1208	aquaporin, putative	AQP2
Pf3D7_08_v3	531981	532000	532220	534031	+	PF3D7_0810400	221	aquaporin, putative	AQP2
Pf3D7_08_v3	565221	565239	567824	573148	+	PF3D7_0811300	2586	CCR4-associated factor 1	CAF1
Pf3D7_08_v3	565321	565341	567824	573148	+	PF3D7_0811300	2484	CCR4-associated factor 1	CAF1
Pf3D7_08_v3	629195	629214	626069	628945	-	PF3D7_0812500	-251	RNA-binding protein, putative	N/A
Pf3D7_08_v3	645147	645158	643086	644885	-	PF3D7_0813000	-263	protein KIC7	KIC7
Pf3D7_08_v3	654446	654455	651417	652804	-	PF3D7_0813200	-1643	CS domain protein, putative	N/A
Pf3D7_08_v3	654446	654455	656078	657630	+	PF3D7_0813300	1624	NPL domain-containing protein, putative	N/A
Pf3D7_08_v3	668883	668902	665548	667095	-	PF3D7_0813500	-1789	PUB domain-containing protein, putative	N/A
Pf3D7_08_v3	668883	668902	669541	670734	+	PF3D7_0813600	640	translation initiation factor SUI1, putative	N/A
Pf3D7_08_v3	716177	716180	717113	719746	+	PF3D7_0815200	934	importin subunit beta, putative	N/A
Pf3D7_08_v3	726674	726687	725781	726502	-	PF3D7_0815400	-173	ATP synthase-associated protein, putative	ATPTG3
Pf3D7_08_v3	726674	726687	727662	729728	+	PF3D7_0815500	976	conserved Plasmodium protein, unknown function	N/A
Pf3D7_08_v3	759709	759727	760138	761031	+	PF3D7_0816500	412	small heat shock protein HSP20, putative	HSP20
Pf3D7_08_v3	832380	832394	833185	835334	+	PF3D7_0818300	792	dynactin subunit 6, putative	N/A
Pf3D7_08_v3	837044	837062	835978	836848	-	PF3D7_0818400	-197	rRNA-processing protein FCF1, putative	FCF1
Pf3D7_08_v3	838092	838111	835978	836848	-	PF3D7_0818400	-1245	rRNA-processing protein FCF1, putative	FCF1
Pf3D7_08_v3	871347	871369	871410	873440	+	PF3D7_0819200	42	perforin-like protein 5	PLP5
Pf3D7_08_v3	886825	886831	885198	886136	-	PF3D7_0819600	-690	ubiquitin-like protein, putative	N/A
Pf3D7_08_v3	887255	887270	885198	886136	-	PF3D7_0819600	-1120	ubiquitin-like protein, putative	N/A
Pf3D7_08_v3	899706	899716	899004	899657	-	PF3D7_0819900	-50	U6 snRNA-associated Sm-like protein LSm3, putative	LSM3
Pf3D7_08_v3	951331	951354	953448	956314	+	PF3D7_0821100	2095	protein kinase 1	PK1
Pf3D7_08_v3	964512	964531	958531	961740	-	PF3D7_0821300	-2773	ATP-dependent RNA helicase DHX36, putative	DHX36
Pf3D7_08_v3	964512	964531	965822	966657	+	PF3D7_0821400	1292	conserved Plasmodium protein, unknown function	N/A
Pf3D7_08_v3	975730	975756	976074	976644	+	PF3D7_0821800	319	protein transport protein SEC61 subunit beta, putative	SEC61B
Pf3D7_08_v3	982535	982548	981018	981722	-	PF3D7_0822100	-814	mediator of RNA polymerase II transcription subunit 7, putative	MED7
Pf3D7_08_v3	982535	982548	982570	987696	+	PF3D7_0822200	23	phosphorylated CTD interacting factor 1 WW domain-containing protein, putative	N/A
Pf3D7_08_v3	988807	988817	988281	988763	-	PF3D7_0822300	-45	small nuclear ribonucleoprotein G, putative	SNRPG
Pf3D7_08_v3	995232	995251	992655	993965	-	PF3D7_0822500	-1268	dynein light chain 1	DLC1
Pf3D7_08_v3	995232	995251	997055	999529	+	PF3D7_0822600	1805	protein transport protein SEC23	SEC23
Pf3D7_08_v3	1012363	1012378	1007777	1011307	-	PF3D7_0822900	-1057	PhIL1-interacting candidate PIC2	PIC2
Pf3D7_08_v3	1091471	1091482	1091998	1093221	+	PF3D7_0825100	517	ankyrin-repeat protein, putative	N/A
Pf3D7_08_v3	1226730	1226749	1224094	1225863	-	PF3D7_0828400	-868	mitochondrial inner membrane protein OXA1, putative	OXA1
Pf3D7_08_v3	1241496	1241507	1237285	1239501	-	PF3D7_0828800	-1996	GPI-anchored micronemal antigen	GAMA
Pf3D7_08_v3	1241530	1241541	1237285	1239501	-	PF3D7_0828800	-2030	GPI-anchored micronemal antigen	GAMA
Pf3D7_08_v3	1279336	1279422	1280004	1280114	+	PF3D7_0830000	583	5.8S ribosomal RNA	N/A
Pf3D7_08_v3	1299423	1299446	1296134	1298328	-	PF3D7_0830500	-1096	sporozoite and liver stage tryptophan-rich protein, putative	TryThrA
Pf3D7_08_v3	1299797	1299816	1303323	1304813	+	PF3D7_0830600	3508	Plasmodium exported protein (PHISTc), unknown function	N/A
Pf3D7_08_v3	1305340	1305359	1307053	1307924	+	PF3D7_0830700	1695	Plasmodium exported protein (hyp9), unknown function	N/A
Pf3D7_08_v3	1308689	1308729	1310637	1316955	+	PF3D7_0830800	1909	surface-associated interspersed protein 8.2 (SURFIN 8.2)	SURF8.2
Pf3D7_08_v3	1337668	1337687	1339659	1342306	+	PF3D7_0831300	1973	Plasmodium exported protein, unknown function	GEXP13
Pf3D7_08_v3	1338121	1338140	1339659	1342306	+	PF3D7_0831300	1520	Plasmodium exported protein, unknown function	GEXP13
Pf3D7_08_v3	1351266	1351280	1353456	1354669	+	PF3D7_0831500	2177	Plasmodium exported protein (PHIST), unknown function	N/A
Pf3D7_08_v3	1351283	1351296	1353456	1354669	+	PF3D7_0831500	2161	Plasmodium exported protein (PHIST), unknown function	N/A
Pf3D7_08_v3	1353313	1353356	1353456	1354669	+	PF3D7_0831500	101	Plasmodium exported protein (PHIST), unknown function	N/A
Pf3D7_08_v3	1377940	1377957	1374236	1375299	-	PF3D7_0831800	-2642	histidine-rich protein II	HRP2
Pf3D7_08_v3	1385890	1385909	1383349	1384377	-	PF3D7_0832000	-1514	stevor	N/A
Pf3D7_08_v3	1407494	1407513	1405835	1406999	-	PF3D7_0832600	-496	stevor	N/A
Pf3D7_08_v3	1407494	1407513	1408571	1409356	+	PF3D7_0832700	1059	Plasmodium exported protein (PHISTa-like), unknown function, pseudogene	N/A
Pf3D7_08_v3	1426034	1426046	1426884	1428135	+	PF3D7_0833200	839	rifin	RIF
Pf3D7_08_v3	1428970	1428991	1429330	1430514	+	PF3D7_0833300	340	erythrocyte membrane protein 1 (PfEMP1), exon 2, pseudogene	N/A
Pf3D7_08_v3	1445317	1445338	1435794	1443449	-	PF3D7_0833500	-1869	erythrocyte membrane protein 1, PfEMP1	VAR
Pf3D7_08_v3	1445357	1445374	1435794	1443449	-	PF3D7_0833500	-1909	erythrocyte membrane protein 1, PfEMP1	VAR
Pf3D7_08_v3	1445431	1445442	1435794	1443449	-	PF3D7_0833500	-1983	erythrocyte membrane protein 1, PfEMP1	VAR
Pf3D7_08_v3	1445508	1445542	1435794	1443449	-	PF3D7_0833500	-2060	erythrocyte membrane protein 1, PfEMP1	VAR
Pf3D7_08_v3	1454165	1454177	1435794	1443449	-	PF3D7_0833500	-10717	erythrocyte membrane protein 1, PfEMP1	VAR
Pf3D7_08_v3	1454222	1454237	1435794	1443449	-	PF3D7_0833500	-10774	erythrocyte membrane protein 1, PfEMP1	VAR
Pf3D7_08_v3	1462169	1462185	1435794	1443449	-	PF3D7_0833500	-18721	erythrocyte membrane protein 1, PfEMP1	VAR
Pf3D7_08_v3	1472258	1472289	1435794	1443449	-	PF3D7_0833500	-28810	erythrocyte membrane protein 1, PfEMP1	VAR
Pf3D7_08_v3	1472303	1472614	1435794	1443449	-	PF3D7_0833500	-28855	erythrocyte membrane protein 1, PfEMP1	VAR
Pf3D7_08_v3	1472618	1472664	1435794	1443449	-	PF3D7_0833500	-29170	erythrocyte membrane protein 1, PfEMP1	VAR
Pf3D7_08_v3	1472673	1472799	1435794	1443449	-	PF3D7_0833500	-29225	erythrocyte membrane protein 1, PfEMP1	VAR
Pf3D7_09_v3	2	159	20080	27885	+	PF3D7_0900100	19922	erythrocyte membrane protein 1, PfEMP1	VAR
Pf3D7_09_v3	189	208	20080	27885	+	PF3D7_0900100	19873	erythrocyte membrane protein 1, PfEMP1	VAR
Pf3D7_09_v3	230	262	20080	27885	+	PF3D7_0900100	19819	erythrocyte membrane protein 1, PfEMP1	VAR
Pf3D7_09_v3	309	458	20080	27885	+	PF3D7_0900100	19623	erythrocyte membrane protein 1, PfEMP1	VAR
Pf3D7_09_v3	460	472	20080	27885	+	PF3D7_0900100	19609	erythrocyte membrane protein 1, PfEMP1	VAR
Pf3D7_09_v3	3002	3013	20080	27885	+	PF3D7_0900100	17068	erythrocyte membrane protein 1, PfEMP1	VAR
Pf3D7_09_v3	17950	17989	20080	27885	+	PF3D7_0900100	2092	erythrocyte membrane protein 1, PfEMP1	VAR
Pf3D7_09_v3	18058	18073	20080	27885	+	PF3D7_0900100	2008	erythrocyte membrane protein 1, PfEMP1	VAR
Pf3D7_09_v3	18156	18178	20080	27885	+	PF3D7_0900100	1903	erythrocyte membrane protein 1, PfEMP1	VAR
Pf3D7_09_v3	72512	72532	74409	75746	+	PF3D7_0901500	1878	rifin	RIF
Pf3D7_09_v3	112628	112643	109334	111329	-	PF3D7_0902500	-1300	serine/threonine protein kinase, FIKK family	FIKK9.6
Pf3D7_09_v3	139585	139603	133762	135587	-	PF3D7_0903200	-3999	ras-related protein RAB7	RAB7
Pf3D7_09_v3	139585	139603	140977	150588	+	PF3D7_0903300	1375	conserved protein, unknown function	N/A
Pf3D7_09_v3	210942	210960	212515	217983	+	PF3D7_0904600	1556	ubiquitin specific protease, putative	N/A
Pf3D7_09_v3	222224	222243	222271	224156	+	PF3D7_0904800	29	replication protein A1, small fragment	RPA1
Pf3D7_09_v3	233981	234005	224875	232831	-	PF3D7_0904900	-1151	copper-transporting ATPase	CuTP
Pf3D7_09_v3	244073	244081	236359	242969	-	PF3D7_0905100	-1105	nucleoporin NUP221, putative	NUP221
Pf3D7_09_v3	298088	298109	293585	296617	-	PF3D7_0905900	-1472	coatomer subunit beta, putative	SEC27
Pf3D7_09_v3	324845	324859	320811	323342	-	PF3D7_0906600	-1504	zinc finger protein, putative	N/A
Pf3D7_09_v3	324915	324924	320811	323342	-	PF3D7_0906600	-1574	zinc finger protein, putative	N/A
Pf3D7_09_v3	351128	351147	350186	350962	-	PF3D7_0907300	-167	prefoldin-like protein, putative	N/A
Pf3D7_09_v3	355728	355747	351955	354723	-	PF3D7_0907400	-1006	ATP-dependent protease ATPase subunit ClpY	ClpY
Pf3D7_09_v3	422438	422457	420485	421682	-	PF3D7_0909300	-757	apoptosis-related protein	ARP
Pf3D7_09_v3	422438	422457	424171	428106	+	PF3D7_0909400	1715	exoribonuclease, putative	N/A
Pf3D7_09_v3	438676	438695	440914	444024	+	PF3D7_0909700	2220	FHA domain protein, putative	N/A
Pf3D7_09_v3	488823	488840	482461	487554	-	PF3D7_0910500	-1270	DNA repair protein REV1, putative	N/A
Pf3D7_09_v3	488823	488840	489467	490865	+	PF3D7_0910600	628	SNARE protein	YKT6.1
Pf3D7_09_v3	555221	555233	551426	553167	-	PF3D7_0912400	-2055	alkaline phosphatase, putative	N/A
Pf3D7_09_v3	555221	555233	556090	557958	+	PF3D7_0912500	858	SAP domain-containing protein, putative	N/A
Pf3D7_09_v3	558702	558716	559144	561979	+	PF3D7_0912600	429	conserved Plasmodium protein, unknown function	N/A
Pf3D7_09_v3	558726	558738	559144	561979	+	PF3D7_0912600	407	conserved Plasmodium protein, unknown function	N/A
Pf3D7_09_v3	574224	574232	571031	573349	-	PF3D7_0913100	-876	heptatricopeptide repeat-containing protein, putative	N/A
Pf3D7_09_v3	574224	574232	575679	576509	+	PF3D7_0913200	1448	elongation factor 1-beta	EF-1beta
Pf3D7_09_v3	591584	591604	593107	593556	+	PF3D7_0913800	1504	conserved Plasmodium protein, unknown function	N/A
Pf3D7_09_v3	636600	636619	633574	634200	-	PF3D7_0914800	-2401	GINS complex subunit Psf3, putative	N/A
Pf3D7_09_v3	636600	636619	636621	638750	+	PF3D7_0914900	3	BSD-domain protein, putative	N/A
Pf3D7_09_v3	675480	675504	675922	679632	+	PF3D7_0916200	419	mitochondrial ribonuclease P catalytic subunit, putative	N/A
Pf3D7_09_v3	683193	683203	683562	691121	+	PF3D7_0916400	360	conserved Plasmodium protein, unknown function	N/A
Pf3D7_09_v3	698971	698984	696863	698029	-	PF3D7_0916700	-943	RNA-binding protein musashi, putative	HoMu
Pf3D7_09_v3	737571	737596	737985	740276	+	PF3D7_0917900	390	heat shock protein 70	BIP
Pf3D7_09_v3	795161	795174	795539	797470	+	PF3D7_0919400	366	protein disulfide-isomerase PDI-Trans	PDI-Trans
Pf3D7_09_v3	875060	875079	873971	874957	-	PF3D7_0921400	-104	NifU-like scaffold protein	NifU
Pf3D7_09_v3	875060	875079	875602	876867	+	PF3D7_0921500	524	conserved Plasmodium protein, unknown function	N/A
Pf3D7_09_v3	955329	955348	956605	957835	+	PF3D7_0923500	1258	cyclin-dependent kinases regulatory subunit, putative	N/A
Pf3D7_09_v3	966778	966786	961933	963786	-	PF3D7_0923800	-2993	thioredoxin reductase	TRXR
Pf3D7_09_v3	1102236	1102249	1100253	1100831	-	PF3D7_0927100	-1406	conserved protein, unknown function	N/A
Pf3D7_09_v3	1133488	1133499	1131074	1132135	-	PF3D7_0927900	-1354	phosphatidylserine decarboxylase	PSD
Pf3D7_09_v3	1133513	1133524	1131074	1132135	-	PF3D7_0927900	-1379	phosphatidylserine decarboxylase	PSD
Pf3D7_09_v3	1133488	1133499	1135545	1136391	+	PF3D7_0928000	2047	cytochrome c oxidase subunit 6B, putative	COX6B
Pf3D7_09_v3	1133513	1133524	1135545	1136391	+	PF3D7_0928000	2022	cytochrome c oxidase subunit 6B, putative	COX6B
Pf3D7_09_v3	1169812	1169815	1171339	1173483	+	PF3D7_0929300	1525	conserved Plasmodium protein, unknown function	N/A
Pf3D7_09_v3	1182331	1182343	1180983	1181996	-	PF3D7_0929500	-336	CH domain-containing protein, putative	N/A
Pf3D7_09_v3	1184361	1184380	1182687	1183695	-	PF3D7_0929600	-667	G2 protein, putative	N/A
Pf3D7_09_v3	1221653	1221672	1218393	1221000	-	PF3D7_0930600	-654	peptidyl-prolyl cis-trans isomerase	CYP72
Pf3D7_09_v3	1221653	1221672	1221987	1223606	+	PF3D7_0930700	316	conserved Plasmodium protein, unknown function	N/A
Pf3D7_09_v3	1252445	1252461	1248866	1251601	-	PF3D7_0931000	-845	elongation factor Tu, putative	N/A
Pf3D7_09_v3	1252445	1252461	1254815	1257292	+	PF3D7_0931100	2355	nucleolar protein Nop52, putative	N/A
Pf3D7_09_v3	1284793	1284806	1279219	1283879	-	PF3D7_0932100	-915	protein MAM3, putative	N/A
Pf3D7_09_v3	1286929	1286952	1287008	1288372	+	PF3D7_0932200	57	profilin	PFN
Pf3D7_09_v3	1293751	1293771	1292117	1293643	-	PF3D7_0932400	-109	peptide chain release factor 1	RF1
Pf3D7_09_v3	1352663	1352668	1350836	1351929	-	PF3D7_0934500	-735	V-type proton ATPase subunit E, putative	N/A
Pf3D7_09_v3	1407896	1407907	1409199	1410008	+	PF3D7_0935700	1293	Plasmodium exported protein, unknown function	N/A
Pf3D7_09_v3	1408183	1408189	1409199	1410008	+	PF3D7_0935700	1011	Plasmodium exported protein, unknown function	N/A
Pf3D7_09_v3	1412119	1412138	1413840	1419754	+	PF3D7_0935800	1703	cytoadherence linked asexual protein 9	CLAG9
Pf3D7_09_v3	1439533	1439552	1436687	1437981	-	PF3D7_0936300	-1553	ring-exported protein 3	REX3
Pf3D7_09_v3	1439533	1439552	1440783	1441660	+	PF3D7_0936400	1232	ring-exported protein 4	REX4
Pf3D7_09_v3	1505400	1505435	1495579	1503336	-	PF3D7_0937800	-2065	erythrocyte membrane protein 1, PfEMP1	VAR
Pf3D7_09_v3	1509015	1509031	1495579	1503336	-	PF3D7_0937800	-5680	erythrocyte membrane protein 1, PfEMP1	VAR
Pf3D7_09_v3	1515256	1515268	1495579	1503336	-	PF3D7_0937800	-11921	erythrocyte membrane protein 1, PfEMP1	VAR
Pf3D7_09_v3	1540957	1540981	1495579	1503336	-	PF3D7_0937800	-37622	erythrocyte membrane protein 1, PfEMP1	VAR
Pf3D7_09_v3	1540984	1541007	1495579	1503336	-	PF3D7_0937800	-37649	erythrocyte membrane protein 1, PfEMP1	VAR
Pf3D7_09_v3	1541011	1541023	1495579	1503336	-	PF3D7_0937800	-37676	erythrocyte membrane protein 1, PfEMP1	VAR
Pf3D7_09_v3	1541033	1541722	1495579	1503336	-	PF3D7_0937800	-37698	erythrocyte membrane protein 1, PfEMP1	VAR
Pf3D7_10_v3	11	22	28490	36164	+	PF3D7_1000100	28469	erythrocyte membrane protein 1, PfEMP1	VAR
Pf3D7_10_v3	39	91	28490	36164	+	PF3D7_1000100	28400	erythrocyte membrane protein 1, PfEMP1	VAR
Pf3D7_10_v3	95	237	28490	36164	+	PF3D7_1000100	28254	erythrocyte membrane protein 1, PfEMP1	VAR
Pf3D7_10_v3	247	258	28490	36164	+	PF3D7_1000100	28233	erythrocyte membrane protein 1, PfEMP1	VAR
Pf3D7_10_v3	278	407	28490	36164	+	PF3D7_1000100	28084	erythrocyte membrane protein 1, PfEMP1	VAR
Pf3D7_10_v3	410	448	28490	36164	+	PF3D7_1000100	28043	erythrocyte membrane protein 1, PfEMP1	VAR
Pf3D7_10_v3	452	473	28490	36164	+	PF3D7_1000100	28018	erythrocyte membrane protein 1, PfEMP1	VAR
Pf3D7_10_v3	481	812	28490	36164	+	PF3D7_1000100	27679	erythrocyte membrane protein 1, PfEMP1	VAR
Pf3D7_10_v3	824	840	28490	36164	+	PF3D7_1000100	27651	erythrocyte membrane protein 1, PfEMP1	VAR
Pf3D7_10_v3	21697	21713	28490	36164	+	PF3D7_1000100	6778	erythrocyte membrane protein 1, PfEMP1	VAR
Pf3D7_10_v3	21759	21775	28490	36164	+	PF3D7_1000100	6716	erythrocyte membrane protein 1, PfEMP1	VAR
Pf3D7_10_v3	26372	26412	28490	36164	+	PF3D7_1000100	2079	erythrocyte membrane protein 1, PfEMP1	VAR
Pf3D7_10_v3	26479	26493	28490	36164	+	PF3D7_1000100	1998	erythrocyte membrane protein 1, PfEMP1	VAR
Pf3D7_10_v3	70850	70872	70547	70819	-	PF3D7_1001200	-32	acyl-CoA binding protein, isoform 2, ACBP2	ACBP2
Pf3D7_10_v3	140759	140774	142419	146237	+	PF3D7_1003000	1646	guanylate cyclase organizer UGO, putative	N/A
Pf3D7_10_v3	164529	164540	160316	160962	-	PF3D7_1003500	-3568	40S ribosomal protein S20e, putative	N/A
Pf3D7_10_v3	164737	164755	164945	165790	+	PF3D7_1003600	191	inner membrane complex protein 1c, putative	IMC1c
Pf3D7_10_v3	164759	164776	164945	165790	+	PF3D7_1003600	170	inner membrane complex protein 1c, putative	IMC1c
Pf3D7_10_v3	172086	172105	166743	170669	-	PF3D7_1003700	-1418	MKT1 domain-containing protein, putative	N/A
Pf3D7_10_v3	181340	181359	179344	180226	-	PF3D7_1004000	-1115	60S ribosomal protein L13, putative	N/A
Pf3D7_10_v3	181340	181359	182244	187100	+	PF3D7_1004100	886	conserved Plasmodium protein, unknown function	N/A
Pf3D7_10_v3	198531	198550	187669	196954	-	PF3D7_1004200	-1578	WD repeat-containing protein, putative	N/A
Pf3D7_10_v3	198953	198972	187669	196954	-	PF3D7_1004200	-2000	WD repeat-containing protein, putative	N/A
Pf3D7_10_v3	206313	206332	199452	202844	-	PF3D7_1004300	-3470	E3 ubiquitin-protein ligase, putative	N/A
Pf3D7_10_v3	228443	228462	225456	227705	-	PF3D7_1005000	-739	methionine--tRNA ligase, putative	MRSapi
Pf3D7_10_v3	228443	228462	228798	232193	+	PF3D7_1005100	337	U3 small nucleolar RNA-associated protein 25, putative	UTP25
Pf3D7_10_v3	237301	237320	234795	235745	-	PF3D7_1005400	-1557	conserved Plasmodium protein, unknown function	N/A
Pf3D7_10_v3	253620	253642	253704	255611	+	PF3D7_1005900	63	conserved protein, unknown function	N/A
Pf3D7_10_v3	277177	277190	277621	279168	+	PF3D7_1006800	432	G-strand-binding protein 2	GBP2
Pf3D7_10_v3	281244	281263	281459	283104	+	PF3D7_1006900	197	PPPDE peptidase, putative	N/A
Pf3D7_10_v3	306544	306555	301126	305919	-	PF3D7_1007700	-626	AP2 domain transcription factor AP2-I	AP2-I
Pf3D7_10_v3	315011	315030	311397	314516	-	PF3D7_1007800	-496	conserved Plasmodium protein, unknown function	N/A
Pf3D7_10_v3	315011	315030	316649	318280	+	PF3D7_1007900	1620	eukaryotic translation initiation factor 3 subunit D, putative	EIF3D
Pf3D7_10_v3	410577	410596	405017	410536	-	PF3D7_1010200	-42	DNA2/NAM7 helicase, putative	N/A
Pf3D7_10_v3	426406	426416	424866	425765	-	PF3D7_1010800	-642	50S ribosomal protein L22, mitochondrial, putative	N/A
Pf3D7_10_v3	426406	426416	426601	428146	+	PF3D7_1010900	186	conserved Plasmodium protein, unknown function	N/A
Pf3D7_10_v3	452580	452599	455398	458817	+	PF3D7_1011800	2800	PRE-binding protein	PREBP
Pf3D7_10_v3	453978	453992	455398	458817	+	PF3D7_1011800	1407	PRE-binding protein	PREBP
Pf3D7_10_v3	481862	481884	478758	480539	-	PF3D7_1012500	-1324	phosphoglucomutase, putative	N/A
Pf3D7_10_v3	506571	506586	502634	506392	-	PF3D7_1013100	-180	U3 small nucleolar RNA-associated protein 13, putative	UTP13
Pf3D7_10_v3	559555	559578	560538	563353	+	PF3D7_1014200	961	male gamete fusion factor HAP2, putative	HAP2
Pf3D7_10_v3	608424	608443	600970	607809	-	PF3D7_1014900	-616	protein KIC8	KIC8
Pf3D7_10_v3	608424	608443	611213	612199	+	PF3D7_1015000	2771	FAD synthetase, putative	N/A
Pf3D7_10_v3	617980	618004	614872	617736	-	PF3D7_1015200	-245	cysteine--tRNA ligase	CysRS
Pf3D7_10_v3	617980	618004	618440	619993	+	PF3D7_1015300	437	methionine aminopeptidase 1b, putative	METAP1b
Pf3D7_10_v3	639716	639743	641390	642751	+	PF3D7_1016000	1648	conserved Plasmodium protein, unknown function	N/A
Pf3D7_10_v3	659894	659913	656709	659027	-	PF3D7_1016400	-868	serine/threonine protein kinase, FIKK family	FIKK10.1
Pf3D7_10_v3	678206	678225	675293	676417	-	PF3D7_1016800	-1790	Plasmodium exported protein (PHISTc), unknown function	N/A
Pf3D7_10_v3	683656	683690	682182	682508	-	PF3D7_1016900	-1149	early transcribed membrane protein 10.3	ETRAMP10.3
Pf3D7_10_v3	683656	683690	685578	688862	+	PF3D7_1017000	1889	DNA polymerase delta catalytic subunit	N/A
Pf3D7_10_v3	700180	700199	697970	699823	-	PF3D7_1017400	-358	phosphomannomutase	HAD5
Pf3D7_10_v3	700180	700199	701746	702422	+	PF3D7_1017500	1548	myosin essential light chain ELC	ELC
Pf3D7_10_v3	755396	755424	752760	754910	-	PF3D7_1018900	-487	conserved Plasmodium protein, unknown function	N/A
Pf3D7_10_v3	755396	755424	757795	765158	+	PF3D7_1019000	2372	eukaryotic translation initiation factor subunit eIF2A, putative	N/A
Pf3D7_10_v3	795464	795478	787745	795220	-	PF3D7_1019500	-245	TMEM94 domain-containing protein, putative	N/A
Pf3D7_10_v3	795498	795501	787745	795220	-	PF3D7_1019500	-279	TMEM94 domain-containing protein, putative	N/A
Pf3D7_10_v3	795464	795478	796291	799923	+	PF3D7_1019600	814	conserved Plasmodium protein, unknown function	N/A
Pf3D7_10_v3	795498	795501	796291	799923	+	PF3D7_1019600	791	conserved Plasmodium protein, unknown function	N/A
Pf3D7_10_v3	808557	808591	804328	807582	-	PF3D7_1019800	-976	tRNA methyltransferase, putative	N/A
Pf3D7_10_v3	917471	917489	919772	924213	+	PF3D7_1022000	2284	RNA-binding protein UIS12, putative	N/A
Pf3D7_10_v3	947862	947874	944398	946089	-	PF3D7_1022500	-1774	citrate synthase, mitochondrial, putative	CS
Pf3D7_10_v3	947862	947874	948477	951152	+	PF3D7_1022600	604	kelch protein K10	Kelch10
Pf3D7_10_v3	1032773	1032794	1034685	1039079	+	PF3D7_1024800	1892	exported protein 3	EXP3
Pf3D7_10_v3	1034361	1034380	1034685	1039079	+	PF3D7_1024800	306	exported protein 3	EXP3
Pf3D7_10_v3	1045300	1045319	1040289	1045004	-	PF3D7_1024900	-297	conserved Plasmodium protein, unknown function	N/A
Pf3D7_10_v3	1045348	1045367	1040289	1045004	-	PF3D7_1024900	-345	conserved Plasmodium protein, unknown function	N/A
Pf3D7_10_v3	1057289	1057301	1055744	1057030	-	PF3D7_1025200	-260	ATP synthase mitochondrial F1 complex assembly factor 2, putative	ATP12
Pf3D7_10_v3	1087207	1087226	1067652	1086992	-	PF3D7_1025500	-216	conserved Plasmodium protein, unknown function	N/A
Pf3D7_10_v3	1087207	1087226	1088214	1088417	+	PF3D7_1025600	989	cytochrome c oxidase copper chaperone, putative	COX17
Pf3D7_10_v3	1159324	1159336	1160031	1163421	+	PF3D7_1028000	696	methyltransferase, putative	N/A
Pf3D7_10_v3	1222919	1222939	1223375	1224167	+	PF3D7_1030000	437	transcription elongation factor SPT4, putative	SPT4
Pf3D7_10_v3	1278720	1278739	1281252	1281989	+	PF3D7_1031700	2514	protein phosphatase inhibitor 3	I3
Pf3D7_10_v3	1369710	1369729	1367294	1369189	-	PF3D7_1034400	-522	flavoprotein subunit of succinate dehydrogenase	SDHA
Pf3D7_10_v3	1369710	1369729	1370731	1376131	+	PF3D7_1034500	1003	armadillo repeat protein, putative	N/A
Pf3D7_10_v3	1390908	1390920	1386649	1389630	-	PF3D7_1035000	-1279	U2 snRNA/tRNA pseudouridine synthase, putative	N/A
Pf3D7_10_v3	1390908	1390920	1391445	1393130	+	PF3D7_1035100	526	probable protein, unknown function	N/A
Pf3D7_10_v3	1406056	1406079	1407276	1408391	+	PF3D7_1035500	1198	merozoite surface protein 6	MSP6
Pf3D7_10_v3	1517580	1517599	1519021	1547825	+	PF3D7_1038400	1423	gametocyte-specific protein	Pf11-1
Pf3D7_10_v3	1583037	1583059	1576441	1576991	-	PF3D7_1039300	-1047	conserved protein, unknown function	N/A
Pf3D7_10_v3	1583090	1583105	1576441	1576991	-	PF3D7_1039300	-1100	conserved protein, unknown function	N/A
Pf3D7_10_v3	1583535	1583546	1576441	1576991	-	PF3D7_1039300	-1545	conserved protein, unknown function	N/A
Pf3D7_10_v3	1583586	1583600	1576441	1576991	-	PF3D7_1039300	-1596	conserved protein, unknown function	N/A
Pf3D7_10_v3	1651947	1651961	1642401	1649948	-	PF3D7_1041300	-2000	erythrocyte membrane protein 1, PfEMP1	VAR
Pf3D7_10_v3	1652027	1652061	1642401	1649948	-	PF3D7_1041300	-2080	erythrocyte membrane protein 1, PfEMP1	VAR
Pf3D7_10_v3	1654096	1654114	1642401	1649948	-	PF3D7_1041300	-4149	erythrocyte membrane protein 1, PfEMP1	VAR
Pf3D7_10_v3	1656200	1656216	1642401	1649948	-	PF3D7_1041300	-6253	erythrocyte membrane protein 1, PfEMP1	VAR
Pf3D7_10_v3	1657605	1657617	1642401	1649948	-	PF3D7_1041300	-7658	erythrocyte membrane protein 1, PfEMP1	VAR
Pf3D7_10_v3	1672638	1672656	1642401	1649948	-	PF3D7_1041300	-22691	erythrocyte membrane protein 1, PfEMP1	VAR
Pf3D7_10_v3	1672679	1672697	1642401	1649948	-	PF3D7_1041300	-22732	erythrocyte membrane protein 1, PfEMP1	VAR
Pf3D7_10_v3	1686273	1686290	1642401	1649948	-	PF3D7_1041300	-36326	erythrocyte membrane protein 1, PfEMP1	VAR
Pf3D7_10_v3	1686315	1686333	1642401	1649948	-	PF3D7_1041300	-36368	erythrocyte membrane protein 1, PfEMP1	VAR
Pf3D7_10_v3	1686355	1686375	1642401	1649948	-	PF3D7_1041300	-36408	erythrocyte membrane protein 1, PfEMP1	VAR
Pf3D7_10_v3	1686397	1686417	1642401	1649948	-	PF3D7_1041300	-36450	erythrocyte membrane protein 1, PfEMP1	VAR
Pf3D7_10_v3	1686821	1687090	1642401	1649948	-	PF3D7_1041300	-36874	erythrocyte membrane protein 1, PfEMP1	VAR
Pf3D7_10_v3	1687106	1687465	1642401	1649948	-	PF3D7_1041300	-37159	erythrocyte membrane protein 1, PfEMP1	VAR
Pf3D7_10_v3	1687471	1687523	1642401	1649948	-	PF3D7_1041300	-37524	erythrocyte membrane protein 1, PfEMP1	VAR
Pf3D7_10_v3	1687526	1687643	1642401	1649948	-	PF3D7_1041300	-37579	erythrocyte membrane protein 1, PfEMP1	VAR
Pf3D7_11_v3	0	89	24160	31598	+	PF3D7_1100100	24072	erythrocyte membrane protein 1, PfEMP1	VAR
Pf3D7_11_v3	93	562	24160	31598	+	PF3D7_1100100	23599	erythrocyte membrane protein 1, PfEMP1	VAR
Pf3D7_11_v3	570	811	24160	31598	+	PF3D7_1100100	23350	erythrocyte membrane protein 1, PfEMP1	VAR
Pf3D7_11_v3	15009	15020	24160	31598	+	PF3D7_1100100	9141	erythrocyte membrane protein 1, PfEMP1	VAR
Pf3D7_11_v3	19144	19155	24160	31598	+	PF3D7_1100100	5006	erythrocyte membrane protein 1, PfEMP1	VAR
Pf3D7_11_v3	19645	19663	24160	31598	+	PF3D7_1100100	4498	erythrocyte membrane protein 1, PfEMP1	VAR
Pf3D7_11_v3	22125	22157	24160	31598	+	PF3D7_1100100	2004	erythrocyte membrane protein 1, PfEMP1	VAR
Pf3D7_11_v3	22232	22243	24160	31598	+	PF3D7_1100100	1918	erythrocyte membrane protein 1, PfEMP1	VAR
Pf3D7_11_v3	22296	22309	24160	31598	+	PF3D7_1100100	1852	erythrocyte membrane protein 1, PfEMP1	VAR
Pf3D7_11_v3	22313	22332	24160	31598	+	PF3D7_1100100	1829	erythrocyte membrane protein 1, PfEMP1	VAR
Pf3D7_11_v3	55731	55741	54423	55371	-	PF3D7_1100600	-361	Plasmodium exported protein (PHISTa), unknown function, pseudogene	N/A
Pf3D7_11_v3	56573	56583	56792	57840	+	PF3D7_1100700	210	stevor, pseudogene	N/A
Pf3D7_11_v3	95293	95304	104300	104852	+	PF3D7_1102000	1997	DnaJ protein, putative	N/A
Pf3D7_11_v3	95557	95567	104300	104852	+	PF3D7_1102000	1734	DnaJ protein, putative	N/A
Pf3D7_11_v3	95710	95724	104300	104852	+	PF3D7_1102000	1577	DnaJ protein, putative	N/A
Pf3D7_11_v3	95764	95775	104300	104852	+	PF3D7_1102000	1526	DnaJ protein, putative	N/A
Pf3D7_11_v3	95967	95978	104300	104852	+	PF3D7_1102000	1323	DnaJ protein, putative	N/A
Pf3D7_11_v3	96690	96703	104300	104852	+	PF3D7_1102000	598	DnaJ protein, putative	N/A
Pf3D7_11_v3	112030	112037	110027	111429	-	PF3D7_1102300	-602	Plasmodium exported protein, unknown function	N/A
Pf3D7_11_v3	132450	132474	131703	131987	-	PF3D7_1102800	-464	early transcribed membrane protein 11.2	ETRAMP11.2
Pf3D7_11_v3	133860	133899	136661	137442	+	PF3D7_1102900	2763	Plasmodium exported protein (hyp11), unknown function	N/A
Pf3D7_11_v3	156558	156577	156614	158113	+	PF3D7_1103600	38	actin-like protein, putative	ALP2a
Pf3D7_11_v3	188135	188154	182383	187223	-	PF3D7_1104200	-913	chromatin remodeling protein	SNF2L
Pf3D7_11_v3	210416	210435	214825	219687	+	PF3D7_1104900	4391	calcium/calmodulin-dependent protein kinase, putative	N/A
Pf3D7_11_v3	212599	212610	214825	219687	+	PF3D7_1104900	2216	calcium/calmodulin-dependent protein kinase, putative	N/A
Pf3D7_11_v3	337725	337744	329867	335601	-	PF3D7_1107800	-2125	AP2 domain transcription factor, putative	ApiAP2
Pf3D7_11_v3	339399	339418	329867	335601	-	PF3D7_1107800	-3799	AP2 domain transcription factor, putative	ApiAP2
Pf3D7_11_v3	373086	373114	369675	370706	-	PF3D7_1108600	-2381	endoplasmic reticulum-resident calcium binding protein	ERC
Pf3D7_11_v3	390375	390394	387748	389620	-	PF3D7_1109200	-756	conserved Plasmodium protein, unknown function	N/A
Pf3D7_11_v3	414414	414425	410202	411355	-	PF3D7_1110300	-3060	G-patch domain-containing protein, putative	N/A
Pf3D7_11_v3	414414	414425	414797	419556	+	PF3D7_1110400	373	RNA-binding protein, putative	N/A
Pf3D7_11_v3	461746	461759	462290	469672	+	PF3D7_1112100	532	conserved Plasmodium protein, unknown function	N/A
Pf3D7_11_v3	513009	513028	511105	511761	-	PF3D7_1113100	-1249	protein tyrosine phosphatase	PRL
Pf3D7_11_v3	518776	518795	519189	520220	+	PF3D7_1113300	395	UDP-galactose transporter, putative	UGT
Pf3D7_11_v3	546066	546085	542330	544765	-	PF3D7_1114200	-1302	GTPase-activating protein, putative	N/A
Pf3D7_11_v3	546066	546085	546632	546979	+	PF3D7_1114300	548	non-coding RNA	N/A
Pf3D7_11_v3	595478	595492	592130	593584	-	PF3D7_1115700	-1895	cysteine proteinase falcipain 2a	FP2A
Pf3D7_11_v3	595495	595514	592130	593584	-	PF3D7_1115700	-1912	cysteine proteinase falcipain 2a	FP2A
Pf3D7_11_v3	667951	667970	666037	667722	-	PF3D7_1117500	-230	tyrosine--tRNA ligase	TyrRSapi
Pf3D7_11_v3	667951	667970	668368	669491	+	PF3D7_1117600	399	peptidyl-tRNA hydrolase ICT1	ICT1
Pf3D7_11_v3	716380	716399	714117	716287	-	PF3D7_1118800	-94	actin-related protein 2/3 complex subunit 1, putative	ARC40
Pf3D7_11_v3	716380	716399	716795	718412	+	PF3D7_1118900	397	conserved protein, unknown function	N/A
Pf3D7_11_v3	755951	755962	756192	760435	+	PF3D7_1120000	231	conserved protein, unknown function	N/A
Pf3D7_11_v3	784496	784512	775233	783639	-	PF3D7_1120600	-858	DDRGK domain-containing protein, putative	N/A
Pf3D7_11_v3	784529	784543	775233	783639	-	PF3D7_1120600	-891	DDRGK domain-containing protein, putative	N/A
Pf3D7_11_v3	788735	788767	784592	788350	-	PF3D7_1120700	-386	conserved Plasmodium protein, unknown function	N/A
Pf3D7_11_v3	809015	809029	801945	807081	-	PF3D7_1121300	-1935	tyrosine kinase-like protein	TKL2
Pf3D7_11_v3	809015	809029	810210	812290	+	PF3D7_1121400	1182	WD repeat-containing protein, putative	N/A
Pf3D7_11_v3	906886	906909	909366	916324	+	PF3D7_1123100	2458	calcium-dependent protein kinase 7	CDPK7
Pf3D7_11_v3	973319	973330	970105	971376	-	PF3D7_1124600	-1944	ethanolamine kinase	EK
Pf3D7_11_v3	1011527	1011541	1008409	1010853	-	PF3D7_1125800	-675	kelch domain-containing protein, putative	N/A
Pf3D7_11_v3	1011527	1011541	1013466	1013747	+	PF3D7_1125900	1926	XTBD domain-containing protein, putative	N/A
Pf3D7_11_v3	1055439	1055451	1053642	1054333	-	PF3D7_1126900	-1107	small nuclear ribonucleoprotein F, putative	SNRPF
Pf3D7_11_v3	1062443	1062455	1062718	1063072	+	PF3D7_1127200	264	conserved Plasmodium protein, unknown function	N/A
Pf3D7_11_v3	1062462	1062482	1062718	1063072	+	PF3D7_1127200	237	conserved Plasmodium protein, unknown function	N/A
Pf3D7_11_v3	1136859	1136878	1131294	1136834	-	PF3D7_1129300	-26	conserved Plasmodium protein, unknown function	N/A
Pf3D7_11_v3	1137395	1137418	1131294	1136834	-	PF3D7_1129300	-562	conserved Plasmodium protein, unknown function	N/A
Pf3D7_11_v3	1164451	1164470	1163094	1163357	-	PF3D7_1130100	-1095	60S ribosomal protein L38	RPL38
Pf3D7_11_v3	1164451	1164470	1165221	1166171	+	PF3D7_1130200	752	60S ribosomal protein P0	PfP0
Pf3D7_11_v3	1198479	1198513	1195988	1198309	-	PF3D7_1131100	-171	serpentine receptor 1, putative	SR1
Pf3D7_11_v3	1198479	1198513	1199253	1201805	+	PF3D7_1131200	741	conserved Plasmodium protein, unknown function	N/A
Pf3D7_11_v3	1300611	1300632	1298474	1300600	-	PF3D7_1133600	-12	conserved Plasmodium protein, unknown function	N/A
Pf3D7_11_v3	1300611	1300632	1302173	1305987	+	PF3D7_1133700	1542	FHA domain-containing protein, putative	N/A
Pf3D7_11_v3	1383659	1383670	1381015	1382244	-	PF3D7_1135300	-1416	conserved Plasmodium membrane protein, unknown function	N/A
Pf3D7_11_v3	1436625	1436644	1431881	1435170	-	PF3D7_1136500	-1456	casein kinase 1	CK1
Pf3D7_11_v3	1453787	1453806	1449690	1451450	-	PF3D7_1136800	-2338	DnaJ protein, putative	N/A
Pf3D7_11_v3	1453787	1453806	1456151	1460319	+	PF3D7_1136900	2346	subtilisin-like protease 2	SUB2
Pf3D7_11_v3	1515403	1515422	1501011	1513691	-	PF3D7_1138400	-1713	guanylyl cyclase alpha	GCalpha
Pf3D7_11_v3	1516704	1516726	1518464	1521238	+	PF3D7_1138500	1739	protein phosphatase PPM2	PPM2
Pf3D7_11_v3	1532438	1532457	1525654	1531744	-	PF3D7_1138700	-695	protein KIC5	KIC5
Pf3D7_11_v3	1532537	1532555	1525654	1531744	-	PF3D7_1138700	-794	protein KIC5	KIC5
Pf3D7_11_v3	1592061	1592076	1585393	1592034	-	PF3D7_1139800	-28	conserved Plasmodium protein, unknown function	N/A
Pf3D7_11_v3	1592061	1592076	1593966	1594951	+	PF3D7_1139900	1891	ER membrane protein complex subunit 8, putative	EMC8
Pf3D7_11_v3	1609219	1609238	1610100	1615809	+	PF3D7_1140500	863	myosin K, putative	MyoK
Pf3D7_11_v3	1677792	1677818	1676255	1677769	-	PF3D7_1141900	-24	inner membrane complex protein 1b, putative	IMC1b
Pf3D7_11_v3	1677829	1677843	1676255	1677769	-	PF3D7_1141900	-61	inner membrane complex protein 1b, putative	IMC1b
Pf3D7_11_v3	1677792	1677818	1679078	1681156	+	PF3D7_1142000	1261	heptatricopeptide repeat-containing protein, putative	N/A
Pf3D7_11_v3	1677829	1677843	1679078	1681156	+	PF3D7_1142000	1236	heptatricopeptide repeat-containing protein, putative	N/A
Pf3D7_11_v3	1734003	1734023	1731899	1732900	-	PF3D7_1143300	-1104	DNA-directed RNA polymerases I and III subunit RPAC1, putative	RPC40
Pf3D7_11_v3	1734003	1734023	1735126	1736572	+	PF3D7_1143400	1104	translation initiation factor eIF-1A, putative	N/A
Pf3D7_11_v3	1740863	1740887	1737256	1740029	-	PF3D7_1143500	-835	conserved Plasmodium protein, unknown function	N/A
Pf3D7_11_v3	1805135	1805154	1800544	1803550	-	PF3D7_1145400	-1586	dynamin-like protein	DYN1
Pf3D7_11_v3	1805206	1805216	1800544	1803550	-	PF3D7_1145400	-1657	dynamin-like protein	DYN1
Pf3D7_11_v3	1805135	1805154	1807359	1810130	+	PF3D7_1145500	2206	ABC transporter B family member 3, putative	ABCB3
Pf3D7_11_v3	1805206	1805216	1807359	1810130	+	PF3D7_1145500	2144	ABC transporter B family member 3, putative	ABCB3
Pf3D7_11_v3	1813193	1813212	1810290	1812442	-	PF3D7_1145600	-752	TMEM65 domain-containing protein, putative	N/A
Pf3D7_11_v3	1813193	1813212	1813419	1814573	+	PF3D7_1145700	208	bicoid-interacting protein BIN3, putative	N/A
Pf3D7_11_v3	1893358	1893377	1889826	1892597	-	PF3D7_1147500	-762	protein farnesyltransferase subunit beta	FTB
Pf3D7_11_v3	1908658	1908670	1907055	1907708	-	PF3D7_1147900	-951	peroxisome assembly protein 22, putative	PEX22
Pf3D7_11_v3	1922971	1922977	1925995	1928144	+	PF3D7_1148600	3019	18S ribosomal RNA	N/A
Pf3D7_11_v3	1922981	1923003	1925995	1928144	+	PF3D7_1148600	2993	18S ribosomal RNA	N/A
Pf3D7_11_v3	1923014	1923018	1925995	1928144	+	PF3D7_1148600	2978	18S ribosomal RNA	N/A
Pf3D7_11_v3	1923021	1923034	1925995	1928144	+	PF3D7_1148600	2962	18S ribosomal RNA	N/A
Pf3D7_11_v3	1923038	1923050	1925995	1928144	+	PF3D7_1148600	2946	18S ribosomal RNA	N/A
Pf3D7_11_v3	1974711	1974722	1976407	1979804	+	PF3D7_1149200	1686	ring-infected erythrocyte surface antigen	RESA3
Pf3D7_11_v3	2024544	2024557	2021854	2023034	-	PF3D7_1150300	-1511	rifin	RIF
Pf3D7_11_v3	2024544	2024557	2025817	2035886	+	PF3D7_1150400	1261	erythrocyte membrane protein 1, PfEMP1	VAR
Pf3D7_12_v3	4	269	16973	24497	+	PF3D7_1200100	16705	erythrocyte membrane protein 1, PfEMP1	VAR
Pf3D7_12_v3	276	320	16973	24497	+	PF3D7_1200100	16654	erythrocyte membrane protein 1, PfEMP1	VAR
Pf3D7_12_v3	323	410	16973	24497	+	PF3D7_1200100	16564	erythrocyte membrane protein 1, PfEMP1	VAR
Pf3D7_12_v3	413	612	16973	24497	+	PF3D7_1200100	16362	erythrocyte membrane protein 1, PfEMP1	VAR
Pf3D7_12_v3	623	639	16973	24497	+	PF3D7_1200100	16335	erythrocyte membrane protein 1, PfEMP1	VAR
Pf3D7_12_v3	12072	12082	16973	24497	+	PF3D7_1200100	4892	erythrocyte membrane protein 1, PfEMP1	VAR
Pf3D7_12_v3	14910	14944	16973	24497	+	PF3D7_1200100	2030	erythrocyte membrane protein 1, PfEMP1	VAR
Pf3D7_12_v3	14998	15012	16973	24497	+	PF3D7_1200100	1962	erythrocyte membrane protein 1, PfEMP1	VAR
Pf3D7_12_v3	74538	74557	73229	74522	-	PF3D7_1200900	-17	Plasmodium exported protein (PHISTc), unknown function	N/A
Pf3D7_12_v3	143355	143374	141642	143268	-	PF3D7_1202400	-88	peptidyl-prolyl cis-trans isomerase	CYP26
Pf3D7_12_v3	165953	165964	162429	162722	-	PF3D7_1202900	-3232	high mobility group protein B1	HMGB1
Pf3D7_12_v3	165953	165964	167706	171275	+	PF3D7_1203000	1743	origin recognition complex subunit 1	ORC1
Pf3D7_12_v3	195556	195563	197509	198830	+	PF3D7_1204000	1947	conserved Plasmodium protein, unknown function	N/A
Pf3D7_12_v3	225245	225254	222695	224991	-	PF3D7_1205100	-255	O-phosphoseryl-tRNA(Sec) selenium transferase, putative	SEPSECS
Pf3D7_12_v3	228350	228353	230463	231407	+	PF3D7_1205300	2111	conserved Plasmodium protein, unknown function	N/A
Pf3D7_12_v3	241526	241543	242811	248168	+	PF3D7_1205500	1269	zinc finger protein, putative	N/A
Pf3D7_12_v3	339883	339902	329635	337806	-	PF3D7_1207200	-2078	zinc finger protein, putative	N/A
Pf3D7_12_v3	389514	389522	390932	395626	+	PF3D7_1208400	1411	amino acid transporter, putative	N/A
Pf3D7_12_v3	402534	402553	403350	404814	+	PF3D7_1208700	798	conserved protein, unknown function	N/A
Pf3D7_12_v3	462090	462109	458677	461679	-	PF3D7_1210200	-412	zinc finger protein, putative	N/A
Pf3D7_12_v3	525449	525468	526109	527780	+	PF3D7_1211800	642	polyubiquitin	PfpUB
Pf3D7_12_v3	600730	600749	595167	598776	-	PF3D7_1213900	-1955	W2 domain-containing protein, putative	N/A
Pf3D7_12_v3	646671	646690	646979	647860	+	PF3D7_1216100	290	conserved protein, unknown function	N/A
Pf3D7_12_v3	652747	652776	651398	651856	-	PF3D7_1216300	-892	signal recognition particle subunit SRP19	SRP19
Pf3D7_12_v3	652747	652776	653670	656435	+	PF3D7_1216400	895	conserved Plasmodium membrane protein, unknown function	N/A
Pf3D7_12_v3	694310	694329	695559	696455	+	PF3D7_1217600	1231	anaphase-promoting complex subunit 10, putative	APC10
Pf3D7_12_v3	799944	799953	798304	799611	-	PF3D7_1220000	-334	zinc finger protein, putative	N/A
Pf3D7_12_v3	799944	799953	802544	804400	+	PF3D7_1220100	2592	pre-mRNA-processing factor 17, putative	PRP17
Pf3D7_12_v3	830925	830945	822958	827712	-	PF3D7_1220700	-3214	conserved Plasmodium protein, unknown function	N/A
Pf3D7_12_v3	882115	882134	881970	882114	-	PF3D7_1222200	-2	small nucleolar RNA snoR15	N/A
Pf3D7_12_v3	882236	882255	881970	882114	-	PF3D7_1222200	-123	small nucleolar RNA snoR15	N/A
Pf3D7_12_v3	901176	901189	899198	901076	-	PF3D7_1222500	-101	diphthine--ammonia ligase, putative	DPH6
Pf3D7_12_v3	903287	903309	907203	914501	+	PF3D7_1222600	3895	AP2 domain transcription factor AP2-G	AP2-G
Pf3D7_12_v3	971235	971247	971268	972194	+	PF3D7_1223800	22	citrate/oxoglutarate carrier protein, putative	YHM2
Pf3D7_12_v3	978873	978892	976820	977889	-	PF3D7_1224100	-985	conserved protein, unknown function	N/A
Pf3D7_12_v3	978873	978892	981301	984475	+	PF3D7_1224200	2410	BRO1 domain-containing protein, putative	N/A
Pf3D7_12_v3	985454	985481	988628	991255	+	PF3D7_1224300	3148	polyadenylate-binding protein 1, putative	PABP1
Pf3D7_12_v3	992005	992026	994255	996438	+	PF3D7_1224400	2230	WD repeat-containing protein, putative	N/A
Pf3D7_12_v3	1093064	1093083	1092160	1092651	-	PF3D7_1227000	-414	conserved Plasmodium protein, unknown function	N/A
Pf3D7_12_v3	1201146	1201165	1192888	1199214	-	PF3D7_1229100	-1933	multidrug resistance-associated protein 2	MRP2
Pf3D7_12_v3	1201146	1201165	1203582	1204752	+	PF3D7_1229200	2418	non-coding RNA	N/A
Pf3D7_12_v3	1226669	1226688	1219136	1226465	-	PF3D7_1229800	-205	myosin J, putative	MyoJ
Pf3D7_12_v3	1285105	1285125	1278460	1279611	-	PF3D7_1231200	-5495	conserved Plasmodium protein, unknown function	N/A
Pf3D7_12_v3	1290061	1290072	1286498	1289356	-	PF3D7_1231300	-706	conserved Plasmodium protein, unknown function	N/A
Pf3D7_12_v3	1308332	1308351	1306524	1306968	-	PF3D7_1231700	-1365	conserved protein, unknown function	N/A
Pf3D7_12_v3	1308332	1308351	1314696	1320170	+	PF3D7_1231800	6346	asparagine-rich protein, putative	N/A
Pf3D7_12_v3	1359111	1359122	1355317	1357728	-	PF3D7_1233000	-1384	elongation factor G	EF-G
Pf3D7_12_v3	1359111	1359122	1359169	1359576	+	PF3D7_1233100	48	conserved protein, unknown function	N/A
Pf3D7_12_v3	1371053	1371065	1360631	1370637	-	PF3D7_1233200	-417	conserved Plasmodium protein, unknown function	N/A
Pf3D7_12_v3	1371117	1371136	1360631	1370637	-	PF3D7_1233200	-481	conserved Plasmodium protein, unknown function	N/A
Pf3D7_12_v3	1371053	1371065	1375346	1379587	+	PF3D7_1233300	4282	pentatricopeptide repeat domain-containing protein 2, putative	PPR2
Pf3D7_12_v3	1371117	1371136	1375346	1379587	+	PF3D7_1233300	4211	pentatricopeptide repeat domain-containing protein 2, putative	PPR2
Pf3D7_12_v3	1436329	1436348	1433820	1435995	-	PF3D7_1234300	-335	DNA polymerase epsilon subunit B, putative	N/A
Pf3D7_12_v3	1509221	1509234	1506932	1508269	-	PF3D7_1236100	-953	clustered-asparagine-rich protein	CARP
Pf3D7_12_v3	1531985	1532004	1529821	1531347	-	PF3D7_1236700	-639	S-adenosyl-methyltransferase, putative	N/A
Pf3D7_12_v3	1531985	1532004	1532248	1534077	+	PF3D7_1236800	245	protein-S-isoprenylcysteine O-methyltransferase	ICMT
Pf3D7_12_v3	1572060	1572076	1572371	1573557	+	PF3D7_1237700	296	conserved protein, unknown function	N/A
Pf3D7_12_v3	1594174	1594201	1592402	1593632	-	PF3D7_1238400	-543	conserved protein, unknown function	N/A
Pf3D7_12_v3	1594174	1594201	1594826	1600526	+	PF3D7_1238500	626	conserved Plasmodium protein, unknown function	N/A
Pf3D7_12_v3	1629560	1629574	1634695	1642428	+	PF3D7_1239200	5122	AP2 domain transcription factor, putative	ApiAP2
Pf3D7_12_v3	1633593	1633608	1634695	1642428	+	PF3D7_1239200	1088	AP2 domain transcription factor, putative	ApiAP2
Pf3D7_12_v3	1693178	1693197	1694150	1703087	+	PF3D7_1240300	954	erythrocyte membrane protein 1, PfEMP1	VAR
Pf3D7_12_v3	1808462	1808481	1805380	1807356	-	PF3D7_1242800	-1107	rab specific GDP dissociation inhibitor	rabGDI
Pf3D7_12_v3	1866722	1866741	1864229	1866661	-	PF3D7_1244500	-62	PIMMS57 protein	PIMMS57
Pf3D7_12_v3	1881458	1881475	1880036	1881406	-	PF3D7_1245000	-53	5-formyltetrahydrofolate cyclo-ligase, putative	N/A
Pf3D7_12_v3	1881458	1881475	1883469	1887681	+	PF3D7_1245100	1995	kinesin-13, putative	KLP8
Pf3D7_12_v3	1921959	1921969	1925642	1929438	+	PF3D7_1246300	3674	protein KIC4	KIC4
Pf3D7_12_v3	1921980	1921991	1925642	1929438	+	PF3D7_1246300	3652	protein KIC4	KIC4
Pf3D7_12_v3	1931587	1931593	1931970	1932584	+	PF3D7_1246400	378	myosin A-tail interacting protein	MTIP
Pf3D7_12_v3	1959572	1959592	1959612	1962341	+	PF3D7_1247500	21	serine/threonine protein kinase, putative	N/A
Pf3D7_12_v3	1966207	1966217	1964862	1966025	-	PF3D7_1247700	-183	conserved Plasmodium protein, unknown function	N/A
Pf3D7_12_v3	1966207	1966217	1968163	1971074	+	PF3D7_1247800	1947	dipeptidyl aminopeptidase 2	DPAP2
Pf3D7_12_v3	2067185	2067196	2067400	2069370	+	PF3D7_1250400	205	conserved Plasmodium protein, unknown function	N/A
Pf3D7_12_v3	2098964	2098977	2097436	2098845	-	PF3D7_1251400	-120	conserved Plasmodium protein, unknown function	N/A
Pf3D7_12_v3	2098964	2098977	2099852	2101969	+	PF3D7_1251500	876	ATP-dependent RNA helicase DRS1, putative	DRS1
Pf3D7_12_v3	2147422	2147434	2145266	2146616	-	PF3D7_1252500	-807	Plasmodium exported protein, unknown function	N/A
Pf3D7_12_v3	2147438	2147440	2145266	2146616	-	PF3D7_1252500	-823	Plasmodium exported protein, unknown function	N/A
Pf3D7_12_v3	2147983	2148004	2150554	2151915	+	PF3D7_1252600	2551	esterase, putative	N/A
Pf3D7_12_v3	2179944	2179963	2180419	2182869	+	PF3D7_1253400	457	acyl-CoA synthetase	ACS3
Pf3D7_12_v3	2250889	2250909	2241271	2248962	-	PF3D7_1255200	-1928	erythrocyte membrane protein 1, PfEMP1	VAR
Pf3D7_12_v3	2250972	2251006	2241271	2248962	-	PF3D7_1255200	-2011	erythrocyte membrane protein 1, PfEMP1	VAR
Pf3D7_13_v3	3	15	21364	28787	+	PF3D7_1300100	21350	erythrocyte membrane protein 1, PfEMP1	VAR
Pf3D7_13_v3	18	35	21364	28787	+	PF3D7_1300100	21330	erythrocyte membrane protein 1, PfEMP1	VAR
Pf3D7_13_v3	50	146	21364	28787	+	PF3D7_1300100	21219	erythrocyte membrane protein 1, PfEMP1	VAR
Pf3D7_13_v3	156	640	21364	28787	+	PF3D7_1300100	20725	erythrocyte membrane protein 1, PfEMP1	VAR
Pf3D7_13_v3	653	670	21364	28787	+	PF3D7_1300100	20695	erythrocyte membrane protein 1, PfEMP1	VAR
Pf3D7_13_v3	695	725	21364	28787	+	PF3D7_1300100	20640	erythrocyte membrane protein 1, PfEMP1	VAR
Pf3D7_13_v3	729	739	21364	28787	+	PF3D7_1300100	20626	erythrocyte membrane protein 1, PfEMP1	VAR
Pf3D7_13_v3	742	855	21364	28787	+	PF3D7_1300100	20510	erythrocyte membrane protein 1, PfEMP1	VAR
Pf3D7_13_v3	16429	16442	21364	28787	+	PF3D7_1300100	4923	erythrocyte membrane protein 1, PfEMP1	VAR
Pf3D7_13_v3	16459	16474	21364	28787	+	PF3D7_1300100	4891	erythrocyte membrane protein 1, PfEMP1	VAR
Pf3D7_13_v3	19305	19337	21364	28787	+	PF3D7_1300100	2028	erythrocyte membrane protein 1, PfEMP1	VAR
Pf3D7_13_v3	82468	82488	82718	84018	+	PF3D7_1301400	231	Plasmodium exported protein (hyp12), unknown function	HYP12
Pf3D7_13_v3	99505	99524	89319	93352	-	PF3D7_1301600	-6154	erythrocyte binding antigen-140	EBA140
Pf3D7_13_v3	99505	99524	99548	100521	+	PF3D7_1301700	25	CX3CL1-binding protein 2	CBP2
Pf3D7_13_v3	112650	112661	109695	110268	-	PF3D7_1301900	-2383	Plasmodium exported protein, unknown function	N/A
Pf3D7_13_v3	120039	120058	112792	113815	-	PF3D7_1302000	-6225	EMP1-trafficking protein	PTP6
Pf3D7_13_v3	268574	268585	256430	267182	-	PF3D7_1305300	-1393	translational activator GCN1, putative	GCN1
Pf3D7_13_v3	275347	275360	274073	275200	-	PF3D7_1305600	-148	site-2 protease S2P, putative	S2P
Pf3D7_13_v3	338083	338102	335852	337263	-	PF3D7_1307400	-821	conserved Plasmodium protein, unknown function	N/A
Pf3D7_13_v3	439782	439795	440265	445283	+	PF3D7_1309700	471	vacuolar protein sorting-associated protein 18, putative	VPS18
Pf3D7_13_v3	458643	458654	455792	456535	-	PF3D7_1310300	-2109	zinc finger protein, putative	N/A
Pf3D7_13_v3	458643	458654	458961	462368	+	PF3D7_1310400	308	conserved Plasmodium protein, unknown function	N/A
Pf3D7_13_v3	485987	486006	487511	488824	+	PF3D7_1311400	1506	AP-1 complex subunit mu-1	AP1M1
Pf3D7_13_v3	500240	500259	497534	498013	-	PF3D7_1311700	-2228	cytochrome c, putative	N/A
Pf3D7_13_v3	500240	500259	501790	505047	+	PF3D7_1311800	1532	M1-family alanyl aminopeptidase	M1AAP
Pf3D7_13_v3	505212	505233	507900	509735	+	PF3D7_1311900	2668	V-type proton ATPase catalytic subunit A	vapA
Pf3D7_13_v3	544539	544558	536702	544523	-	PF3D7_1312800	-17	protein AAP2	AAP2
Pf3D7_13_v3	622128	622147	621387	621876	-	PF3D7_1314400	-253	conserved protein, unknown function	N/A
Pf3D7_13_v3	631269	631302	629766	630444	-	PF3D7_1314800	-826	ubiquitin-like protein, putative	N/A
Pf3D7_13_v3	631396	631413	629766	630444	-	PF3D7_1314800	-953	ubiquitin-like protein, putative	N/A
Pf3D7_13_v3	631269	631302	632336	634510	+	PF3D7_1314900	1035	general transcription factor IIH subunit 2	P44
Pf3D7_13_v3	631396	631413	632336	634510	+	PF3D7_1314900	924	general transcription factor IIH subunit 2	P44
Pf3D7_13_v3	635894	635914	636812	637612	+	PF3D7_1315000	899	conserved protein, unknown function	N/A
Pf3D7_13_v3	643231	643243	639681	642890	-	PF3D7_1315200	-342	heptatricopeptide repeat-containing protein, putative	N/A
Pf3D7_13_v3	643231	643243	644714	646392	+	PF3D7_1315300	1472	conserved protein, unknown function	N/A
Pf3D7_13_v3	694609	694624	695732	697985	+	PF3D7_1316700	1109	conserved protein, unknown function	N/A
Pf3D7_13_v3	772912	772925	770646	772895	-	PF3D7_1318700	-18	protein AAP4	AAP4
Pf3D7_13_v3	787560	787601	789437	791848	+	PF3D7_1319100	1837	ubiquitin carboxyl-terminal hydrolase MINDY, putative	N/A
Pf3D7_13_v3	807972	807973	810187	815088	+	PF3D7_1319600	2215	ACDC domain-containing protein, putative	N/A
Pf3D7_13_v3	809777	809791	810187	815088	+	PF3D7_1319600	397	ACDC domain-containing protein, putative	N/A
Pf3D7_13_v3	842885	842907	841671	842750	-	PF3D7_1320400	-136	type I signal peptidase	SPB
Pf3D7_13_v3	842885	842907	843639	845111	+	PF3D7_1320500	733	SNARE protein, putative	SNAP23
Pf3D7_13_v3	873428	873439	861442	872332	-	PF3D7_1321100	-1097	protein kinase domain-containing protein, putative	N/A
Pf3D7_13_v3	873428	873439	875265	875847	+	PF3D7_1321200	1827	zinc finger protein, putative	N/A
Pf3D7_13_v3	959185	959196	958219	959175	-	PF3D7_1322700	-11	conserved Plasmodium protein, unknown function	N/A
Pf3D7_13_v3	959185	959196	960166	960646	+	PF3D7_1322800	971	respiratory chain complex 2 associated protein 2	C2AP2
Pf3D7_13_v3	966300	966329	965486	966280	-	PF3D7_1323100	-21	60S ribosomal protein L6, putative	N/A
Pf3D7_13_v3	973882	973899	971847	973036	-	PF3D7_1323400	-847	60S ribosomal protein L23	RPL23
Pf3D7_13_v3	973908	973911	971847	973036	-	PF3D7_1323400	-873	60S ribosomal protein L23	RPL23
Pf3D7_13_v3	973882	973899	975403	977175	+	PF3D7_1323500	1505	plasmepsin V	PMV
Pf3D7_13_v3	973908	973911	975403	977175	+	PF3D7_1323500	1493	plasmepsin V	PMV
Pf3D7_13_v3	1040412	1040431	1036543	1038531	-	PF3D7_1324800	-1882	dihydrofolate synthase/folylpolyglutamate synthase	DHFS-FPGS
Pf3D7_13_v3	1040412	1040431	1041157	1042107	+	PF3D7_1324900	727	L-lactate dehydrogenase	LDH
Pf3D7_13_v3	1094200	1094219	1092394	1094187	-	PF3D7_1326300	-14	RNA-binding protein, putative	N/A
Pf3D7_13_v3	1141717	1141736	1138558	1141561	-	PF3D7_1327100	-157	conserved protein, unknown function	N/A
Pf3D7_13_v3	1141717	1141736	1143157	1143915	+	PF3D7_1327200	1422	ribonuclease P protein subunit RPR2, putative	RPR2
Pf3D7_13_v3	1158562	1158575	1159366	1159980	+	PF3D7_1327600	792	nicotinamide/nicotinic acid mononucleotide adenylyltransferase	NMNAT
Pf3D7_13_v3	1213734	1213744	1214907	1215728	+	PF3D7_1328800	1164	transcriptional regulatory protein sir2a	SIR2A
Pf3D7_13_v3	1251708	1251721	1252059	1257973	+	PF3D7_1329500	339	conserved protein, unknown function	N/A
Pf3D7_13_v3	1263577	1263596	1261345	1262943	-	PF3D7_1329700	-635	apicoplast calcium binding protein 1	ACBP1
Pf3D7_13_v3	1263577	1263596	1265137	1268763	+	PF3D7_1329800	1542	conserved Plasmodium protein, unknown function	N/A
Pf3D7_13_v3	1308474	1308485	1309177	1310006	+	PF3D7_1331300	693	signal peptidase complex catalytic subunit SEC11	SEC11
Pf3D7_13_v3	1312895	1312914	1313924	1315786	+	PF3D7_1331500	1011	conserved Plasmodium protein, unknown function	N/A
Pf3D7_13_v3	1328195	1328231	1325913	1327532	-	PF3D7_1332000	-664	syntaxin, Qa-SNARE family	SYN5
Pf3D7_13_v3	1328195	1328231	1329491	1331059	+	PF3D7_1332100	1261	conserved protein, unknown function	N/A
Pf3D7_13_v3	1340477	1340498	1337117	1339693	-	PF3D7_1332400	-785	nucleotidyltransferase, putative	N/A
Pf3D7_13_v3	1340477	1340498	1340786	1341442	+	PF3D7_1332500	289	SAM-dependent RNA methyltransferase, putative	N/A
Pf3D7_13_v3	1355009	1355020	1350042	1353860	-	PF3D7_1332900	-1150	isoleucine--tRNA ligase, putative	cyto-IRS
Pf3D7_13_v3	1355009	1355020	1355285	1357194	+	PF3D7_1333000	266	20 kDa chaperonin	CPN20
Pf3D7_13_v3	1360888	1360902	1357704	1360319	-	PF3D7_1333100	-570	conserved Plasmodium protein, unknown function	N/A
Pf3D7_13_v3	1360888	1360902	1362093	1367609	+	PF3D7_1333200	1192	ubiquitin-activating enzyme	UBA1
Pf3D7_13_v3	1469756	1469775	1464895	1466619	-	PF3D7_1335900	-3138	thrombospondin-related anonymous protein	TRAP
Pf3D7_13_v3	1469756	1469775	1469844	1471453	+	PF3D7_1336000	70	conserved Plasmodium protein, unknown function	N/A
Pf3D7_13_v3	1532205	1532216	1528502	1530208	-	PF3D7_1337800	-1998	calcium-dependent protein kinase 5	CDPK5
Pf3D7_13_v3	1532205	1532216	1534507	1535166	+	PF3D7_1337900	2292	conserved Plasmodium protein, unknown function	N/A
Pf3D7_13_v3	1561152	1561172	1556659	1559734	-	PF3D7_1338600	-1419	conserved protein, unknown function	N/A
Pf3D7_13_v3	1577733	1577748	1576926	1576997	-	PF3D7_1339200	-737	tRNA Proline	N/A
Pf3D7_13_v3	1580852	1580863	1583226	1584053	+	PF3D7_1339300	2364	conserved protein, unknown function	N/A
Pf3D7_13_v3	1580867	1580879	1583226	1584053	+	PF3D7_1339300	2348	conserved protein, unknown function	N/A
Pf3D7_13_v3	1637969	1637981	1639617	1641143	+	PF3D7_1341500	1637	inner membrane complex suture component, putative	ISC1
Pf3D7_13_v3	1641387	1641400	1642119	1644479	+	PF3D7_1341600	720	GPI mannosyltransferase 3	GPI10
Pf3D7_13_v3	1663944	1663961	1660812	1663730	-	PF3D7_1342200	-215	conserved Plasmodium membrane protein, unknown function	N/A
Pf3D7_13_v3	1663944	1663961	1664854	1665645	+	PF3D7_1342300	894	tetratricopeptide repeat protein, putative	N/A
Pf3D7_13_v3	1713159	1713178	1707731	1710679	-	PF3D7_1343300	-2481	CDT1-like protein, putative	N/A
Pf3D7_13_v3	1714275	1714286	1714443	1719255	+	PF3D7_1343400	158	DNA repair protein RAD5, putative	RAD5
Pf3D7_13_v3	1781602	1781621	1774275	1779042	-	PF3D7_1344300	-2561	zinc finger protein, putative	N/A
Pf3D7_13_v3	1781958	1781959	1774275	1779042	-	PF3D7_1344300	-2917	zinc finger protein, putative	N/A
Pf3D7_13_v3	1794916	1794927	1791032	1794766	-	PF3D7_1344700	-151	conserved Plasmodium protein, unknown function	N/A
Pf3D7_13_v3	1795339	1795358	1796274	1797709	+	PF3D7_1344800	917	aspartate carbamoyltransferase	ATCase
Pf3D7_13_v3	1795447	1795466	1796274	1797709	+	PF3D7_1344800	809	aspartate carbamoyltransferase	ATCase
Pf3D7_13_v3	1800342	1800361	1801271	1805737	+	PF3D7_1344900	911	conserved Plasmodium protein, unknown function	N/A
Pf3D7_13_v3	1821322	1821332	1816344	1821300	-	PF3D7_1345400	-23	conserved Plasmodium protein, unknown function	N/A
Pf3D7_13_v3	1821322	1821332	1823190	1824026	+	PF3D7_1345500	1859	ubiquitin-conjugating enzyme E2	UBC
Pf3D7_13_v3	1976067	1976074	1971890	1974481	-	PF3D7_1349200	-1587	glutamate--tRNA ligase, putative	N/A
Pf3D7_13_v3	1976067	1976074	1977269	1982692	+	PF3D7_1349300	1196	tyrosine kinase-like protein	TKL3
Pf3D7_13_v3	1983676	1983695	1983823	1985011	+	PF3D7_1349400	129	cytidine and deoxycytidylate deaminase, putative	N/A
Pf3D7_13_v3	2079878	2079897	2076078	2079227	-	PF3D7_1352100	-652	ABC transporter B family member 6, putative	ABCB6
Pf3D7_13_v3	2079878	2079897	2080764	2083152	+	PF3D7_1352200	868	U3 small nucleolar RNA-associated protein 15, putative	UTP15
Pf3D7_13_v3	2100029	2100048	2096326	2099369	-	PF3D7_1352600	-661	protein kinase, putative	N/A
Pf3D7_13_v3	2100029	2100048	2101485	2109086	+	PF3D7_1352700	1438	intron-binding protein aquarius, putative	AQR
Pf3D7_13_v3	2205926	2205939	2202611	2204481	-	PF3D7_1355600	-1446	PhIL1 interacting protein PIP1	PIP1
Pf3D7_13_v3	2316700	2316720	2314457	2315479	-	PF3D7_1358300	-1222	rhomboid protease ROM7, putative	ROM7
Pf3D7_13_v3	2316700	2316720	2317002	2317844	+	PF3D7_1358400	283	conserved Plasmodium protein, unknown function	N/A
Pf3D7_13_v3	2321160	2321195	2322060	2325077	+	PF3D7_1358600	866	zinc finger protein, putative	N/A
Pf3D7_13_v3	2346184	2346203	2336005	2345850	-	PF3D7_1359000	-335	conserved Plasmodium protein, unknown function	N/A
Pf3D7_13_v3	2353574	2353600	2350437	2352820	-	PF3D7_1359200	-755	high mobility group protein B4, putative	HMGB4
Pf3D7_13_v3	2353574	2353600	2353681	2356902	+	PF3D7_1359300	82	exosome complex exonuclease RRP44	DIS3
Pf3D7_13_v3	2369384	2369403	2371882	2377959	+	PF3D7_1359600	2480	conserved Plasmodium protein, unknown function	N/A
Pf3D7_13_v3	2461534	2461546	2462069	2463784	+	PF3D7_1361300	524	conserved Plasmodium protein, unknown function	N/A
Pf3D7_13_v3	2461549	2461562	2462069	2463784	+	PF3D7_1361300	508	conserved Plasmodium protein, unknown function	N/A
Pf3D7_13_v3	2470496	2470515	2469127	2469540	-	PF3D7_1361600	-957	Fe-S assembly protein IscX, putative	YfhJ
Pf3D7_13_v3	2470496	2470515	2470972	2471793	+	PF3D7_1361700	458	cytochrome c oxidase subunit 2A, putative	COX2A
Pf3D7_13_v3	2489813	2489832	2487857	2489475	-	PF3D7_1362100	-339	14-3-3 protein	14-3-3II
Pf3D7_13_v3	2660625	2660650	2655277	2659065	-	PF3D7_1366400	-1561	rhoptry protein RHOP148	RHOP148
Pf3D7_13_v3	2660625	2660650	2661573	2662022	+	PF3D7_1366500	924	nucleoside diphosphate kinase	NDK
Pf3D7_13_v3	2736894	2736913	2731041	2736143	-	PF3D7_1368800	-752	DNA repair endonuclease XPF, putative	ERCC4
Pf3D7_13_v3	2736894	2736913	2739350	2740998	+	PF3D7_1368900	2438	conserved protein, unknown function	N/A
Pf3D7_13_v3	2830887	2830898	2832952	2834322	+	PF3D7_1372000	2055	Plasmodium exported protein (PHISTa), unknown function	N/A
Pf3D7_13_v3	2830904	2830921	2832952	2834322	+	PF3D7_1372000	2032	Plasmodium exported protein (PHISTa), unknown function	N/A
Pf3D7_13_v3	2847947	2847964	2850891	2853482	+	PF3D7_1372400	2928	acyl-CoA synthetase	ACS4
Pf3D7_13_v3	2850404	2850423	2850891	2853482	+	PF3D7_1372400	469	acyl-CoA synthetase	ACS4
Pf3D7_13_v3	2894210	2894231	2884786	2892340	-	PF3D7_1373500	-1871	erythrocyte membrane protein 1, PfEMP1	VAR
Pf3D7_13_v3	2894456	2894492	2884786	2892340	-	PF3D7_1373500	-2117	erythrocyte membrane protein 1, PfEMP1	VAR
Pf3D7_13_v3	2920484	2920494	2884786	2892340	-	PF3D7_1373500	-28145	erythrocyte membrane protein 1, PfEMP1	VAR
Pf3D7_13_v3	2921350	2921372	2884786	2892340	-	PF3D7_1373500	-29011	erythrocyte membrane protein 1, PfEMP1	VAR
Pf3D7_13_v3	2921406	2921427	2884786	2892340	-	PF3D7_1373500	-29067	erythrocyte membrane protein 1, PfEMP1	VAR
Pf3D7_13_v3	2921446	2921463	2884786	2892340	-	PF3D7_1373500	-29107	erythrocyte membrane protein 1, PfEMP1	VAR
Pf3D7_13_v3	2921528	2921548	2884786	2892340	-	PF3D7_1373500	-29189	erythrocyte membrane protein 1, PfEMP1	VAR
Pf3D7_13_v3	2922409	2922432	2884786	2892340	-	PF3D7_1373500	-30070	erythrocyte membrane protein 1, PfEMP1	VAR
Pf3D7_13_v3	2922473	2922490	2884786	2892340	-	PF3D7_1373500	-30134	erythrocyte membrane protein 1, PfEMP1	VAR
Pf3D7_13_v3	2922500	2922523	2884786	2892340	-	PF3D7_1373500	-30161	erythrocyte membrane protein 1, PfEMP1	VAR
Pf3D7_13_v3	2922528	2922531	2884786	2892340	-	PF3D7_1373500	-30189	erythrocyte membrane protein 1, PfEMP1	VAR
Pf3D7_13_v3	2922556	2922832	2884786	2892340	-	PF3D7_1373500	-30217	erythrocyte membrane protein 1, PfEMP1	VAR
Pf3D7_13_v3	2922835	2922896	2884786	2892340	-	PF3D7_1373500	-30496	erythrocyte membrane protein 1, PfEMP1	VAR
Pf3D7_13_v3	2922900	2922938	2884786	2892340	-	PF3D7_1373500	-30561	erythrocyte membrane protein 1, PfEMP1	VAR
Pf3D7_13_v3	2922941	2922942	2884786	2892340	-	PF3D7_1373500	-30602	erythrocyte membrane protein 1, PfEMP1	VAR
Pf3D7_13_v3	2922949	2922987	2884786	2892340	-	PF3D7_1373500	-30610	erythrocyte membrane protein 1, PfEMP1	VAR
Pf3D7_13_v3	2922996	2923399	2884786	2892340	-	PF3D7_1373500	-30657	erythrocyte membrane protein 1, PfEMP1	VAR
Pf3D7_13_v3	2923407	2923431	2884786	2892340	-	PF3D7_1373500	-31068	erythrocyte membrane protein 1, PfEMP1	VAR
Pf3D7_13_v3	2923436	2923625	2884786	2892340	-	PF3D7_1373500	-31097	erythrocyte membrane protein 1, PfEMP1	VAR
Pf3D7_13_v3	2923643	2923668	2884786	2892340	-	PF3D7_1373500	-31304	erythrocyte membrane protein 1, PfEMP1	VAR
Pf3D7_13_v3	2923715	2923994	2884786	2892340	-	PF3D7_1373500	-31376	erythrocyte membrane protein 1, PfEMP1	VAR
Pf3D7_13_v3	2923996	2924007	2884786	2892340	-	PF3D7_1373500	-31657	erythrocyte membrane protein 1, PfEMP1	VAR
Pf3D7_13_v3	2924095	2924098	2884786	2892340	-	PF3D7_1373500	-31756	erythrocyte membrane protein 1, PfEMP1	VAR
Pf3D7_13_v3	2924123	2924128	2884786	2892340	-	PF3D7_1373500	-31784	erythrocyte membrane protein 1, PfEMP1	VAR
Pf3D7_13_v3	2924160	2924166	2884786	2892340	-	PF3D7_1373500	-31821	erythrocyte membrane protein 1, PfEMP1	VAR
Pf3D7_13_v3	2924167	2924559	2884786	2892340	-	PF3D7_1373500	-31828	erythrocyte membrane protein 1, PfEMP1	VAR
Pf3D7_13_v3	2924564	2924936	2884786	2892340	-	PF3D7_1373500	-32225	erythrocyte membrane protein 1, PfEMP1	VAR
Pf3D7_13_v3	2924939	2925060	2884786	2892340	-	PF3D7_1373500	-32600	erythrocyte membrane protein 1, PfEMP1	VAR
Pf3D7_13_v3	2925065	2925208	2884786	2892340	-	PF3D7_1373500	-32726	erythrocyte membrane protein 1, PfEMP1	VAR
Pf3D7_14_v3	1	13	1393	5343	+	PF3D7_1400100	1381	erythrocyte membrane protein 1 (PfEMP1), pseudogene	N/A
Pf3D7_14_v3	19	29	1393	5343	+	PF3D7_1400100	1365	erythrocyte membrane protein 1 (PfEMP1), pseudogene	N/A
Pf3D7_14_v3	32	1027	1393	5343	+	PF3D7_1400100	367	erythrocyte membrane protein 1 (PfEMP1), pseudogene	N/A
Pf3D7_14_v3	1032	1182	1393	5343	+	PF3D7_1400100	212	erythrocyte membrane protein 1 (PfEMP1), pseudogene	N/A
Pf3D7_14_v3	1186	1312	1393	5343	+	PF3D7_1400100	82	erythrocyte membrane protein 1 (PfEMP1), pseudogene	N/A
Pf3D7_14_v3	1321	1347	1393	5343	+	PF3D7_1400100	47	erythrocyte membrane protein 1 (PfEMP1), pseudogene	N/A
Pf3D7_14_v3	1370	1381	1393	5343	+	PF3D7_1400100	13	erythrocyte membrane protein 1 (PfEMP1), pseudogene	N/A
Pf3D7_14_v3	13412	13424	10974	12117	-	PF3D7_1400300	-1296	rifin	RIF
Pf3D7_14_v3	141603	141622	136530	141420	-	PF3D7_1403800	-184	nuclear formin-like protein MISFIT, putative	MISFIT
Pf3D7_14_v3	195691	195702	193216	194265	-	PF3D7_1405600	-1427	ribonucleoside-diphosphate reductase small chain, putative	RNR
Pf3D7_14_v3	216861	216882	211566	215651	-	PF3D7_1406100	-1211	tubby domain-containing protein, putative	N/A
Pf3D7_14_v3	216861	216882	217845	226307	+	PF3D7_1406200	964	transcription elongation factor SPT6, putative	SPT6
Pf3D7_14_v3	250859	250878	246380	247721	-	PF3D7_1406800	-3139	glideosome associated protein with multiple membrane spans 3	GAPM3
Pf3D7_14_v3	250859	250878	251059	252826	+	PF3D7_1406900	182	radical SAM protein, putative	RlmN
Pf3D7_14_v3	262731	262757	261061	262099	-	PF3D7_1407200	-633	conserved Plasmodium protein, unknown function	N/A
Pf3D7_14_v3	263331	263350	264403	267074	+	PF3D7_1407300	1054	pre-mRNA-splicing factor 38B, putative	PRP38B
Pf3D7_14_v3	282206	282225	283086	284435	+	PF3D7_1407800	862	plasmepsin IV	PM4
Pf3D7_14_v3	308429	308443	300725	305833	-	PF3D7_1408200	-2597	AP2 domain transcription factor AP2-G2	AP2-G2
Pf3D7_14_v3	308429	308443	312569	313296	+	PF3D7_1408300	4127	conserved Plasmodium protein, unknown function	N/A
Pf3D7_14_v3	319027	319039	313975	317457	-	PF3D7_1408400	-1571	FANCJ-like helicase, putative	FANCJ
Pf3D7_14_v3	319027	319039	320274	320861	+	PF3D7_1408500	1236	conserved Plasmodium protein, unknown function	N/A
Pf3D7_14_v3	346471	346490	324754	346468	-	PF3D7_1408700	-4	conserved protein, unknown function	N/A
Pf3D7_14_v3	388169	388183	389592	391595	+	PF3D7_1409900	1410	cytidine diphosphate-diacylglycerol synthase	CDS
Pf3D7_14_v3	388186	388212	389592	391595	+	PF3D7_1409900	1381	cytidine diphosphate-diacylglycerol synthase	CDS
Pf3D7_14_v3	431719	431728	429690	430861	-	PF3D7_1410700	-859	conserved protein, unknown function	N/A
Pf3D7_14_v3	431732	431744	429690	430861	-	PF3D7_1410700	-872	conserved protein, unknown function	N/A
Pf3D7_14_v3	431749	431762	429690	430861	-	PF3D7_1410700	-889	conserved protein, unknown function	N/A
Pf3D7_14_v3	431719	431728	433951	435318	+	PF3D7_1410800	2224	ankyrin-repeat protein, putative	N/A
Pf3D7_14_v3	431732	431744	433951	435318	+	PF3D7_1410800	2208	ankyrin-repeat protein, putative	N/A
Pf3D7_14_v3	431749	431762	433951	435318	+	PF3D7_1410800	2190	ankyrin-repeat protein, putative	N/A
Pf3D7_14_v3	474898	474910	475249	477297	+	PF3D7_1411700	340	methyltransferase, putative	N/A
Pf3D7_14_v3	480342	480361	480431	481414	+	PF3D7_1411900	71	p1/s1 nuclease, putative	N/A
Pf3D7_14_v3	484241	484264	484438	487308	+	PF3D7_1412100	175	mini-chromosome maintenance complex-binding protein	MCMBP
Pf3D7_14_v3	484270	484284	484438	487308	+	PF3D7_1412100	155	mini-chromosome maintenance complex-binding protein	MCMBP
Pf3D7_14_v3	491217	491229	487776	490380	-	PF3D7_1412200	-838	conserved Plasmodium protein, unknown function	N/A
Pf3D7_14_v3	491280	491291	487776	490380	-	PF3D7_1412200	-901	conserved Plasmodium protein, unknown function	N/A
Pf3D7_14_v3	527038	527057	527132	529234	+	PF3D7_1413100	76	conserved Plasmodium protein, unknown function	N/A
Pf3D7_14_v3	590352	590367	578369	587529	-	PF3D7_1414500	-2824	atypical protein kinase, ABC-1 family, putative	ABCk2
Pf3D7_14_v3	590579	590591	590626	592188	+	PF3D7_1414600	36	mRNA-capping enzyme subunit alpha	Pgt1
Pf3D7_14_v3	599409	599420	592992	597146	-	PF3D7_1414700	-2264	ubiquitin carboxyl-terminal hydrolase, putative	N/A
Pf3D7_14_v3	607401	607413	606380	607348	-	PF3D7_1415000	-54	uracil-DNA glycosylase	UDG
Pf3D7_14_v3	614017	614028	615167	616180	+	PF3D7_1415300	1140	RNA-binding protein Nova-1, putative	N/A
Pf3D7_14_v3	638984	639003	640374	641519	+	PF3D7_1415800	1372	ribosomal RNA small subunit methyltransferase A1	KsgA1
Pf3D7_14_v3	648999	649018	645641	648454	-	PF3D7_1416100	-546	protein SEY1, putative	SEY1
Pf3D7_14_v3	692372	692385	694585	708177	+	PF3D7_1417200	2201	CCR4-NOT transcription complex subunit NOT1, putative	NOT1
Pf3D7_14_v3	692391	692401	694585	708177	+	PF3D7_1417200	2185	CCR4-NOT transcription complex subunit NOT1, putative	NOT1
Pf3D7_14_v3	746327	746346	730694	744682	-	PF3D7_1417600	-1646	ookinete surface and oocyst capsule protein OSCP, putative	N/A
Pf3D7_14_v3	791166	791185	786958	790458	-	PF3D7_1419000	-709	conserved Plasmodium protein, unknown function	N/A
Pf3D7_14_v3	793046	793057	793752	796877	+	PF3D7_1419100	696	ATP-dependent RNA helicase DDX55	DDX55
Pf3D7_14_v3	800605	800622	797709	800135	-	PF3D7_1419200	-471	thioredoxin-like protein, putative	ATrx1
Pf3D7_14_v3	800605	800622	802717	803481	+	PF3D7_1419300	2096	glutathione S-transferase	GST
Pf3D7_14_v3	827435	827454	825612	827330	-	PF3D7_1419900	-106	YTH domain-containing protein 1, putative	YTH1
Pf3D7_14_v3	867757	867774	865346	866805	-	PF3D7_1420900	-953	mannose-1-phosphate guanyltransferase, putative	N/A
Pf3D7_14_v3	884369	884388	881957	883672	-	PF3D7_1421400	-698	DNA-directed RNA polymerase III subunit RPC6, putative	RPC34
Pf3D7_14_v3	884369	884388	884398	885074	+	PF3D7_1421500	11	mitochondrial import inner membrane translocase subunit TIM8, putative	TIM8
Pf3D7_14_v3	895586	895603	893720	894862	-	PF3D7_1422100	-725	ribosomal protein L21, mitochondrial, putative	N/A
Pf3D7_14_v3	920062	920073	918429	919997	-	PF3D7_1422800	-66	actin-related protein ARP4	ARP4
Pf3D7_14_v3	920085	920096	922931	924208	+	PF3D7_1422900	2836	14-3-3 protein, putative	N/A
Pf3D7_14_v3	929040	929052	924964	926427	-	PF3D7_1423000	-2614	nucleolar GTP-binding protein 2, putative	NOG2
Pf3D7_14_v3	929040	929052	929503	931281	+	PF3D7_1423100	452	ankyrin-repeat protein, putative	N/A
Pf3D7_14_v3	972977	972996	972775	972860	-	PF3D7_1423900	-118	small nucleolar RNA snoR23	N/A
Pf3D7_14_v3	1001673	1001699	995161	1000506	-	PF3D7_1425600	-1168	zinc finger protein, putative	N/A
Pf3D7_14_v3	1001673	1001699	1006643	1008069	+	PF3D7_1425700	4945	vacuolar ER assembly factor VMA12, putative	N/A
Pf3D7_14_v3	1008493	1008520	1009010	1011910	+	PF3D7_1425800	491	conserved Plasmodium protein, unknown function	N/A
Pf3D7_14_v3	1055784	1055796	1056162	1060124	+	PF3D7_1427100	367	lipase, putative	N/A
Pf3D7_14_v3	1084545	1084558	1085603	1087039	+	PF3D7_1427600	1046	CorA-like Mg2+ transporter protein, putative	MIT3
Pf3D7_14_v3	1085444	1085463	1085603	1087039	+	PF3D7_1427600	141	CorA-like Mg2+ transporter protein, putative	MIT3
Pf3D7_14_v3	1101402	1101413	1098038	1099951	-	PF3D7_1428100	-1452	WW domain-binding protein 11, putative	WBP11
Pf3D7_14_v3	1101402	1101413	1101958	1104387	+	PF3D7_1428200	546	major facilitator superfamily domain-containing protein, putative	MFS5
Pf3D7_14_v3	1154309	1154319	1150475	1153387	-	PF3D7_1429300	-923	CPW-WPC family protein	N/A
Pf3D7_14_v3	1154309	1154319	1155355	1163694	+	PF3D7_1429400	1037	rRNA (adenosine-2'-O-)-methyltransferase, putative	N/A
Pf3D7_14_v3	1238543	1238562	1233977	1237125	-	PF3D7_1431400	-1419	surface-related antigen SRA	SRA
Pf3D7_14_v3	1241863	1241882	1238851	1241595	-	PF3D7_1431500	-269	mitogen-activated protein kinase 1	MAPK1
Pf3D7_14_v3	1241863	1241882	1244018	1245406	+	PF3D7_1431600	2137	succinate--CoA ligase [ADP-forming] subunit beta	SCS-beta
Pf3D7_14_v3	1274830	1274843	1269368	1274667	-	PF3D7_1432300	-164	conserved Plasmodium protein, unknown function	N/A
Pf3D7_14_v3	1297447	1297466	1296173	1297211	-	PF3D7_1432900	-237	SF-assemblin, putative	N/A
Pf3D7_14_v3	1479477	1479497	1479777	1482758	+	PF3D7_1436300	281	translocon component PTEX150	PTEX150
Pf3D7_14_v3	1483055	1483074	1484166	1488129	+	PF3D7_1436400	1093	conserved Plasmodium protein, unknown function	N/A
Pf3D7_14_v3	1523152	1523175	1523286	1525046	+	PF3D7_1437600	112	conserved protein, unknown function	N/A
Pf3D7_14_v3	1562181	1562200	1557527	1560157	-	PF3D7_1438500	-2025	cleavage and polyadenylation specificity factor subunit 3, putative	CPSF3
Pf3D7_14_v3	1562181	1562200	1562232	1563065	+	PF3D7_1438600	33	Golgi to ER traffic protein 4	GET4
Pf3D7_14_v3	1604486	1604499	1600933	1602000	-	PF3D7_1439400	-2487	cytochrome b-c1 complex subunit Rieske, putative	N/A
Pf3D7_14_v3	1604516	1604528	1600933	1602000	-	PF3D7_1439400	-2517	cytochrome b-c1 complex subunit Rieske, putative	N/A
Pf3D7_14_v3	1619965	1619977	1622576	1623612	+	PF3D7_1439900	2600	triosephosphate isomerase	TIM
Pf3D7_14_v3	1637244	1637276	1633211	1636255	-	PF3D7_1440100	-990	cohesin complex subunit, putative	N/A
Pf3D7_14_v3	1637244	1637276	1639477	1647167	+	PF3D7_1440200	2202	stromal-processing peptidase, putative	SPP
Pf3D7_14_v3	1637244	1637276	1639477	1641760	+	PF3D7_1440300	2202	porphobilinogen synthase	PBGS
Pf3D7_14_v3	1775370	1775407	1776010	1776662	+	PF3D7_1443300	604	U6 snRNA-associated Sm-like protein LSm5, putative	LSM5
Pf3D7_14_v3	1783897	1783918	1780992	1783580	-	PF3D7_1443500	-318	poly(A)-specific ribonuclease PARN, putative	PARN
Pf3D7_14_v3	1929866	1929885	1929931	1931379	+	PF3D7_1447000	47	40S ribosomal protein S5	N/A
Pf3D7_14_v3	1946105	1946124	1943936	1944964	-	PF3D7_1447700	-1142	conserved protein, unknown function	N/A
Pf3D7_14_v3	1946105	1946124	1947246	1953206	+	PF3D7_1447800	1123	calponin homology domain-containing protein, putative	N/A
Pf3D7_14_v3	1958294	1958313	1954601	1957675	-	PF3D7_1447900	-620	multidrug resistance protein 2	MDR2
Pf3D7_14_v3	1958353	1958369	1954601	1957675	-	PF3D7_1447900	-679	multidrug resistance protein 2	MDR2
Pf3D7_14_v3	2104089	2104100	2104947	2107047	+	PF3D7_1451300	848	E3 SUMO-protein ligase NSE2, putative	NSE2
Pf3D7_14_v3	2154981	2155003	2151823	2153614	-	PF3D7_1452500	-1368	syntaxin-6, putative	STX6
Pf3D7_14_v3	2154981	2155003	2155736	2166467	+	PF3D7_1452600	734	conserved Plasmodium protein, unknown function	N/A
Pf3D7_14_v3	2251980	2251994	2251188	2251934	-	PF3D7_1455100	-47	protein tyrosine phosphatase, putative	PTP1
Pf3D7_14_v3	2251980	2251994	2255062	2256741	+	PF3D7_1455200	3069	methyltransferase AAMT	N/A
Pf3D7_14_v3	2284321	2284336	2285113	2290227	+	PF3D7_1455800	778	LCCL domain-containing protein	CCp2
Pf3D7_14_v3	2302974	2302991	2301456	2302844	-	PF3D7_1456100	-131	serine hydroxymethyltransferase	SHMT
Pf3D7_14_v3	2302974	2302991	2303565	2306468	+	PF3D7_1456200	575	conserved Plasmodium protein, unknown function	N/A
Pf3D7_14_v3	2418245	2418280	2414870	2417467	-	PF3D7_1458800	-779	DNA-directed RNA polymerase III subunit RPC5, putative	N/A
Pf3D7_14_v3	2418245	2418280	2418422	2419298	+	PF3D7_1458900	143	golgi apparatus membrane protein TVP23, putative	TVP23
Pf3D7_14_v3	2419524	2419543	2420764	2422989	+	PF3D7_1459000	1222	ATP-dependent RNA helicase DBP5	DBP5
Pf3D7_14_v3	2464084	2464103	2466091	2470989	+	PF3D7_1460500	1989	conserved Plasmodium protein, unknown function	N/A
Pf3D7_14_v3	2491862	2491881	2492166	2492369	+	PF3D7_1461300	286	40S ribosomal protein S28e, putative	N/A
Pf3D7_14_v3	2513262	2513281	2514673	2517945	+	PF3D7_1461900	1393	valine--tRNA ligase, putative	N/A
Pf3D7_14_v3	2574797	2574821	2575326	2576336	+	PF3D7_1463400	506	DNA-directed RNA polymerase III subunit RPC4, putative	N/A
Pf3D7_14_v3	2591959	2591968	2584575	2589782	-	PF3D7_1463900	-2178	rhoptry neck protein 11, putative	RON11
Pf3D7_14_v3	2591975	2591998	2584575	2589782	-	PF3D7_1463900	-2194	rhoptry neck protein 11, putative	RON11
Pf3D7_14_v3	2635663	2635674	2630558	2632678	-	PF3D7_1464900	-2986	ATP-dependent zinc metalloprotease FTSH, putative	N/A
Pf3D7_14_v3	2635663	2635674	2635841	2636677	+	PF3D7_1465000	168	cytochrome c oxidase subunit 6A, putative	COX6A
Pf3D7_14_v3	2647565	2647584	2646603	2647033	-	PF3D7_1465400	-533	conserved protein, unknown function	N/A
Pf3D7_14_v3	2647565	2647584	2650755	2655140	+	PF3D7_1465500	3172	potassium channel K2	K2
Pf3D7_14_v3	2688380	2688391	2686224	2688303	-	PF3D7_1466000	-78	conserved protein, unknown function	N/A
Pf3D7_14_v3	2688396	2688415	2686224	2688303	-	PF3D7_1466000	-94	conserved protein, unknown function	N/A
Pf3D7_14_v3	2688380	2688391	2690504	2693326	+	PF3D7_1466100	2114	protein phosphatase containing kelch-like domains	PPKL
Pf3D7_14_v3	2688396	2688415	2690504	2693326	+	PF3D7_1466100	2090	protein phosphatase containing kelch-like domains	PPKL
Pf3D7_14_v3	2723620	2723639	2714844	2717285	-	PF3D7_1466400	-6336	AP2 domain transcription factor AP2-EXP	ApiAP2
Pf3D7_14_v3	2723620	2723639	2725225	2726281	+	PF3D7_1466500	1587	conserved Plasmodium protein, unknown function	N/A
Pf3D7_14_v3	2840593	2840612	2838913	2839989	-	PF3D7_1469200	-605	shewanella-like protein phosphatase 1, putative	SHLP1
Pf3D7_14_v3	2945213	2945232	2941600	2943259	-	PF3D7_1472100	-1955	protein transport protein YIP1, putative	YIP1
Pf3D7_14_v3	2945265	2945278	2945662	2952551	+	PF3D7_1472200	385	histone deacetylase, putative	HDA1
Pf3D7_14_v3	2965858	2965869	2962986	2965086	-	PF3D7_1472600	-773	protein disulfide-isomerase	PDI-14
Pf3D7_14_v3	2966658	2966675	2966749	2969334	+	PF3D7_1472700	75	DNA-directed RNA polymerase, alpha subunit, putative	N/A
Pf3D7_14_v3	3081592	3081611	3081750	3084635	+	PF3D7_1475200	140	conserved protein, unknown function	N/A
Pf3D7_14_v3	3114967	3114977	3112509	3114698	-	PF3D7_1475600	-270	bromodomain protein 4, putative	BDP4
Pf3D7_14_v3	3116376	3116387	3117392	3118951	+	PF3D7_1475700	1006	tubulin epsilon chain, putative	N/A
Pf3D7_14_v3	3123498	3123509	3124337	3126709	+	PF3D7_1475900	829	KELT protein	N/A
Pf3D7_14_v3	3158854	3158882	3159487	3160602	+	PF3D7_1476800	606	lysophospholipase, putative	N/A
Pf3D7_14_v3	3178452	3178462	3179624	3180610	+	PF3D7_1477300	1163	Plasmodium exported protein (PHIST), unknown function	Pfg14-744
Pf3D7_14_v3	3253348	3253367	3254092	3256554	+	PF3D7_1479000	726	acyl-CoA synthetase	ACS1a

## Sheet: H3R2me2s peaks in the genes
Supplementary Data 2b. H3R2me2s peaks in the genes
chr	peak Start	peak End	gene Start	gene End	gene Strand	gene ID	distance To Peak	Product Description	Gene Name or Symbol
Pf3D7_01_v3	35515	35527	29510	37126	+	PF3D7_0100100	0	erythrocyte membrane protein 1, PfEMP1	VAR
Pf3D7_01_v3	99721	99740	98819	102282	+	PF3D7_0102200	0	ring-infected erythrocyte surface antigen	RESA
Pf3D7_01_v3	127676	127695	126318	128141	-	PF3D7_0102800	0	seipin domain-containing protein, putative	N/A
Pf3D7_01_v3	132666	132681	132086	133624	-	PF3D7_0103000	0	vacuolar protein sorting-associated protein VTA1, putative	N/A
Pf3D7_01_v3	159976	159995	154176	160426	+	PF3D7_0103500	0	conserved Plasmodium protein, unknown function	N/A
Pf3D7_01_v3	167367	167381	166513	168687	+	PF3D7_0103700	0	L-seryl-tRNA(Sec) kinase, putative	PSTK
Pf3D7_01_v3	176053	176072	175609	176376	+	PF3D7_0104000	0	thrombospondin-related sporozoite protein	TRSP
Pf3D7_01_v3	216784	216808	215776	217509	+	PF3D7_0104800	0	novel putative transporter 1, putative	NPT1
Pf3D7_01_v3	231047	231066	230289	234402	-	PF3D7_0105600	0	FtsJ-like methyltransferase, putative	N/A
Pf3D7_01_v3	257065	257084	255775	258543	-	PF3D7_0106000	0	conserved protein, unknown function	N/A
Pf3D7_01_v3	281487	281506	281155	285459	+	PF3D7_0106700	0	small ribosomal subunit assembling AARP2 protein	AARP2
Pf3D7_01_v3	307295	307314	304362	309257	-	PF3D7_0107500	0	Niemann-Pick type C1-related protein	NCR1
Pf3D7_01_v3	353043	353053	352314	356211	-	PF3D7_0108700	0	secreted ookinete protein, putative	PSOP24
Pf3D7_01_v3	465261	465280	464726	470194	+	PF3D7_0112200	0	multidrug resistance-associated protein 1	MRP1
Pf3D7_01_v3	521997	522008	520807	522579	+	PF3D7_0113700	0	heat shock protein 40, type II	HSP40
Pf3D7_01_v3	529410	529429	527107	536351	+	PF3D7_0113800	0	DBL containing protein, unknown function	N/A
Pf3D7_01_v3	587583	587590	587391	588394	+	PF3D7_0115100	0	Plasmodium exported protein (PHISTa), unknown function	N/A
Pf3D7_01_v3	609000	609012	607390	614893	-	PF3D7_0115700	0	erythrocyte membrane protein 1, PfEMP1	VAR
Pf3D7_01_v3	614860	614882	607390	614893	-	PF3D7_0115700	0	erythrocyte membrane protein 1, PfEMP1	VAR
Pf3D7_02_v3	74103	74122	73441	74396	-	PF3D7_0201500	0	Plasmodium exported protein (hyp9), unknown function	N/A
Pf3D7_02_v3	91660	91672	91318	98838	-	PF3D7_0201900	0	erythrocyte membrane protein 3	EMP3
Pf3D7_02_v3	91751	91786	91318	98838	-	PF3D7_0201900	0	erythrocyte membrane protein 3	EMP3
Pf3D7_02_v3	91883	91894	91318	98838	-	PF3D7_0201900	0	erythrocyte membrane protein 3	EMP3
Pf3D7_02_v3	92050	92062	91318	98838	-	PF3D7_0201900	0	erythrocyte membrane protein 3	EMP3
Pf3D7_02_v3	92596	92608	91318	98838	-	PF3D7_0201900	0	erythrocyte membrane protein 3	EMP3
Pf3D7_02_v3	92687	92704	91318	98838	-	PF3D7_0201900	0	erythrocyte membrane protein 3	EMP3
Pf3D7_02_v3	95604	95621	91318	98838	-	PF3D7_0201900	0	erythrocyte membrane protein 3	EMP3
Pf3D7_02_v3	95670	95687	91318	98838	-	PF3D7_0201900	0	erythrocyte membrane protein 3	EMP3
Pf3D7_02_v3	96000	96017	91318	98838	-	PF3D7_0201900	0	erythrocyte membrane protein 3	EMP3
Pf3D7_02_v3	131840	131859	129342	133563	-	PF3D7_0202600	0	nucleic acid-binding protein, putative	N/A
Pf3D7_02_v3	188310	188329	182228	189115	-	PF3D7_0204100	0	Sel1 repeat-containing protein, putative	N/A
Pf3D7_02_v3	195541	195560	194826	196916	-	PF3D7_0204300	0	conserved Plasmodium protein, unknown function	N/A
Pf3D7_02_v3	203397	203416	200482	204048	-	PF3D7_0204600	0	5'-3' exonuclease, putative	N/A
Pf3D7_02_v3	218767	218779	217882	218907	-	PF3D7_0205200	0	MORN repeat protein, putative	N/A
Pf3D7_02_v3	260105	260115	252394	262443	+	PF3D7_0206300	0	pentafunctional AROM polypeptide, putative, pseudogene	AROM
Pf3D7_02_v3	270370	270394	270078	270619	-	PF3D7_0206600	0	DNA-directed RNA polymerase III subunit RPC10, putative	N/A
Pf3D7_02_v3	274196	274215	273689	274507	-	PF3D7_0206800	0	merozoite surface protein 2	MSP2
Pf3D7_02_v3	285161	285172	281907	287345	+	PF3D7_0207100	0	conserved Plasmodium protein, unknown function	N/A
Pf3D7_02_v3	287001	287015	281907	287345	+	PF3D7_0207100	0	conserved Plasmodium protein, unknown function	N/A
Pf3D7_02_v3	332256	332267	327932	335203	+	PF3D7_0208100	0	conserved Plasmodium protein, unknown function	N/A
Pf3D7_02_v3	334554	334572	327932	335203	+	PF3D7_0208100	0	conserved Plasmodium protein, unknown function	N/A
Pf3D7_02_v3	334577	334588	327932	335203	+	PF3D7_0208100	0	conserved Plasmodium protein, unknown function	N/A
Pf3D7_02_v3	390252	390271	388424	390611	-	PF3D7_0209400	0	ARMT1-like domain-containing protein, putative	N/A
Pf3D7_02_v3	419506	419516	413278	421137	-	PF3D7_0210200	0	conserved Plasmodium protein, unknown function	N/A
Pf3D7_02_v3	514620	514639	509525	521746	+	PF3D7_0212500	0	conserved Plasmodium protein, unknown function	N/A
Pf3D7_02_v3	521615	521634	509525	521746	+	PF3D7_0212500	0	conserved Plasmodium protein, unknown function	N/A
Pf3D7_02_v3	528649	528668	528249	531923	+	PF3D7_0212800	0	multidrug efflux pump, putative	MATE
Pf3D7_02_v3	547134	547155	546482	555294	-	PF3D7_0213600	0	conserved Plasmodium protein, unknown function	N/A
Pf3D7_02_v3	562185	562198	561122	564622	-	PF3D7_0213900	0	RTR1 domain-containing protein, putative	N/A
Pf3D7_02_v3	563442	563461	561122	564622	-	PF3D7_0213900	0	RTR1 domain-containing protein, putative	N/A
Pf3D7_02_v3	624134	624145	622524	624306	-	PF3D7_0215100	0	RING zinc finger protein, putative	N/A
Pf3D7_02_v3	635787	635799	634589	637507	-	PF3D7_0215400	0	conserved Plasmodium protein, unknown function	N/A
Pf3D7_02_v3	643398	643417	643106	644317	-	PF3D7_0215600	0	Golgi to ER traffic protein 2	GET2
Pf3D7_02_v3	679536	679549	678487	683703	+	PF3D7_0216500	0	conserved Plasmodium protein, unknown function	N/A
Pf3D7_02_v3	681868	681880	678487	683703	+	PF3D7_0216500	0	conserved Plasmodium protein, unknown function	N/A
Pf3D7_02_v3	698463	698482	696193	699561	-	PF3D7_0216800	0	TMEM121 domain-containing protein, putative	N/A
Pf3D7_02_v3	744439	744458	743289	745712	-	PF3D7_0218200	0	SUZ domain-containing protein, putative	N/A
Pf3D7_02_v3	777440	777462	776828	778065	-	PF3D7_0219500	0	pseudouridine synthase, putative	N/A
Pf3D7_02_v3	843046	843065	838843	844116	+	PF3D7_0220800	0	cytoadherence linked asexual protein 2	CLAG2
Pf3D7_02_v3	918167	918181	916352	923648	-	PF3D7_0223500	0	erythrocyte membrane protein 1, PfEMP1	VAR
Pf3D7_03_v3	185865	185884	182731	189411	+	PF3D7_0303500	0	spindle pole body protein, putative	N/A
Pf3D7_03_v3	218026	218045	217941	218489	+	PF3D7_0304400	0	60S ribosomal protein L44	RPL44
Pf3D7_03_v3	222062	222076	221323	222516	-	PF3D7_0304600	0	circumsporozoite (CS) protein	CSP
Pf3D7_03_v3	235004	235023	234058	235334	-	PF3D7_0305000	0	elongation factor Ts	EF-Ts
Pf3D7_03_v3	315996	316021	314976	316236	-	PF3D7_0307200	0	60S ribosomal protein L7, putative	N/A
Pf3D7_03_v3	354285	354304	353549	355045	+	PF3D7_0308000	0	DNA polymerase delta small subunit, putative	N/A
Pf3D7_03_v3	359954	359973	356319	361454	+	PF3D7_0308100	0	zinc finger protein, putative	N/A
Pf3D7_03_v3	386156	386166	384375	386879	+	PF3D7_0309000	0	dual specificity protein phosphatase	YVH1
Pf3D7_03_v3	410373	410393	409102	410928	-	PF3D7_0309700	0	SECIS-binding protein 2, putative	SBP2
Pf3D7_03_v3	419084	419093	414234	419673	-	PF3D7_0309900	0	conserved Plasmodium protein, unknown function	N/A
Pf3D7_03_v3	423598	423617	422379	424680	+	PF3D7_0310100	0	calcium-dependent protein kinase 3	CDPK3
Pf3D7_03_v3	494051	494070	488804	496510	+	PF3D7_0311400	0	kinase-related protein PKRP, putative	PKRP
Pf3D7_03_v3	503673	503692	502698	505848	+	PF3D7_0311700	0	plasmepsin VI	PM6
Pf3D7_03_v3	511439	511458	509291	511597	-	PF3D7_0311900	0	heptatricopeptide repeat-containing protein, putative	N/A
Pf3D7_03_v3	526379	526390	524154	526439	-	PF3D7_0312400	0	glycogen synthase kinase 3	GSK3
Pf3D7_03_v3	618944	618959	616472	622816	+	PF3D7_0315200	0	circumsporozoite- and TRAP-related protein	CTRP
Pf3D7_03_v3	627216	627235	623446	630360	+	PF3D7_0315300	0	conserved Plasmodium protein, unknown function	N/A
Pf3D7_03_v3	662845	662864	662126	665152	-	PF3D7_0316400	0	CS domain-containing protein, putative	N/A
Pf3D7_03_v3	686535	686548	686282	689482	+	PF3D7_0317100	0	6-cysteine protein	B9
Pf3D7_03_v3	718868	718887	716523	721831	-	PF3D7_0317500	0	kinesin-5	EG5
Pf3D7_03_v3	769124	769143	767815	782760	+	PF3D7_0318500	0	conserved Plasmodium protein, unknown function	N/A
Pf3D7_03_v3	780446	780466	767815	782760	+	PF3D7_0318500	0	conserved Plasmodium protein, unknown function	N/A
Pf3D7_03_v3	827149	827161	820708	830802	+	PF3D7_0319700	0	ABC transporter I family member 1, putative	ABCI3
Pf3D7_03_v3	841039	841058	840362	841758	+	PF3D7_0320100	0	protein transport protein SEC22	SEC22
Pf3D7_03_v3	842698	842717	842539	844290	+	PF3D7_0320200	0	CPW-WPC family protein	N/A
Pf3D7_03_v3	920542	920561	912916	921036	+	PF3D7_0321800	0	WD repeat-containing protein, putative	N/A
Pf3D7_04_v3	34018	34029	28706	37677	+	PF3D7_0400100	0	erythrocyte membrane protein 1, PfEMP1	VAR
Pf3D7_04_v3	183471	183490	182870	194712	+	PF3D7_0403400	0	conserved Plasmodium protein, unknown function	N/A
Pf3D7_04_v3	194025	194054	182870	194712	+	PF3D7_0403400	0	conserved Plasmodium protein, unknown function	N/A
Pf3D7_04_v3	194184	194198	182870	194712	+	PF3D7_0403400	0	conserved Plasmodium protein, unknown function	N/A
Pf3D7_04_v3	207113	207144	206228	209394	-	PF3D7_0403700	0	pre-mRNA-splicing factor CLF1, putative	CLF1
Pf3D7_04_v3	212713	212732	211515	213854	-	PF3D7_0403800	0	alpha/beta hydrolase, putative	N/A
Pf3D7_04_v3	212848	212857	211515	213854	-	PF3D7_0403800	0	alpha/beta hydrolase, putative	N/A
Pf3D7_04_v3	250394	250422	247731	260147	+	PF3D7_0404600	0	conserved Plasmodium membrane protein, unknown function	N/A
Pf3D7_04_v3	282495	282514	282403	288297	-	PF3D7_0405300	0	liver specific protein 2, putative	LISP2
Pf3D7_04_v3	368147	368166	367845	368153	-	PF3D7_0407400	0	conserved Plasmodium protein, unknown function	N/A
Pf3D7_04_v3	390572	390591	384924	390806	+	PF3D7_0407800	0	protein CINCH	CINCH
Pf3D7_04_v3	391566	391585	391347	393350	-	PF3D7_0407900	0	AAA family ATPase, putative	N/A
Pf3D7_04_v3	538749	538759	536774	539110	+	PF3D7_0412000	0	LITAF-like zinc finger protein, putative	N/A
Pf3D7_04_v3	567128	567147	561667	569342	-	PF3D7_0412700	0	erythrocyte membrane protein 1, PfEMP1	VAR
Pf3D7_04_v3	702443	702470	701526	704162	-	PF3D7_0416000	0	RNA-binding protein, putative	N/A
Pf3D7_04_v3	774829	774848	756294	776603	+	PF3D7_0417400	0	conserved Plasmodium protein, unknown function	N/A
Pf3D7_04_v3	848135	848148	847231	849059	+	PF3D7_0418900	0	conserved protein, unknown function	N/A
Pf3D7_04_v3	851978	851992	849793	852242	+	PF3D7_0419000	0	conserved Plasmodium protein, unknown function	N/A
Pf3D7_04_v3	897257	897270	894612	904724	-	PF3D7_0420000	0	zinc finger protein, putative	N/A
Pf3D7_04_v3	937473	937492	935031	941875	-	PF3D7_0420700	0	erythrocyte membrane protein 1, PfEMP1	VAR
Pf3D7_04_v3	937573	937592	935031	941875	-	PF3D7_0420700	0	erythrocyte membrane protein 1, PfEMP1	VAR
Pf3D7_04_v3	938238	938257	935031	941875	-	PF3D7_0420700	0	erythrocyte membrane protein 1, PfEMP1	VAR
Pf3D7_04_v3	939317	939327	935031	941875	-	PF3D7_0420700	0	erythrocyte membrane protein 1, PfEMP1	VAR
Pf3D7_04_v3	1005370	1005389	1004462	1017247	-	PF3D7_0422200	0	erythrocyte membrane-associated antigen	N/A
Pf3D7_04_v3	1040540	1040551	1040470	1041642	+	PF3D7_0422700	0	eukaryotic initiation factor 4A-III, putative	EIF4A3
Pf3D7_04_v3	1081203	1081217	1080959	1082189	+	PF3D7_0424000	0	Plasmodium exported protein (PHISTc), unknown function	N/A
Pf3D7_04_v3	1120069	1120081	1118430	1122414	+	PF3D7_0424700	0	serine/threonine protein kinase, FIKK family	FIKK4.2
Pf3D7_04_v3	1177307	1177317	1173053	1180226	-	PF3D7_0426000	0	erythrocyte membrane protein 1, PfEMP1	VAR
Pf3D7_05_v3	23181	23200	20929	28456	+	PF3D7_0500100	0	erythrocyte membrane protein 1, PfEMP1	VAR
Pf3D7_05_v3	163599	163618	157625	164968	+	PF3D7_0504000	0	cation transporting P-ATPase	ATPase3
Pf3D7_05_v3	184105	184122	180421	187470	+	PF3D7_0504700	0	centrosomal protein CEP120, putative	CEP120
Pf3D7_05_v3	184141	184155	180421	187470	+	PF3D7_0504700	0	centrosomal protein CEP120, putative	CEP120
Pf3D7_05_v3	184176	184187	180421	187470	+	PF3D7_0504700	0	centrosomal protein CEP120, putative	CEP120
Pf3D7_05_v3	184212	184223	180421	187470	+	PF3D7_0504700	0	centrosomal protein CEP120, putative	CEP120
Pf3D7_05_v3	184248	184259	180421	187470	+	PF3D7_0504700	0	centrosomal protein CEP120, putative	CEP120
Pf3D7_05_v3	184374	184385	180421	187470	+	PF3D7_0504700	0	centrosomal protein CEP120, putative	CEP120
Pf3D7_05_v3	185145	185156	180421	187470	+	PF3D7_0504700	0	centrosomal protein CEP120, putative	CEP120
Pf3D7_05_v3	185163	185174	180421	187470	+	PF3D7_0504700	0	centrosomal protein CEP120, putative	CEP120
Pf3D7_05_v3	185181	185192	180421	187470	+	PF3D7_0504700	0	centrosomal protein CEP120, putative	CEP120
Pf3D7_05_v3	185199	185214	180421	187470	+	PF3D7_0504700	0	centrosomal protein CEP120, putative	CEP120
Pf3D7_05_v3	185217	185228	180421	187470	+	PF3D7_0504700	0	centrosomal protein CEP120, putative	CEP120
Pf3D7_05_v3	185253	185264	180421	187470	+	PF3D7_0504700	0	centrosomal protein CEP120, putative	CEP120
Pf3D7_05_v3	185271	185282	180421	187470	+	PF3D7_0504700	0	centrosomal protein CEP120, putative	CEP120
Pf3D7_05_v3	185289	185300	180421	187470	+	PF3D7_0504700	0	centrosomal protein CEP120, putative	CEP120
Pf3D7_05_v3	185307	185318	180421	187470	+	PF3D7_0504700	0	centrosomal protein CEP120, putative	CEP120
Pf3D7_05_v3	185325	185336	180421	187470	+	PF3D7_0504700	0	centrosomal protein CEP120, putative	CEP120
Pf3D7_05_v3	185343	185354	180421	187470	+	PF3D7_0504700	0	centrosomal protein CEP120, putative	CEP120
Pf3D7_05_v3	185361	185372	180421	187470	+	PF3D7_0504700	0	centrosomal protein CEP120, putative	CEP120
Pf3D7_05_v3	185379	185390	180421	187470	+	PF3D7_0504700	0	centrosomal protein CEP120, putative	CEP120
Pf3D7_05_v3	185415	185426	180421	187470	+	PF3D7_0504700	0	centrosomal protein CEP120, putative	CEP120
Pf3D7_05_v3	221807	221826	220839	229253	+	PF3D7_0505100	0	trafficking protein particle complex subunit 8, putative	TRS85
Pf3D7_05_v3	224239	224258	220839	229253	+	PF3D7_0505100	0	trafficking protein particle complex subunit 8, putative	TRS85
Pf3D7_05_v3	249852	249863	247801	250575	-	PF3D7_0505700	0	conserved Plasmodium membrane protein, unknown function	N/A
Pf3D7_05_v3	250083	250102	247801	250575	-	PF3D7_0505700	0	conserved Plasmodium membrane protein, unknown function	N/A
Pf3D7_05_v3	309485	309504	307490	309556	-	PF3D7_0507500	0	subtilisin-like protease 1	SUB1
Pf3D7_05_v3	368590	368610	367022	376426	+	PF3D7_0508900	0	protein AAP6	AAP6
Pf3D7_05_v3	377738	377757	376855	378452	-	PF3D7_0509000	0	alpha-soluble NSF attachment protein, putative	alphaSNAP
Pf3D7_05_v3	553222	553244	548406	553340	-	PF3D7_0512800	0	conserved Plasmodium protein, unknown function	N/A
Pf3D7_05_v3	564646	564667	559513	568384	+	PF3D7_0513200	0	CPSF domain-containing protein, putative	N/A
Pf3D7_05_v3	576874	576893	574941	578505	-	PF3D7_0513600	0	deoxyribodipyrimidine photo-lyase, putative	N/A
Pf3D7_05_v3	581844	581866	581227	584124	+	PF3D7_0513700	0	secreted ookinete protein, putative	PSOP12
Pf3D7_05_v3	821384	821401	820719	822908	-	PF3D7_0519800	0	EELM2 domain-containing protein, putative	N/A
Pf3D7_05_v3	932240	932259	907837	936315	+	PF3D7_0522400	0	conserved Plasmodium protein, unknown function	N/A
Pf3D7_05_v3	967444	967463	966123	969737	+	PF3D7_0523200	0	heptatricopeptide repeat-containing protein, putative	N/A
Pf3D7_05_v3	1083206	1083219	1081558	1083816	-	PF3D7_0526200	0	ADP-ribosylation factor GTPase-activating protein 2	ARFGAP2
Pf3D7_05_v3	1136379	1136389	1135976	1137870	-	PF3D7_0527300	0	methionine aminopeptidase 1a, putative	METAP1a
Pf3D7_05_v3	1172028	1172047	1171659	1173890	+	PF3D7_0528400	0	palmitoyltransferase DHHC7	DHHC7
Pf3D7_05_v3	1220752	1220778	1220777	1221992	-	PF3D7_0529900	0	RING zinc finger protein, putative	N/A
Pf3D7_05_v3	1262918	1262937	1257723	1265750	-	PF3D7_0530900	0	formin 1	FRM1
Pf3D7_05_v3	1288610	1288629	1288559	1289308	+	PF3D7_0531500	0	non-coding RNA	N/A
Pf3D7_05_v3	1342943	1342968	1333470	1342964	+	PF3D7_0533100	0	erythrocyte membrane protein 1 (PfEMP1), pseudogene	VAR1CSA
Pf3D7_06_v3	593	666	653	1432	-	PF3D7_0600100	0	erythrocyte membrane protein 1 (PfEMP1), pseudogene	VAR
Pf3D7_06_v3	104107	104127	101385	104561	-	PF3D7_0602400	0	elongation factor G	EF-G
Pf3D7_06_v3	158111	158124	152541	160455	-	PF3D7_0603800	0	NdP2 protein, putative	CEP76
Pf3D7_06_v3	212806	212819	212415	213032	-	PF3D7_0604900	0	conserved Plasmodium protein, unknown function	N/A
Pf3D7_06_v3	240339	240357	237811	244521	-	PF3D7_0605800	0	DNA repair protein RAD50, putative	RAD50
Pf3D7_06_v3	381746	381765	370261	388494	+	PF3D7_0609000	0	nucleoporin NUP637, putative	NUP637
Pf3D7_06_v3	385629	385642	370261	388494	+	PF3D7_0609000	0	nucleoporin NUP637, putative	NUP637
Pf3D7_06_v3	449503	449522	449291	451461	+	PF3D7_0610600	0	calcium-dependent protein kinase 2	CDPK2
Pf3D7_06_v3	522660	522694	522300	522665	-	PF3D7_0612500	0	conserved Plasmodium protein, unknown function	N/A
Pf3D7_06_v3	523849	523868	523657	525105	-	PF3D7_0612600	0	cytoplasmic tRNA 2-thiolation protein 1, putative	NCS6
Pf3D7_06_v3	532516	532527	531126	533186	+	PF3D7_0612900	0	nucleolar GTP-binding protein 1, putative	NOG1
Pf3D7_06_v3	534164	534175	533907	535364	-	PF3D7_0613000	0	conserved Plasmodium protein, unknown function	N/A
Pf3D7_06_v3	552366	552385	548280	552371	-	PF3D7_0613500	0	AP-3 complex subunit beta, putative	N/A
Pf3D7_06_v3	554683	554695	554457	558228	+	PF3D7_0613600	0	conserved Plasmodium protein, unknown function	N/A
Pf3D7_06_v3	595412	595431	593172	595904	-	PF3D7_0614200	0	cytosolic Fe-S cluster assembly factor NAR1, putative	NAR1
Pf3D7_06_v3	621093	621112	617762	621536	+	PF3D7_0614900	0	conserved Plasmodium membrane protein, unknown function	N/A
Pf3D7_06_v3	626661	626680	625365	627612	+	PF3D7_0615200	0	conserved protein, unknown function	N/A
Pf3D7_06_v3	633230	633240	630956	640174	-	PF3D7_0615400	0	ribonuclease, putative	N/A
Pf3D7_06_v3	637367	637381	630956	640174	-	PF3D7_0615400	0	ribonuclease, putative	N/A
Pf3D7_06_v3	639429	639448	630956	640174	-	PF3D7_0615400	0	ribonuclease, putative	N/A
Pf3D7_06_v3	650760	650779	646637	655596	-	PF3D7_0615600	0	zinc finger protein, putative	N/A
Pf3D7_06_v3	679273	679292	678387	683429	+	PF3D7_0616400	0	conserved Plasmodium protein, unknown function	N/A
Pf3D7_06_v3	759413	759432	758609	760996	+	PF3D7_0618000	0	conserved Plasmodium membrane protein, unknown function	N/A
Pf3D7_06_v3	807016	807035	803374	814552	-	PF3D7_0619300	0	conserved Plasmodium protein, unknown function	N/A
Pf3D7_06_v3	836880	836899	831286	839033	-	PF3D7_0619800	0	conserved Plasmodium membrane protein, unknown function	N/A
Pf3D7_06_v3	895477	895496	893450	895780	-	PF3D7_0621900	0	signal recognition particle subunit SRP68, putative	SRP68
Pf3D7_06_v3	897515	897527	896989	897968	+	PF3D7_0622000	0	conserved Plasmodium protein, unknown function	N/A
Pf3D7_06_v3	897530	897544	896989	897968	+	PF3D7_0622000	0	conserved Plasmodium protein, unknown function	N/A
Pf3D7_06_v3	940962	940973	939660	943720	-	PF3D7_0623100	0	nuclear polyadenylated RNA-binding protein NAB2, putative	NAB2
Pf3D7_06_v3	1018196	1018208	1015868	1018444	+	PF3D7_0624900	0	GAS8-like protein, putative	N/A
Pf3D7_06_v3	1035446	1035465	1035358	1036371	+	PF3D7_0625500	0	conserved Plasmodium membrane protein, unknown function	N/A
Pf3D7_06_v3	1066514	1066526	1065147	1068626	+	PF3D7_0626400	0	CRAL/TRIO domain-containing protein, putative	N/A
Pf3D7_06_v3	1066538	1066550	1065147	1068626	+	PF3D7_0626400	0	CRAL/TRIO domain-containing protein, putative	N/A
Pf3D7_06_v3	1066562	1066574	1065147	1068626	+	PF3D7_0626400	0	CRAL/TRIO domain-containing protein, putative	N/A
Pf3D7_06_v3	1098330	1098349	1097300	1098649	-	PF3D7_0627300	0	E3 ubiquitin-protein ligase RNF5, putative	RNF5
Pf3D7_06_v3	1211610	1211629	1210420	1212762	+	PF3D7_0629400	0	polyadenylate-binding protein 3, putative	PABP3
Pf3D7_06_v3	1233333	1233352	1221941	1242922	+	PF3D7_0629700	0	SET domain protein, putative	SET1
Pf3D7_06_v3	1266858	1266876	1260398	1269596	-	PF3D7_0630300	0	DNA polymerase epsilon catalytic subunit A, putative	N/A
Pf3D7_06_v3	1266879	1266882	1260398	1269596	-	PF3D7_0630300	0	DNA polymerase epsilon catalytic subunit A, putative	N/A
Pf3D7_07_v3	23779	23798	20307	28083	+	PF3D7_0700100	0	erythrocyte membrane protein 1, PfEMP1	VAR
Pf3D7_07_v3	88995	89016	88685	90886	+	PF3D7_0702100	0	Plasmodium exported protein (PHISTb), unknown function, pseudogene	N/A
Pf3D7_07_v3	96829	96848	96761	98730	+	PF3D7_0702300	0	sporozoite threonine and asparagine-rich protein	STARP
Pf3D7_07_v3	110170	110189	109915	110178	+	PF3D7_0702600	0	chitinase, fragment	N/A
Pf3D7_07_v3	112054	112073	112049	112132	+	PF3D7_0702800	0	tRNA Tyrosine	N/A
Pf3D7_07_v3	115544	115563	115239	120770	+	PF3D7_0703000	0	conserved Plasmodium protein, unknown function	N/A
Pf3D7_07_v3	118784	118803	115239	120770	+	PF3D7_0703000	0	conserved Plasmodium protein, unknown function	N/A
Pf3D7_07_v3	170130	170149	167489	177295	-	PF3D7_0704000	0	conserved Plasmodium membrane protein, unknown function	N/A
Pf3D7_07_v3	182501	182513	180036	190715	+	PF3D7_0704100	0	basal complex transmembrane protein 2	BTP2
Pf3D7_07_v3	216563	216602	216024	229072	-	PF3D7_0704600	0	HECT-type E3 ubiquitin ligase UT	UT
Pf3D7_07_v3	221738	221757	216024	229072	-	PF3D7_0704600	0	HECT-type E3 ubiquitin ligase UT	UT
Pf3D7_07_v3	224569	224588	216024	229072	-	PF3D7_0704600	0	HECT-type E3 ubiquitin ligase UT	UT
Pf3D7_07_v3	227699	227718	216024	229072	-	PF3D7_0704600	0	HECT-type E3 ubiquitin ligase UT	UT
Pf3D7_07_v3	253345	253365	252282	255251	+	PF3D7_0705100	0	conserved Plasmodium protein, unknown function	N/A
Pf3D7_07_v3	370008	370027	368707	371672	+	PF3D7_0708000	0	cytoskeleton associated protein, putative	N/A
Pf3D7_07_v3	477511	477531	476116	477552	-	PF3D7_0710500	0	conserved protein, unknown function	N/A
Pf3D7_07_v3	481750	481770	481369	481974	-	PF3D7_0710700	0	conserved Plasmodium protein, unknown function	N/A
Pf3D7_07_v3	571480	571491	566726	574308	-	PF3D7_0712600	0	erythrocyte membrane protein 1, PfEMP1	VAR
Pf3D7_07_v3	587222	587241	581386	588923	-	PF3D7_0712800	0	erythrocyte membrane protein 1, PfEMP1	VAR
Pf3D7_07_v3	646779	646798	646719	648767	-	PF3D7_0714100	0	MAATS1 domain-containing protein, putative	N/A
Pf3D7_07_v3	668834	668853	667985	669712	+	PF3D7_0714600	0	conserved protein, unknown function	N/A
Pf3D7_07_v3	680901	680920	676061	682681	-	PF3D7_0715200	0	conserved Plasmodium protein, unknown function	N/A
Pf3D7_07_v3	704539	704550	703207	706584	+	PF3D7_0716000	0	RNA-binding protein, putative	N/A
Pf3D7_07_v3	743057	743076	742010	744901	+	PF3D7_0717100	0	CRAL/TRIO domain-containing protein, putative	N/A
Pf3D7_07_v3	752343	752362	751877	754132	+	PF3D7_0717400	0	queuine tRNA-ribosyltransferase, putative	N/A
Pf3D7_07_v3	768438	768457	767357	771949	-	PF3D7_0717800	0	conserved Plasmodium protein, unknown function	N/A
Pf3D7_07_v3	781258	781277	776141	795637	-	PF3D7_0718000	0	dynein heavy chain, putative	N/A
Pf3D7_07_v3	795614	795633	776141	795637	-	PF3D7_0718000	0	dynein heavy chain, putative	N/A
Pf3D7_07_v3	815721	815740	812301	820635	-	PF3D7_0718300	0	cysteine repeat modular protein 2	CRMP2
Pf3D7_07_v3	861987	862006	861583	862487	+	PF3D7_0719700	0	40S ribosomal protein S10, putative	RPS10
Pf3D7_07_v3	911166	911177	904143	914671	+	PF3D7_0721000	0	conserved Plasmodium membrane protein, unknown function	N/A
Pf3D7_07_v3	920500	920519	917958	920816	-	PF3D7_0721200	0	conserved Plasmodium protein, unknown function	N/A
Pf3D7_07_v3	996707	996723	993232	1000233	+	PF3D7_0723800	0	conserved Plasmodium protein, unknown function	N/A
Pf3D7_07_v3	1057799	1057818	1052465	1058158	+	PF3D7_0724900	0	kinesin-20, putative	N/A
Pf3D7_07_v3	1062102	1062118	1058933	1062976	-	PF3D7_0725000	0	exonuclease I, putative	N/A
Pf3D7_07_v3	1079309	1079319	1079015	1080055	+	PF3D7_0725400	0	conserved Plasmodium protein, unknown function	N/A
Pf3D7_07_v3	1104506	1104525	1104156	1108364	+	PF3D7_0726300	0	DNA mismatch repair protein PMS1, putative	PMS1
Pf3D7_07_v3	1109118	1109137	1108831	1124492	-	PF3D7_0726400	0	conserved Plasmodium membrane protein, unknown function	N/A
Pf3D7_07_v3	1173801	1173820	1171286	1174156	-	PF3D7_0727700	0	conserved Plasmodium protein, unknown function	N/A
Pf3D7_07_v3	1224981	1225000	1218426	1225473	+	PF3D7_0728600	0	RING zinc finger protein, putative	N/A
Pf3D7_07_v3	1233211	1233230	1232272	1234672	-	PF3D7_0728900	0	RNA-binding protein, putative	N/A
Pf3D7_07_v3	1272821	1272840	1265910	1281347	+	PF3D7_0729900	0	dynein heavy chain, putative	N/A
Pf3D7_07_v3	1410742	1410752	1410435	1412231	+	PF3D7_0732800	0	erythrocyte membrane protein 1 (PfEMP1), exon 2	N/A
Pf3D7_07_v3	1410755	1410768	1410435	1412231	+	PF3D7_0732800	0	erythrocyte membrane protein 1 (PfEMP1), exon 2	N/A
Pf3D7_08_v3	48953	48972	40948	50939	+	PF3D7_0800300	0	erythrocyte membrane protein 1, PfEMP1	VAR
Pf3D7_08_v3	77029	77048	76520	77102	+	PF3D7_0800750	0	Plasmodium exported protein, unknown function, pseudogene	N/A
Pf3D7_08_v3	92828	92838	91397	97571	-	PF3D7_0801100	0	28S ribosomal RNA	N/A
Pf3D7_08_v3	175555	175574	174647	178906	-	PF3D7_0802500	0	inositol 5-phosphatase, putative	N/A
Pf3D7_08_v3	254007	254025	250083	268437	+	PF3D7_0804500	0	conserved Plasmodium membrane protein, unknown function	N/A
Pf3D7_08_v3	272858	272877	271417	277413	-	PF3D7_0804700	0	conserved Plasmodium protein, unknown function	N/A
Pf3D7_08_v3	274419	274446	271417	277413	-	PF3D7_0804700	0	conserved Plasmodium protein, unknown function	N/A
Pf3D7_08_v3	374026	374037	372902	376867	-	PF3D7_0807100	0	DNA helicase PSH3	PSH3
Pf3D7_08_v3	396735	396745	395648	398787	-	PF3D7_0807700	0	serine protease DegP	DegP
Pf3D7_08_v3	397576	397597	395648	398787	-	PF3D7_0807700	0	serine protease DegP	DegP
Pf3D7_08_v3	599791	599804	596190	600328	+	PF3D7_0811900	0	RNA-binding protein, putative	N/A
Pf3D7_08_v3	652337	652342	651417	652804	-	PF3D7_0813200	0	CS domain protein, putative	N/A
Pf3D7_08_v3	671156	671175	671157	675416	-	PF3D7_0813700	0	ABC transporter F family member 1	ABCF1
Pf3D7_08_v3	706282	706303	706076	706996	+	PF3D7_0814700	0	conserved Plasmodium protein, unknown function	N/A
Pf3D7_08_v3	754480	754491	751942	756173	-	PF3D7_0816300	0	HAP2-GCS1 domain-containing protein, putative	N/A
Pf3D7_08_v3	778430	778449	777257	779647	-	PF3D7_0817200	0	conserved protein, unknown function	N/A
Pf3D7_08_v3	786755	786767	782909	789616	-	PF3D7_0817300	0	conserved Plasmodium protein, unknown function	N/A
Pf3D7_08_v3	811819	811838	805797	813465	-	PF3D7_0817700	0	rhoptry neck protein 5	RON5
Pf3D7_08_v3	943436	943455	939583	944645	-	PF3D7_0820900	0	conserved Plasmodium protein, unknown function	N/A
Pf3D7_08_v3	1009290	1009309	1007777	1011307	-	PF3D7_0822900	0	PhIL1-interacting candidate PIC2	PIC2
Pf3D7_08_v3	1016772	1016791	1012927	1017376	-	PF3D7_0823000	0	serine/threonine protein kinase VPS15, putative	VPS15
Pf3D7_08_v3	1049818	1049837	1049282	1051705	-	PF3D7_0824000	0	conserved Plasmodium protein, unknown function	N/A
Pf3D7_08_v3	1095244	1095272	1095116	1095562	-	PF3D7_0825300	0	SAYSvFN domain-containing protein, putative	N/A
Pf3D7_08_v3	1124479	1124498	1113369	1139144	-	PF3D7_0826100	0	HECT-like E3 ubiquitin ligase, putative	HEUL
Pf3D7_08_v3	1186868	1186887	1186175	1187125	+	PF3D7_0827500	0	ribosomal protein L21, apicoplast, putative	N/A
Pf3D7_08_v3	1260098	1260117	1260048	1266698	-	PF3D7_0829500	0	conserved Plasmodium protein, unknown function	N/A
Pf3D7_08_v3	1261263	1261282	1260048	1266698	-	PF3D7_0829500	0	conserved Plasmodium protein, unknown function	N/A
Pf3D7_08_v3	1287636	1287660	1284578	1288948	+	PF3D7_0830200	0	28S ribosomal RNA	N/A
Pf3D7_08_v3	1362596	1362615	1358314	1363618	+	PF3D7_0831600	0	cytoadherence linked asexual protein 8	CLAG8
Pf3D7_08_v3	1374430	1374448	1374236	1375299	-	PF3D7_0831800	0	histidine-rich protein II	HRP2
Pf3D7_08_v3	1397841	1397860	1397014	1397885	+	PF3D7_0832300	0	Plasmodium exported protein (PHISTa-like), unknown function	N/A
Pf3D7_08_v3	1400259	1400278	1399560	1400583	-	PF3D7_0832400	0	stevor	N/A
Pf3D7_08_v3	1403205	1403224	1402567	1403711	-	PF3D7_0832500	0	rifin	RIF
Pf3D7_09_v3	113560	113580	113409	115549	-	PF3D7_0902600	0	serine/threonine protein kinase, FIKK family	FIKK9.7
Pf3D7_09_v3	130236	130259	130140	130937	-	PF3D7_0903100	0	protein RER1, putative	RER1
Pf3D7_09_v3	215317	215336	212515	217983	+	PF3D7_0904600	0	ubiquitin specific protease, putative	N/A
Pf3D7_09_v3	357090	357120	356536	357683	-	PF3D7_0907500	0	conserved protein, unknown function	N/A
Pf3D7_09_v3	454855	454874	452399	455743	-	PF3D7_0910000	0	histone-lysine N-methyltransferase SET4	SET4
Pf3D7_09_v3	534583	534604	532341	535598	+	PF3D7_0911700	0	GTP-binding protein, putative	N/A
Pf3D7_09_v3	544244	544263	541033	545739	-	PF3D7_0912000	0	conserved Plasmodium protein, unknown function	N/A
Pf3D7_09_v3	545701	545720	541033	545739	-	PF3D7_0912000	0	conserved Plasmodium protein, unknown function	N/A
Pf3D7_09_v3	546949	546969	546800	548101	-	PF3D7_0912100	0	zinc finger protein, putative	N/A
Pf3D7_09_v3	560886	560898	559144	561979	+	PF3D7_0912600	0	conserved Plasmodium protein, unknown function	N/A
Pf3D7_09_v3	604013	604032	601076	604576	-	PF3D7_0914100	0	conserved Plasmodium protein, unknown function	N/A
Pf3D7_09_v3	680677	680696	680231	681984	-	PF3D7_0916300	0	conserved Plasmodium protein, unknown function	N/A
Pf3D7_09_v3	692421	692440	691568	693570	-	PF3D7_0916500	0	ubiquitin fusion degradation protein 1	UFD1
Pf3D7_09_v3	693332	693351	691568	693570	-	PF3D7_0916500	0	ubiquitin fusion degradation protein 1	UFD1
Pf3D7_09_v3	709133	709152	706592	712072	-	PF3D7_0917000	0	merozoite organizing protein	MOP
Pf3D7_09_v3	723362	723381	720990	724865	+	PF3D7_0917400	0	conserved Plasmodium protein, unknown function	N/A
Pf3D7_09_v3	730458	730477	729674	732136	-	PF3D7_0917600	0	pre-mRNA-splicing factor ATP-dependent RNA helicase PRP43, putative	PRP43
Pf3D7_09_v3	734795	734814	734629	735942	+	PF3D7_0917800	0	conserved Plasmodium protein, unknown function	N/A
Pf3D7_09_v3	758415	758434	754297	760269	+	PF3D7_0918400	0	conserved Plasmodium protein, unknown function	N/A
Pf3D7_09_v3	762376	762390	761211	763358	+	PF3D7_0918500	0	telomerase RNA	TR
Pf3D7_09_v3	762883	762902	761211	763358	+	PF3D7_0918500	0	telomerase RNA	TR
Pf3D7_09_v3	786981	787000	786156	788212	+	PF3D7_0919100	0	DnaJ protein, putative	N/A
Pf3D7_09_v3	853488	853507	852525	854057	-	PF3D7_0920800	0	inosine-5'-monophosphate dehydrogenase	IMPDH
Pf3D7_09_v3	931306	931325	922292	935372	-	PF3D7_0922800	0	conserved Plasmodium protein, unknown function	N/A
Pf3D7_09_v3	975976	975995	972548	976637	+	PF3D7_0924000	0	patatin-like phospholipase, putative	N/A
Pf3D7_09_v3	1115084	1115103	1113958	1116003	+	PF3D7_0927300	0	fumarate hydratase	FH
Pf3D7_09_v3	1168336	1168347	1167842	1169577	+	PF3D7_0929200	0	RNA-binding protein, putative	N/A
Pf3D7_09_v3	1278312	1278319	1278007	1278896	+	PF3D7_0932000	0	conserved Plasmodium protein, unknown function	N/A
Pf3D7_09_v3	1278452	1278464	1278007	1278896	+	PF3D7_0932000	0	conserved Plasmodium protein, unknown function	N/A
Pf3D7_09_v3	1303523	1303544	1303390	1307789	-	PF3D7_0932800	0	importin alpha re-exporter, putative	CSE1
Pf3D7_09_v3	1319278	1319297	1317827	1319468	-	PF3D7_0933200	0	calcyclin-binding protein, putative	N/A
Pf3D7_09_v3	1366671	1366695	1366569	1367150	-	PF3D7_0935000	0	U2 small nuclear ribonucleoprotein B'', putative	SNRPB2
Pf3D7_09_v3	1417131	1417150	1413840	1419754	+	PF3D7_0935800	0	cytoadherence linked asexual protein 9	CLAG9
Pf3D7_09_v3	1436968	1436987	1436687	1437981	-	PF3D7_0936300	0	ring-exported protein 3	REX3
Pf3D7_09_v3	1458627	1458637	1458392	1459862	+	PF3D7_0936800	0	Plasmodium exported protein (PHISTc), unknown function	N/A
Pf3D7_09_v3	1458643	1458656	1458392	1459862	+	PF3D7_0936800	0	Plasmodium exported protein (PHISTc), unknown function	N/A
Pf3D7_09_v3	1458752	1458770	1458392	1459862	+	PF3D7_0936800	0	Plasmodium exported protein (PHISTc), unknown function	N/A
Pf3D7_09_v3	1498756	1498776	1495579	1503336	-	PF3D7_0937800	0	erythrocyte membrane protein 1, PfEMP1	VAR
Pf3D7_10_v3	193104	193123	187669	196954	-	PF3D7_1004200	0	WD repeat-containing protein, putative	N/A
Pf3D7_10_v3	220363	220369	220018	221353	-	PF3D7_1004700	0	conserved protein, unknown function	N/A
Pf3D7_10_v3	408061	408080	405017	410536	-	PF3D7_1010200	0	DNA2/NAM7 helicase, putative	N/A
Pf3D7_10_v3	408737	408756	405017	410536	-	PF3D7_1010200	0	DNA2/NAM7 helicase, putative	N/A
Pf3D7_10_v3	444132	444151	443874	444401	-	PF3D7_1011500	0	conserved protein, unknown function	N/A
Pf3D7_10_v3	466713	466730	463493	467006	+	PF3D7_1012000	0	RING zinc finger protein, putative	N/A
Pf3D7_10_v3	466784	466803	463493	467006	+	PF3D7_1012000	0	RING zinc finger protein, putative	N/A
Pf3D7_10_v3	496734	496754	496331	497573	-	PF3D7_1012900	0	autophagy-related protein 18	ATG18
Pf3D7_10_v3	544759	544780	542359	544779	+	PF3D7_1013800	0	conserved Plasmodium protein, unknown function	N/A
Pf3D7_10_v3	561334	561353	560538	563353	+	PF3D7_1014200	0	male gamete fusion factor HAP2, putative	HAP2
Pf3D7_10_v3	663075	663094	661742	664201	-	PF3D7_1016500	0	Plasmodium exported protein (PHISTc), unknown function	N/A
Pf3D7_10_v3	761231	761250	757795	765158	+	PF3D7_1019000	0	eukaryotic translation initiation factor subunit eIF2A, putative	N/A
Pf3D7_10_v3	769931	769953	766168	771954	-	PF3D7_1019100	0	conserved Plasmodium protein, unknown function	N/A
Pf3D7_10_v3	806272	806284	804328	807582	-	PF3D7_1019800	0	tRNA methyltransferase, putative	N/A
Pf3D7_10_v3	806293	806296	804328	807582	-	PF3D7_1019800	0	tRNA methyltransferase, putative	N/A
Pf3D7_10_v3	842168	842187	840212	843403	+	PF3D7_1020800	0	dihydrolipoamide acyltransferase component E2	DLAT
Pf3D7_10_v3	1027965	1027993	1027128	1029367	-	PF3D7_1024600	0	RAP protein, putative	N/A
Pf3D7_10_v3	1041241	1041260	1040289	1045004	-	PF3D7_1024900	0	conserved Plasmodium protein, unknown function	N/A
Pf3D7_10_v3	1064964	1064988	1061399	1067085	-	PF3D7_1025400	0	conserved Plasmodium membrane protein, unknown function	N/A
Pf3D7_10_v3	1222299	1222318	1217348	1222441	+	PF3D7_1029900	0	ORC3 domain-containing protein, putative	N/A
Pf3D7_10_v3	1261673	1261692	1260310	1263069	+	PF3D7_1031300	0	SAE2 domain-containing protein, putative	N/A
Pf3D7_10_v3	1520910	1520924	1519021	1547825	+	PF3D7_1038400	0	gametocyte-specific protein	Pf11-1
Pf3D7_10_v3	1525808	1525819	1519021	1547825	+	PF3D7_1038400	0	gametocyte-specific protein	Pf11-1
Pf3D7_10_v3	1527595	1527614	1519021	1547825	+	PF3D7_1038400	0	gametocyte-specific protein	Pf11-1
Pf3D7_10_v3	1532157	1532168	1519021	1547825	+	PF3D7_1038400	0	gametocyte-specific protein	Pf11-1
Pf3D7_10_v3	1543840	1543857	1519021	1547825	+	PF3D7_1038400	0	gametocyte-specific protein	Pf11-1
Pf3D7_10_v3	1544251	1544270	1519021	1547825	+	PF3D7_1038400	0	gametocyte-specific protein	Pf11-1
Pf3D7_10_v3	1544796	1544807	1519021	1547825	+	PF3D7_1038400	0	gametocyte-specific protein	Pf11-1
Pf3D7_10_v3	1544847	1544857	1519021	1547825	+	PF3D7_1038400	0	gametocyte-specific protein	Pf11-1
Pf3D7_10_v3	1544878	1544898	1519021	1547825	+	PF3D7_1038400	0	gametocyte-specific protein	Pf11-1
Pf3D7_10_v3	1544952	1544957	1519021	1547825	+	PF3D7_1038400	0	gametocyte-specific protein	Pf11-1
Pf3D7_11_v3	98405	98422	104300	104852	+	PF3D7_1102000	0	DnaJ protein, putative	N/A
Pf3D7_11_v3	98507	98525	104300	104852	+	PF3D7_1102000	0	DnaJ protein, putative	N/A
Pf3D7_11_v3	110525	110544	110027	111429	-	PF3D7_1102300	0	Plasmodium exported protein, unknown function	N/A
Pf3D7_11_v3	147410	147429	146427	150815	+	PF3D7_1103400	0	iron-sulfur cluster assembly protein SufD	SufD
Pf3D7_11_v3	264162	264181	263604	266570	-	PF3D7_1106300	0	5'-3' exoribonuclease 1, putative	XRN1
Pf3D7_11_v3	284510	284537	283869	289224	+	PF3D7_1106800	0	pseudo-tyrosine kinase-like protein	pTKL
Pf3D7_11_v3	296882	296901	294151	296979	+	PF3D7_1107100	0	nucleic acid binding protein, putative	N/A
Pf3D7_11_v3	357132	357151	356083	360434	+	PF3D7_1108100	0	conserved Plasmodium protein, unknown function	N/A
Pf3D7_11_v3	358497	358516	356083	360434	+	PF3D7_1108100	0	conserved Plasmodium protein, unknown function	N/A
Pf3D7_11_v3	359037	359060	356083	360434	+	PF3D7_1108100	0	conserved Plasmodium protein, unknown function	N/A
Pf3D7_11_v3	359065	359084	356083	360434	+	PF3D7_1108100	0	conserved Plasmodium protein, unknown function	N/A
Pf3D7_11_v3	359089	359132	356083	360434	+	PF3D7_1108100	0	conserved Plasmodium protein, unknown function	N/A
Pf3D7_11_v3	359137	359171	356083	360434	+	PF3D7_1108100	0	conserved Plasmodium protein, unknown function	N/A
Pf3D7_11_v3	359185	359195	356083	360434	+	PF3D7_1108100	0	conserved Plasmodium protein, unknown function	N/A
Pf3D7_11_v3	426280	426299	425904	426864	-	PF3D7_1110600	0	ribosomal protein L11, mitochondrial, putative	N/A
Pf3D7_11_v3	433090	433112	431906	433645	-	PF3D7_1110900	0	ES2 protein, putative	N/A
Pf3D7_11_v3	440792	440811	439698	441680	-	PF3D7_1111200	0	conserved protein, unknown function	N/A
Pf3D7_11_v3	509872	509885	492091	510738	+	PF3D7_1113000	0	conserved Plasmodium protein, unknown function	N/A
Pf3D7_11_v3	540987	541006	539903	541387	+	PF3D7_1114100	0	rhomboid protease ROM1	ROM1
Pf3D7_11_v3	580190	580203	576773	580276	+	PF3D7_1115200	0	histone-lysine N-methyltransferase SET7	SET7
Pf3D7_11_v3	580206	580225	576773	580276	+	PF3D7_1115200	0	histone-lysine N-methyltransferase SET7	SET7
Pf3D7_11_v3	609990	610004	607902	613394	-	PF3D7_1116100	0	serine esterase, putative	N/A
Pf3D7_11_v3	655023	655042	654762	660420	+	PF3D7_1117200	0	conserved Plasmodium protein, unknown function	N/A
Pf3D7_11_v3	682307	682326	678752	683281	+	PF3D7_1117900	0	conserved Plasmodium protein, unknown function	N/A
Pf3D7_11_v3	690605	690624	688766	691558	-	PF3D7_1118200	0	heat shock protein 90, putative	N/A
Pf3D7_11_v3	719729	719748	718650	719765	-	PF3D7_1119000	0	acyl-CoA-binding protein, putative	N/A
Pf3D7_11_v3	736525	736544	736069	737735	+	PF3D7_1119500	0	AP-4 complex subunit mu, putative	N/A
Pf3D7_11_v3	756311	756330	756192	760435	+	PF3D7_1120000	0	conserved protein, unknown function	N/A
Pf3D7_11_v3	810701	810712	810210	812290	+	PF3D7_1121400	0	WD repeat-containing protein, putative	N/A
Pf3D7_11_v3	828476	828495	823239	829313	-	PF3D7_1121800	0	peptidase M16, putative	N/A
Pf3D7_11_v3	949896	949916	948591	950707	+	PF3D7_1124000	0	endoplasmic reticulum oxidoreductin, putative	ERO1
Pf3D7_11_v3	989573	989586	989159	990301	-	PF3D7_1125200	0	ubiquitin-like domain-containing protein, putative	N/A
Pf3D7_11_v3	1069432	1069451	1067197	1070219	+	PF3D7_1127500	0	protein disulfide-isomerase, putative	N/A
Pf3D7_11_v3	1104436	1104448	1104216	1106505	-	PF3D7_1128400	0	bifunctional farnesyl/geranylgeranyl diphosphate synthase	FPPS/GGPPS
Pf3D7_11_v3	1135699	1135718	1131294	1136834	-	PF3D7_1129300	0	conserved Plasmodium protein, unknown function	N/A
Pf3D7_11_v3	1197584	1197603	1195988	1198309	-	PF3D7_1131100	0	serpentine receptor 1, putative	SR1
Pf3D7_11_v3	1199640	1199659	1199253	1201805	+	PF3D7_1131200	0	conserved Plasmodium protein, unknown function	N/A
Pf3D7_11_v3	1240844	1240863	1239900	1242548	+	PF3D7_1132000	0	ubiquitin-like protein, putative	N/A
Pf3D7_11_v3	1294246	1294265	1293856	1295724	+	PF3D7_1133400	0	apical membrane antigen 1	AMA1
Pf3D7_11_v3	1363457	1363476	1359364	1364113	-	PF3D7_1134700	0	DNA-directed RNA polymerase I subunit RPA2, putative	RPA2
Pf3D7_11_v3	1412699	1412718	1403906	1414512	+	PF3D7_1136000	0	conserved Plasmodium protein, unknown function	N/A
Pf3D7_11_v3	1458201	1458220	1456151	1460319	+	PF3D7_1136900	0	subtilisin-like protease 2	SUB2
Pf3D7_11_v3	1542872	1542873	1540804	1544163	+	PF3D7_1138900	0	non-coding RNA	N/A
Pf3D7_11_v3	1542876	1542884	1540804	1544163	+	PF3D7_1138900	0	non-coding RNA	N/A
Pf3D7_11_v3	1562297	1562316	1556744	1565045	-	PF3D7_1139300	0	AP2 domain transcription factor AP2-G5	AP2-G5
Pf3D7_11_v3	1625593	1625612	1623447	1630274	-	PF3D7_1140700	0	chromo domain-containing protein, putative	N/A
Pf3D7_11_v3	1664644	1664663	1663621	1665250	+	PF3D7_1141400	0	phosphatidylinositol N-acetylglucosaminyltransferase subunit H, putative	PIGH
Pf3D7_11_v3	1792303	1792322	1789323	1795370	-	PF3D7_1145200	0	serine/threonine protein kinase, putative	N/A
Pf3D7_11_v3	1818678	1818689	1818594	1820743	+	PF3D7_1145900	0	conserved Plasmodium protein, unknown function	N/A
Pf3D7_11_v3	1828737	1828756	1828240	1829054	-	PF3D7_1146300	0	conserved Plasmodium protein, unknown function	N/A
Pf3D7_11_v3	1903556	1903567	1899181	1905942	+	PF3D7_1147800	0	membrane associated erythrocyte binding-like protein	MAEBL
Pf3D7_11_v3	1903595	1903606	1899181	1905942	+	PF3D7_1147800	0	membrane associated erythrocyte binding-like protein	MAEBL
Pf3D7_11_v3	1905774	1905797	1899181	1905942	+	PF3D7_1147800	0	membrane associated erythrocyte binding-like protein	MAEBL
Pf3D7_11_v3	1959076	1959095	1950210	1968726	+	PF3D7_1149000	0	antigen 332, DBL-like protein	Pf332
Pf3D7_12_v3	51242	51262	46788	56805	-	PF3D7_1200600	0	erythrocyte membrane protein 1, PfEMP1	VAR2CSA
Pf3D7_12_v3	82805	82824	81449	84451	-	PF3D7_1201100	0	RESA-like protein with PHIST and DnaJ domains	N/A
Pf3D7_12_v3	115766	115774	113787	115923	+	PF3D7_1202100	0	SRAP domain-containing protein, putative	SRAP1
Pf3D7_12_v3	136095	136114	119402	141499	+	PF3D7_1202300	0	dynein heavy chain, putative	N/A
Pf3D7_12_v3	190115	190137	190105	193113	-	PF3D7_1203800	0	non-coding RNA	N/A
Pf3D7_12_v3	199111	199144	198970	202239	-	PF3D7_1204100	0	conserved Plasmodium protein, unknown function	N/A
Pf3D7_12_v3	399065	399076	395986	401247	-	PF3D7_1208500	0	conserved Plasmodium protein, unknown function	N/A
Pf3D7_12_v3	401068	401086	395986	401247	-	PF3D7_1208500	0	conserved Plasmodium protein, unknown function	N/A
Pf3D7_12_v3	493194	493213	491893	497388	-	PF3D7_1211200	0	conserved Plasmodium protein, unknown function	N/A
Pf3D7_12_v3	530251	530270	529005	532799	-	PF3D7_1211900	0	non-SERCA-type Ca2+ -transporting P-ATPase	ATP4
Pf3D7_12_v3	541186	541205	540725	542932	-	PF3D7_1212200	0	conserved protein, unknown function	N/A
Pf3D7_12_v3	576539	576554	576417	576580	-	PF3D7_1213100	0	U1 spliceosomal RNA	N/A
Pf3D7_12_v3	664469	664488	663061	666282	+	PF3D7_1216700	0	perforin-like protein 2	PLP2
Pf3D7_12_v3	677026	677045	675456	677576	-	PF3D7_1217100	0	meiotic recombination protein SPO11, putative	SPO11
Pf3D7_12_v3	683605	683616	682837	685722	+	PF3D7_1217300	0	GTP-binding protein EngA	EngA
Pf3D7_12_v3	807794	807813	807560	816204	+	PF3D7_1220300	0	cell cycle associated protein, putative	N/A
Pf3D7_12_v3	866129	866148	865726	868581	+	PF3D7_1221700	0	FbpA domain protein, putative	N/A
Pf3D7_12_v3	944118	944137	941125	946745	+	PF3D7_1223400	0	phospholipid-transporting ATPase, putative	N/A
Pf3D7_12_v3	952145	952156	946864	960969	-	PF3D7_1223500	0	conserved Plasmodium protein, unknown function	N/A
Pf3D7_12_v3	1051654	1051673	1050280	1052400	-	PF3D7_1225900	0	conserved Plasmodium protein, unknown function	N/A
Pf3D7_12_v3	1098774	1098793	1098129	1104223	+	PF3D7_1227200	0	potassium channel K1	K1
Pf3D7_12_v3	1157425	1157441	1153352	1157557	+	PF3D7_1228400	0	conserved Plasmodium protein, unknown function	N/A
Pf3D7_12_v3	1170845	1170864	1169557	1179186	-	PF3D7_1228800	0	WD repeat-containing protein, putative	N/A
Pf3D7_12_v3	1221496	1221508	1219136	1226465	-	PF3D7_1229800	0	myosin J, putative	MyoJ
Pf3D7_12_v3	1293844	1293867	1290685	1297069	-	PF3D7_1231400	0	membrane protein ICM1	ICM1
Pf3D7_12_v3	1338814	1338852	1337710	1338816	-	PF3D7_1232400	0	CWC16 domain-containing protein, putative	N/A
Pf3D7_12_v3	1344843	1344862	1344263	1345351	+	PF3D7_1232600	0	conserved Plasmodium protein, unknown function	N/A
Pf3D7_12_v3	1522777	1522799	1522463	1524632	+	PF3D7_1236400	0	conserved Plasmodium protein, unknown function	N/A
Pf3D7_12_v3	1706190	1706209	1704512	1712490	+	PF3D7_1240400	0	erythrocyte membrane protein 1, PfEMP1	VAR
Pf3D7_12_v3	1775123	1775142	1774901	1776582	+	PF3D7_1241600	0	S-adenosylmethionine mitochondrial carrier protein	SAMC
Pf3D7_12_v3	1836653	1836666	1834064	1840736	-	PF3D7_1243900	0	double C2-like domain-containing protein	DOC2
Pf3D7_12_v3	1897077	1897096	1896891	1899837	+	PF3D7_1245500	0	conserved Plasmodium protein, unknown function	N/A
Pf3D7_12_v3	1934462	1934481	1933761	1935467	-	PF3D7_1246500	0	methyltransferase, putative	N/A
Pf3D7_12_v3	1937503	1937522	1936522	1937694	+	PF3D7_1246600	0	pre-mRNA-splicing factor CWC26, putative	BUD13
Pf3D7_12_v3	1944201	1944220	1943358	1945803	-	PF3D7_1246900	0	RAC-beta serine/threonine protein kinase	PKB
Pf3D7_12_v3	1950030	1950044	1949594	1950493	+	PF3D7_1247100	0	conserved protein, unknown function	N/A
Pf3D7_12_v3	2037365	2037384	2030004	2039852	-	PF3D7_1249800	0	THO complex subunit 2, putative	THO2
Pf3D7_12_v3	2189564	2189583	2188760	2189613	+	PF3D7_1253600	0	rifin, pseudogene	RIF
Pf3D7_12_v3	2246950	2246969	2241271	2248962	-	PF3D7_1255200	0	erythrocyte membrane protein 1, PfEMP1	VAR
Pf3D7_13_v3	23616	23635	21364	28787	+	PF3D7_1300100	0	erythrocyte membrane protein 1, PfEMP1	VAR
Pf3D7_13_v3	41346	41361	33959	44742	-	PF3D7_1300300	0	erythrocyte membrane protein 1, PfEMP1	VAR
Pf3D7_13_v3	73859	73873	73099	74413	-	PF3D7_1301200	0	GBPH2 protein	GBPH2
Pf3D7_13_v3	113340	113359	112792	113815	-	PF3D7_1302000	0	EMP1-trafficking protein	PTP6
Pf3D7_13_v3	193312	193331	184845	212660	-	PF3D7_1303800	0	conserved Plasmodium protein, unknown function	N/A
Pf3D7_13_v3	194900	194919	184845	212660	-	PF3D7_1303800	0	conserved Plasmodium protein, unknown function	N/A
Pf3D7_13_v3	302303	302322	300988	313929	+	PF3D7_1306500	0	MORN repeat protein, putative	N/A
Pf3D7_13_v3	302609	302628	300988	313929	+	PF3D7_1306500	0	MORN repeat protein, putative	N/A
Pf3D7_13_v3	305699	305718	300988	313929	+	PF3D7_1306500	0	MORN repeat protein, putative	N/A
Pf3D7_13_v3	341318	341332	339927	341888	-	PF3D7_1307600	0	DNA-directed RNA polymerase subunit alpha, putative	rpoA
Pf3D7_13_v3	432634	432653	431892	435875	+	PF3D7_1309400	0	HORMA domain protein, putative	N/A
Pf3D7_13_v3	434063	434082	431892	435875	+	PF3D7_1309400	0	HORMA domain protein, putative	N/A
Pf3D7_13_v3	451310	451329	450398	453415	+	PF3D7_1310100	0	conserved Plasmodium protein, unknown function	N/A
Pf3D7_13_v3	612196	612209	611332	618888	+	PF3D7_1314200	0	telomerase reverse transcriptase	TERT
Pf3D7_13_v3	728340	728351	721961	729979	+	PF3D7_1317200	0	AP2 domain transcription factor AP2-FG, putative	ApiAP2
Pf3D7_13_v3	738599	738618	738480	738953	-	PF3D7_1317700	0	conserved Plasmodium protein, unknown function	N/A
Pf3D7_13_v3	742859	742870	741926	744850	-	PF3D7_1317900	0	nucleolar complex protein 4, putative	NOC4
Pf3D7_13_v3	770903	770922	770646	772895	-	PF3D7_1318700	0	protein AAP4	AAP4
Pf3D7_13_v3	802281	802300	801712	806029	+	PF3D7_1319400	0	conserved protein, unknown function	N/A
Pf3D7_13_v3	815877	815896	815822	818398	-	PF3D7_1319700	0	protein phosphatase PP2A regulatory subunit A, putative	N/A
Pf3D7_13_v3	834914	834931	834180	835308	-	PF3D7_1320100	0	ATP-dependent Clp protease adapter protein ClpS	ClpS
Pf3D7_13_v3	909442	909461	908503	909639	+	PF3D7_1321800	0	protein transport protein SFT2, putative	N/A
Pf3D7_13_v3	936487	936488	931314	943825	+	PF3D7_1322200	0	TOG domain-containing protein, putative	N/A
Pf3D7_13_v3	936490	936499	931314	943825	+	PF3D7_1322200	0	TOG domain-containing protein, putative	N/A
Pf3D7_13_v3	952398	952417	951155	952479	+	PF3D7_1322400	0	conserved Plasmodium protein, unknown function	N/A
Pf3D7_13_v3	954424	954435	953154	955789	+	PF3D7_1322500	0	palmitoyltransferase DHHC5	DHHC5
Pf3D7_13_v3	962163	962200	961213	963561	+	PF3D7_1322900	0	conserved protein, unknown function	N/A
Pf3D7_13_v3	963054	963064	961213	963561	+	PF3D7_1322900	0	conserved protein, unknown function	N/A
Pf3D7_13_v3	1007895	1007905	1002748	1019303	-	PF3D7_1324300	0	conserved Plasmodium membrane protein, unknown function	N/A
Pf3D7_13_v3	1014842	1014861	1002748	1019303	-	PF3D7_1324300	0	conserved Plasmodium membrane protein, unknown function	N/A
Pf3D7_13_v3	1068266	1068285	1068050	1068635	-	PF3D7_1325700	0	conserved Plasmodium protein, unknown function	N/A
Pf3D7_13_v3	1093668	1093687	1092394	1094187	-	PF3D7_1326300	0	RNA-binding protein, putative	N/A
Pf3D7_13_v3	1111679	1111694	1107875	1122540	+	PF3D7_1326600	0	conserved Plasmodium protein, unknown function	N/A
Pf3D7_13_v3	1178196	1178215	1174191	1180832	-	PF3D7_1328000	0	conserved Plasmodium protein, unknown function	N/A
Pf3D7_13_v3	1218205	1218224	1217917	1225535	-	PF3D7_1329000	0	DNA-directed RNA polymerase III subunit RPC1, putative	N/A
Pf3D7_13_v3	1230260	1230279	1227372	1234418	-	PF3D7_1329100	0	myosin F, putative	MyoF
Pf3D7_13_v3	1286798	1286817	1284988	1287165	+	PF3D7_1330500	0	CTLH domain-containing protein, putative	N/A
Pf3D7_13_v3	1301863	1301873	1299906	1305294	-	PF3D7_1331100	0	DNA polymerase theta, putative	POLQ
Pf3D7_13_v3	1352111	1352130	1350042	1353860	-	PF3D7_1332900	0	isoleucine--tRNA ligase, putative	cyto-IRS
Pf3D7_13_v3	1368105	1368124	1368081	1368716	-	PF3D7_1333300	0	transmembrane emp24 domain-containing protein, putative	N/A
Pf3D7_13_v3	1398746	1398762	1398271	1399845	+	PF3D7_1334200	0	chaperone binding protein, putative	N/A
Pf3D7_13_v3	1464999	1465009	1464895	1466619	-	PF3D7_1335900	0	thrombospondin-related anonymous protein	TRAP
Pf3D7_13_v3	1488906	1488925	1488061	1490262	-	PF3D7_1336900	0	tryptophan--tRNA ligase	cTrpRS
Pf3D7_13_v3	1505748	1505767	1503015	1506022	+	PF3D7_1337300	0	exoribonuclease, putative	N/A
Pf3D7_13_v3	1538907	1538919	1536463	1540353	+	PF3D7_1338000	0	LMBR1 domain-containing protein, putative	N/A
Pf3D7_13_v3	1565554	1565586	1564932	1567660	-	PF3D7_1338800	0	CPW-WPC family protein	N/A
Pf3D7_13_v3	1697907	1697927	1696894	1698113	+	PF3D7_1343000	0	phosphoethanolamine N-methyltransferase	PMT
Pf3D7_13_v3	1734263	1734282	1730702	1753486	-	PF3D7_1343800	0	VPS13 domain-containing protein, putative	N/A
Pf3D7_13_v3	1745702	1745721	1730702	1753486	-	PF3D7_1343800	0	VPS13 domain-containing protein, putative	N/A
Pf3D7_13_v3	1816523	1816542	1816344	1821300	-	PF3D7_1345400	0	conserved Plasmodium protein, unknown function	N/A
Pf3D7_13_v3	1836120	1836139	1835511	1836799	-	PF3D7_1345900	0	kinetochore protein SPC25, putative	SPC25
Pf3D7_13_v3	1839838	1839857	1837752	1840105	-	PF3D7_1346000	0	dynactin subunit 2, putative	N/A
Pf3D7_13_v3	1887236	1887256	1886344	1888476	+	PF3D7_1347100	0	DNA topoisomerase 3	TOP3
Pf3D7_13_v3	1903400	1903412	1902723	1905355	+	PF3D7_1347600	0	conserved protein, unknown function	N/A
Pf3D7_13_v3	1984841	1984855	1983823	1985011	+	PF3D7_1349400	0	cytidine and deoxycytidylate deaminase, putative	N/A
Pf3D7_13_v3	1991376	1991395	1985337	1995614	-	PF3D7_1349500	0	conserved Plasmodium protein, unknown function	N/A
Pf3D7_13_v3	2043272	2043291	2043106	2047758	+	PF3D7_1351200	0	conserved Plasmodium protein, unknown function	N/A
Pf3D7_13_v3	2043447	2043459	2043106	2047758	+	PF3D7_1351200	0	conserved Plasmodium protein, unknown function	N/A
Pf3D7_13_v3	2217406	2217425	2216346	2217563	+	PF3D7_1355900	0	RWD domain-containing protein, putative	N/A
Pf3D7_13_v3	2271764	2271779	2271537	2274083	+	PF3D7_1357200	0	glutamate--tRNA ligase	GluRS
Pf3D7_13_v3	2284034	2284053	2281492	2284212	+	PF3D7_1357500	0	DNA helicase, putative	N/A
Pf3D7_13_v3	2351170	2351189	2350437	2352820	-	PF3D7_1359200	0	high mobility group protein B4, putative	HMGB4
Pf3D7_13_v3	2401251	2401270	2395974	2402354	+	PF3D7_1359900	0	conserved Plasmodium membrane protein, unknown function	N/A
Pf3D7_13_v3	2410226	2410245	2409348	2410466	-	PF3D7_1360300	0	conserved Plasmodium protein, unknown function	N/A
Pf3D7_13_v3	2580897	2580916	2579159	2582614	-	PF3D7_1364300	0	pre-mRNA-splicing factor ATP-dependent RNA helicase PRP16	PRP16
Pf3D7_13_v3	2592890	2592909	2585032	2594829	+	PF3D7_1364400	0	conserved Plasmodium protein, unknown function	N/A
Pf3D7_13_v3	2661734	2661753	2661573	2662022	+	PF3D7_1366500	0	nucleoside diphosphate kinase	NDK
Pf3D7_13_v3	2670183	2670194	2668398	2670524	-	PF3D7_1366800	0	phosphatidylserine synthase, putative	N/A
Pf3D7_13_v3	2703048	2703059	2701228	2704776	+	PF3D7_1367800	0	secreted ookinete protein, putative	PSOP2
Pf3D7_13_v3	2711359	2711365	2710406	2711718	-	PF3D7_1368100	0	26S proteasome regulatory subunit RPN11, putative	RPN11
Pf3D7_13_v3	2711544	2711563	2710406	2711718	-	PF3D7_1368100	0	26S proteasome regulatory subunit RPN11, putative	RPN11
Pf3D7_13_v3	2750656	2750667	2749595	2756107	+	PF3D7_1369200	0	conserved Plasmodium protein, unknown function	N/A
Pf3D7_13_v3	2856759	2856787	2856586	2858026	+	PF3D7_1372600	0	rifin	RIF
Pf3D7_14_v3	75335	75354	74188	76793	-	PF3D7_1401900	0	conserved protein, unknown function	N/A
Pf3D7_14_v3	116587	116606	113144	119011	-	PF3D7_1403100	0	condensin complex subunit 1, putative	CAPD2
Pf3D7_14_v3	123649	123668	121855	125340	-	PF3D7_1403300	0	tetratricopeptide repeat protein, putative	N/A
Pf3D7_14_v3	159283	159302	154855	160191	-	PF3D7_1404600	0	adenylyl cyclase alpha	ACalpha
Pf3D7_14_v3	184538	184557	181955	185032	+	PF3D7_1405300	0	conserved Plasmodium protein, unknown function	N/A
Pf3D7_14_v3	201516	201540	200493	204143	-	PF3D7_1405800	0	ribosome biogenesis protein BOP1, putative	BOP1
Pf3D7_14_v3	288322	288341	288297	289655	+	PF3D7_1407900	0	plasmepsin I	PMI
Pf3D7_14_v3	361384	361396	360656	361539	-	PF3D7_1409200	0	conserved Plasmodium protein, unknown function	N/A
Pf3D7_14_v3	414196	414215	403652	417062	-	PF3D7_1410300	0	WD repeat-containing protein, putative	N/A
Pf3D7_14_v3	422540	422559	420442	422790	+	PF3D7_1410400	0	rhoptry-associated protein 1	RAP1
Pf3D7_14_v3	449228	449248	447923	449968	-	PF3D7_1411100	0	conserved Plasmodium membrane protein, unknown function	N/A
Pf3D7_14_v3	521862	521871	521209	522898	+	PF3D7_1412900	0	ubiquitin-conjugating enzyme E2, putative	N/A
Pf3D7_14_v3	609471	609490	609205	611287	+	PF3D7_1415100	0	conserved protein, unknown function	N/A
Pf3D7_14_v3	719554	719573	714708	725998	+	PF3D7_1417400	0	rap guanine nucleotide exchange factor, putative, pseudogene	EPAC
Pf3D7_14_v3	723012	723031	714708	725998	+	PF3D7_1417400	0	rap guanine nucleotide exchange factor, putative, pseudogene	EPAC
Pf3D7_14_v3	755625	755644	753389	756440	+	PF3D7_1417800	0	DNA replication licensing factor MCM2	MCM2
Pf3D7_14_v3	767160	767179	762614	773407	-	PF3D7_1418100	0	liver specific protein 1, putative	LISP1
Pf3D7_14_v3	867871	867886	867802	868920	-	PF3D7_1421000	0	DIX domain-containing protein, putative	DIX
Pf3D7_14_v3	886294	886306	885211	887870	+	PF3D7_1421600	0	conserved Plasmodium protein, unknown function	N/A
Pf3D7_14_v3	906801	906840	906620	908892	+	PF3D7_1422500	0	ERAD-associated E3 ubiquitin-protein ligase HRD1	HRD1
Pf3D7_14_v3	939218	939237	936168	941638	+	PF3D7_1423300	0	serine/threonine protein phosphatase 7	PP7
Pf3D7_14_v3	960007	960026	959074	963750	-	PF3D7_1423700	0	conserved Plasmodium protein, unknown function	N/A
Pf3D7_14_v3	986545	986581	985365	987755	-	PF3D7_1425300	0	conserved Plasmodium protein, unknown function	N/A
Pf3D7_14_v3	1044822	1044841	1043057	1049590	+	PF3D7_1426800	0	conserved Plasmodium protein, unknown function	N/A
Pf3D7_14_v3	1045285	1045304	1043057	1049590	+	PF3D7_1426800	0	conserved Plasmodium protein, unknown function	N/A
Pf3D7_14_v3	1046651	1046670	1043057	1049590	+	PF3D7_1426800	0	conserved Plasmodium protein, unknown function	N/A
Pf3D7_14_v3	1191991	1192012	1191946	1199919	-	PF3D7_1430300	0	acid phosphatase, putative	N/A
Pf3D7_14_v3	1198704	1198723	1191946	1199919	-	PF3D7_1430300	0	acid phosphatase, putative	N/A
Pf3D7_14_v3	1281348	1281374	1275899	1282645	-	PF3D7_1432400	0	leucine-rich repeat protein	LRR5
Pf3D7_14_v3	1423347	1423376	1421901	1431221	-	PF3D7_1435300	0	glutamate synthase [NADH], putative	N/A
Pf3D7_14_v3	1425843	1425862	1421901	1431221	-	PF3D7_1435300	0	glutamate synthase [NADH], putative	N/A
Pf3D7_14_v3	1492703	1492723	1490654	1494214	-	PF3D7_1436600	0	cGMP-dependent protein kinase	PKG
Pf3D7_14_v3	1526379	1526399	1525564	1528485	-	PF3D7_1437700	0	succinyl-CoA ligase, putative	N/A
Pf3D7_14_v3	1572498	1572517	1571039	1574161	+	PF3D7_1438800	0	OST-HTH associated domain protein, putative	N/A
Pf3D7_14_v3	1597783	1597791	1594505	1600061	+	PF3D7_1439300	0	Sad1/UNC domain-containing protein, putative	N/A
Pf3D7_14_v3	1601705	1601718	1600933	1602000	-	PF3D7_1439400	0	cytochrome b-c1 complex subunit Rieske, putative	N/A
Pf3D7_14_v3	1649657	1649676	1647673	1651694	-	PF3D7_1440400	0	zinc finger protein, putative	N/A
Pf3D7_14_v3	1694807	1694818	1693137	1695192	-	PF3D7_1441500	0	conserved Plasmodium protein, unknown function	N/A
Pf3D7_14_v3	1806335	1806354	1801961	1825326	-	PF3D7_1444100	0	conserved Plasmodium protein, unknown function	N/A
Pf3D7_14_v3	1808840	1808859	1801961	1825326	-	PF3D7_1444100	0	conserved Plasmodium protein, unknown function	N/A
Pf3D7_14_v3	1899745	1899764	1898351	1901926	+	PF3D7_1446300	0	conserved Plasmodium membrane protein, unknown function	N/A
Pf3D7_14_v3	1931095	1931106	1929931	1931379	+	PF3D7_1447000	0	40S ribosomal protein S5	N/A
Pf3D7_14_v3	1934309	1934328	1933985	1935775	+	PF3D7_1447200	0	conserved protein, unknown function	N/A
Pf3D7_14_v3	1969467	1969486	1966245	1971618	-	PF3D7_1448200	0	condensin-2 complex subunit G2, putative	CAPG2
Pf3D7_14_v3	1989473	1989492	1984189	1995574	-	PF3D7_1448500	0	conserved Plasmodium protein, unknown function	N/A
Pf3D7_14_v3	2076200	2076219	2075586	2077349	-	PF3D7_1450600	0	S-adenosylmethionine-dependent methyltransferase, putative	N/A
Pf3D7_14_v3	2105568	2105587	2104947	2107047	+	PF3D7_1451300	0	E3 SUMO-protein ligase NSE2, putative	NSE2
Pf3D7_14_v3	2188483	2188502	2188178	2193949	+	PF3D7_1453400	0	gamma-tubulin complex component, putative	N/A
Pf3D7_14_v3	2268204	2268223	2267201	2270851	+	PF3D7_1455500	0	AP-1 complex subunit gamma, putative	N/A
Pf3D7_14_v3	2272192	2272211	2271529	2277243	-	PF3D7_1455600	0	ferlin, putative	FER2
Pf3D7_14_v3	2282045	2282072	2278701	2282162	-	PF3D7_1455700	0	conserved Plasmodium protein, unknown function	N/A
Pf3D7_14_v3	2315630	2315649	2314380	2321555	+	PF3D7_1456500	0	STAG domain-containing protein, putative	N/A
Pf3D7_14_v3	2364645	2364664	2363578	2365370	+	PF3D7_1457600	0	conserved Plasmodium protein, unknown function	N/A
Pf3D7_14_v3	2407046	2407065	2406668	2410159	+	PF3D7_1458600	0	zinc finger protein, putative	N/A
Pf3D7_14_v3	2569173	2569192	2568082	2569307	-	PF3D7_1463100	0	conserved Plasmodium protein, unknown function, pseudogene	N/A
Pf3D7_14_v3	2629485	2629496	2628882	2629789	+	PF3D7_1464800	0	EF-hand calcium-binding domain-containing protein, putative	N/A
Pf3D7_14_v3	2660400	2660419	2658255	2660911	-	PF3D7_1465700	0	plasmepsin VIII, putative	PM8
Pf3D7_14_v3	2677004	2677023	2662020	2682705	+	PF3D7_1465800	0	dynein beta chain, putative	N/A
Pf3D7_14_v3	2692390	2692404	2690504	2693326	+	PF3D7_1466100	0	protein phosphatase containing kelch-like domains	PPKL
Pf3D7_14_v3	2692431	2692440	2690504	2693326	+	PF3D7_1466100	0	protein phosphatase containing kelch-like domains	PPKL
Pf3D7_14_v3	2760308	2760323	2757665	2764150	-	PF3D7_1467600	0	conserved Plasmodium protein, unknown function	N/A
Pf3D7_14_v3	2818727	2818762	2816100	2822286	+	PF3D7_1468600	0	aminophospholipid transporter, putative	N/A
Pf3D7_14_v3	2883298	2883309	2882766	2886082	+	PF3D7_1470500	0	cGMP-specific 3',5'-cyclic phosphodiesterase delta	PDEdelta
Pf3D7_14_v3	2885566	2885577	2882766	2886082	+	PF3D7_1470500	0	cGMP-specific 3',5'-cyclic phosphodiesterase delta	PDEdelta
Pf3D7_14_v3	2912471	2912490	2912386	2915354	+	PF3D7_1471200	0	inorganic anion exchanger, inorganic anion antiporter	SulP
Pf3D7_14_v3	2993824	2993843	2993252	2995279	-	PF3D7_1473500	0	conserved Plasmodium protein, unknown function	N/A
Pf3D7_14_v3	3076928	3076947	3076442	3081022	+	PF3D7_1475100	0	conserved Plasmodium protein, unknown function	N/A
Pf3D7_14_v3	3283033	3283052	3282729	3283752	+	PF3D7_1479900	0	stevor	N/A
Pf3D7_14_v3	3291484	3291601	3290953	3291501	+	PF3D7_1480100	0	erythrocyte membrane protein 1 (PfEMP1), pseudogene	N/A

## Sheet: H3R2me2s peaks in 3'UTRs
Supplementary Data 2c. Peaks in the 3'UTRs
chr	peak Start	peak End	gene Start	gene End	gene Strand	gene ID	distance To Peak	Product Description	Gene Name or Symbol
Pf3D7_01_v3	221835	221854	221202	221633	+	PF3D7_0105100	-203	conserved Apicomplexan protein, unknown function	N/A
Pf3D7_01_v3	304241	304261	304362	309257	-	PF3D7_0107500	102	Niemann-Pick type C1-related protein	NCR1
Pf3D7_01_v3	500492	500505	495244	500076	+	PF3D7_0113100	-417	surface-associated interspersed protein 1.1 (SURFIN 1.1)	SURF1.1
Pf3D7_02_v3	380223	380251	370438	379845	+	PF3D7_0209000	-379	6-cysteine protein P230	P230
Pf3D7_02_v3	380256	380314	370438	379845	+	PF3D7_0209000	-412	6-cysteine protein P230	P230
Pf3D7_02_v3	489720	489729	489904	490818	-	PF3D7_0212200	176	ribosomal protein L12, mitochondrial, putative	N/A
Pf3D7_02_v3	616716	616743	616772	619429	-	PF3D7_0215000	30	acyl-CoA synthetase	ACS9
Pf3D7_02_v3	628079	628098	626976	627710	+	PF3D7_0215200	-370	conserved Plasmodium protein, unknown function	N/A
Pf3D7_03_v3	254714	254733	251242	254661	+	PF3D7_0305200	-54	GRIP domain-containing protein, putative	N/A
Pf3D7_03_v3	339344	339389	337179	339278	+	PF3D7_0307800	-67	PDZ domain-containing protein, putative	N/A
Pf3D7_03_v3	378915	378926	379130	383290	-	PF3D7_0308900	205	splicing factor 3B subunit 1, putative	SF3B1
Pf3D7_03_v3	679199	679206	679234	681277	-	PF3D7_0316900	29	E3 ubiquitin-protein ligase, putative	N/A
Pf3D7_03_v3	862407	862423	860813	862102	+	PF3D7_0320500	-306	nicotinamidase, putative	Nico
Pf3D7_04_v3	489941	490005	485832	489728	+	PF3D7_0410800	-214	conserved Plasmodium protein, unknown function	N/A
Pf3D7_04_v3	490011	490037	485832	489728	+	PF3D7_0410800	-284	conserved Plasmodium protein, unknown function	N/A
Pf3D7_04_v3	874651	874668	874811	875521	-	PF3D7_0419800	144	60S ribosomal protein L7ae/L30e, putative	N/A
Pf3D7_04_v3	874623	874643	874811	875521	-	PF3D7_0419800	169	60S ribosomal protein L7ae/L30e, putative	N/A
Pf3D7_05_v3	28962	28974	29233	29304	-	PF3D7_0500200	260	erythrocyte membrane protein 1 (PfEMP1), pseudogene	N/A
Pf3D7_05_v3	187531	187542	180421	187470	+	PF3D7_0504700	-62	centrosomal protein CEP120, putative	CEP120
Pf3D7_05_v3	466294	466306	465782	465939	+	PF3D7_0510900	-356	small nucleolar RNA snoR04	N/A
Pf3D7_05_v3	539387	539406	539731	542593	-	PF3D7_0512500	326	conserved Plasmodium protein, unknown function	N/A
Pf3D7_05_v3	574369	574375	573588	574248	+	PF3D7_0513500	-122	mitochondrial import inner membrane translocase subunit TIM16, putative	PAM16
Pf3D7_05_v3	640751	640761	637354	640381	+	PF3D7_0515400	-371	conserved protein, unknown function	N/A
Pf3D7_05_v3	686167	686182	683708	685859	+	PF3D7_0516500	-309	major facilitator superfamily domain-containing protein, putative	MFS1
Pf3D7_05_v3	686209	686219	683708	685859	+	PF3D7_0516500	-351	major facilitator superfamily domain-containing protein, putative	MFS1
Pf3D7_05_v3	869989	870008	868892	869878	+	PF3D7_0521200	-112	conserved protein, unknown function	N/A
Pf3D7_05_v3	902489	902508	902613	904844	-	PF3D7_0522300	106	18S rRNA (guanine-N(7))-methyltransferase, putative	N/A
Pf3D7_05_v3	1114887	1114915	1101203	1114777	+	PF3D7_0526600	-111	conserved Plasmodium protein, unknown function	N/A
Pf3D7_05_v3	1150511	1150530	1150234	1150306	+	PF3D7_0527700	-206	tRNA Glutamic acid	N/A
Pf3D7_05_v3	1220741	1220746	1220777	1221992	-	PF3D7_0529900	32	RING zinc finger protein, putative	N/A
Pf3D7_06_v3	249573	249588	247640	249166	+	PF3D7_0605900	-408	elongation of fatty acids protein, putative	N/A
Pf3D7_06_v3	420376	420391	413652	419781	+	PF3D7_0609700	-596	protein KIC6	KIC6
Pf3D7_06_v3	420399	420409	413652	419781	+	PF3D7_0609700	-619	protein KIC6	KIC6
Pf3D7_06_v3	622803	622823	622272	622712	+	PF3D7_0615000	-92	conserved Plasmodium protein, unknown function	N/A
Pf3D7_06_v3	737777	737796	738259	739265	-	PF3D7_0617600	464	stevor	N/A
Pf3D7_06_v3	858783	858794	857726	858610	+	PF3D7_0620600	-174	conserved Plasmodium protein, unknown function	N/A
Pf3D7_06_v3	858801	858816	859026	860114	-	PF3D7_0620700	211	DnaJ protein, putative	N/A
Pf3D7_06_v3	912097	912116	911503	911889	+	PF3D7_0622400	-209	conserved protein, unknown function	N/A
Pf3D7_06_v3	1251843	1251865	1252052	1253985	-	PF3D7_0630000	188	CPW-WPC family protein	N/A
Pf3D7_07_v3	54311	54323	52086	53636	+	PF3D7_0701000	-676	erythrocyte membrane protein 1 (PfEMP1), pseudogene	N/A
Pf3D7_07_v3	54391	54403	52086	53636	+	PF3D7_0701000	-756	erythrocyte membrane protein 1 (PfEMP1), pseudogene	N/A
Pf3D7_07_v3	306334	306346	305563	306032	+	PF3D7_0706300	-303	conserved Plasmodium protein, unknown function	N/A
Pf3D7_07_v3	328493	328512	329012	329084	-	PF3D7_0707100	501	tRNA Lysine	N/A
Pf3D7_07_v3	398949	398957	399290	400243	-	PF3D7_0708900	334	protein SCO1, putative	SCO1
Pf3D7_07_v3	510494	510513	511950	519425	-	PF3D7_0711700	1438	erythrocyte membrane protein 1, PfEMP1	VAR
Pf3D7_07_v3	731891	731911	732070	733496	-	PF3D7_0716800	160	eukaryotic translation initiation factor 3 subunit I, putative	EIF3I
Pf3D7_07_v3	1046151	1046172	1047427	1049362	-	PF3D7_0724800	1256	kelch domain-containing protein, putative	N/A
Pf3D7_07_v3	1092919	1092938	1093566	1096122	-	PF3D7_0726100	629	Plasmodium exported protein, unknown function	N/A
Pf3D7_08_v3	467046	467058	459312	466567	+	PF3D7_0809100	-480	erythrocyte membrane protein 1, PfEMP1	VAR
Pf3D7_08_v3	690525	690538	690541	694143	-	PF3D7_0814300	4	AAA family ATPase, putative	N/A
Pf3D7_08_v3	690000	690012	690541	694143	-	PF3D7_0814300	530	AAA family ATPase, putative	N/A
Pf3D7_08_v3	800672	800691	800920	804034	-	PF3D7_0817600	230	conserved protein, unknown function	N/A
Pf3D7_08_v3	976996	977007	977432	978188	-	PF3D7_0821900	426	WPP motif-containing protein, putative	N/A
Pf3D7_08_v3	1220786	1220819	1216271	1220716	+	PF3D7_0828200	-71	leucine--tRNA ligase, putative	N/A
Pf3D7_08_v3	1236970	1236996	1237285	1239501	-	PF3D7_0828800	290	GPI-anchored micronemal antigen	GAMA
Pf3D7_08_v3	1304877	1304888	1303323	1304813	+	PF3D7_0830600	-65	Plasmodium exported protein (PHISTc), unknown function	N/A
Pf3D7_09_v3	781047	781066	777558	780749	+	PF3D7_0918900	-299	gamma-glutamylcysteine synthetase	gammaGCS
Pf3D7_09_v3	851437	851448	849515	851296	+	PF3D7_0920700	-142	CRAL/TRIO domain-containing protein, putative	N/A
Pf3D7_09_v3	1070880	1070904	1070965	1072955	-	PF3D7_0926400	62	monocarboxylate transporter, putative	N/A
Pf3D7_09_v3	1092650	1092670	1092844	1096521	-	PF3D7_0926800	175	conserved Plasmodium protein, unknown function	N/A
Pf3D7_09_v3	1125998	1126017	1123861	1125858	+	PF3D7_0927600	-141	RNA-binding protein, putative	N/A
Pf3D7_09_v3	1383754	1383770	1377953	1379752	+	PF3D7_0935400	-4003	gametocyte development protein 1	GDV1
Pf3D7_09_v3	1480279	1480290	1480947	1482211	-	PF3D7_0937500	658	rifin	RIF
Pf3D7_10_v3	300776	300786	301126	305919	-	PF3D7_1007700	341	AP2 domain transcription factor AP2-I	AP2-I
Pf3D7_10_v3	467281	467300	463493	467006	+	PF3D7_1012000	-276	RING zinc finger protein, putative	N/A
Pf3D7_10_v3	544792	544802	542359	544779	+	PF3D7_1013800	-14	conserved Plasmodium protein, unknown function	N/A
Pf3D7_10_v3	822442	822471	822602	824593	-	PF3D7_1020400	132	rRNA (cytosine-C(5))-methyltransferase, putative	RCM1
Pf3D7_10_v3	934532	934551	932697	934381	+	PF3D7_1022300	-152	ZIP domain-containing protein, putative	ZIPCO
Pf3D7_10_v3	1282037	1282056	1281252	1281989	+	PF3D7_1031700	-49	protein phosphatase inhibitor 3	I3
Pf3D7_11_v3	226608	226627	226065	226418	+	PF3D7_1105100	-191	histone H2B	H2B
Pf3D7_11_v3	626068	626080	624370	625737	+	PF3D7_1116500	-332	folate transporter 2	FT2
Pf3D7_11_v3	768722	768741	766759	768460	+	PF3D7_1120300	-263	CorA-like Mg2+ transporter protein, putative	MIT1
Pf3D7_11_v3	1149650	1149662	1149976	1150518	-	PF3D7_1129700	315	conserved Plasmodium protein, unknown function	N/A
Pf3D7_11_v3	1480763	1480779	1480900	1481526	-	PF3D7_1137800	122	sporozoite surface protein essential for liver stage development, putative	SPELD
Pf3D7_11_v3	1480746	1480756	1480900	1481526	-	PF3D7_1137800	145	sporozoite surface protein essential for liver stage development, putative	SPELD
Pf3D7_11_v3	1575087	1575098	1576132	1578978	-	PF3D7_1139500	1035	AAA family ATPase, putative	N/A
Pf3D7_11_v3	1575074	1575086	1576132	1578978	-	PF3D7_1139500	1047	AAA family ATPase, putative	N/A
Pf3D7_11_v3	1771987	1771997	1770949	1771902	+	PF3D7_1144600	-86	transcription initiation factor IIF subunit beta, putative	TFG2
Pf3D7_11_v3	1984495	1984504	1982354	1984247	+	PF3D7_1149300	-249	serine/threonine protein kinase, FIKK family	FIKK11
Pf3D7_12_v3	100922	100946	98978	100471	+	PF3D7_1201500	-452	GPN-loop GTPase, putative	N/A
Pf3D7_12_v3	263879	263892	256367	263731	+	PF3D7_1205800	-149	high mobility group protein B3, putative	HMGB3
Pf3D7_12_v3	454653	454672	455304	456236	-	PF3D7_1210100	633	syntaxin, Qa-SNARE family	SYN2
Pf3D7_12_v3	674311	674328	674349	674777	-	PF3D7_1217000	22	conserved protein, unknown function	N/A
Pf3D7_12_v3	871715	871724	869260	871368	+	PF3D7_1221800	-348	conserved protein, unknown function	N/A
Pf3D7_12_v3	919833	919852	918722	919336	+	PF3D7_1222700	-498	glideosome-associated protein 45	GAP45
Pf3D7_12_v3	1088147	1088166	1088536	1090023	-	PF3D7_1226900	371	parasitophorous vacuolar protein 2	PV2
Pf3D7_12_v3	1241500	1241511	1233696	1241287	+	PF3D7_1230000	-214	TBC domain-containing protein, putative	N/A
Pf3D7_12_v3	1779784	1779803	1780012	1782648	-	PF3D7_1241800	210	ATP-dependent RNA helicase DBP9, putative	DBP9
Pf3D7_12_v3	1786585	1786603	1784380	1786410	+	PF3D7_1241900	-176	tetratricopeptide repeat protein, putative	N/A
Pf3D7_12_v3	2002530	2002536	2002723	2004030	-	PF3D7_1248900	188	26S protease regulatory subunit 8, putative	RPT6
Pf3D7_12_v3	2183126	2183145	2180419	2182869	+	PF3D7_1253400	-258	acyl-CoA synthetase	ACS3
Pf3D7_13_v3	164151	164162	162917	163879	+	PF3D7_1303300	-273	conserved Plasmodium protein, unknown function	N/A
Pf3D7_13_v3	348436	348455	348743	350788	-	PF3D7_1307800	289	centrosomal protein CEP170, putative	CEP170
Pf3D7_13_v3	532249	532266	532270	533958	-	PF3D7_1312700	5	conserved Plasmodium protein, unknown function	N/A
Pf3D7_13_v3	741696	741715	741926	744850	-	PF3D7_1317900	212	nucleolar complex protein 4, putative	NOC4
Pf3D7_13_v3	792357	792368	792381	794987	-	PF3D7_1319200	14	tetratricopeptide repeat protein, putative	N/A
Pf3D7_13_v3	971521	971534	970278	971336	+	PF3D7_1323300	-186	N-acetyltransferase, GNAT family, putative	N/A
Pf3D7_13_v3	1173579	1173590	1174191	1180832	-	PF3D7_1328000	602	conserved Plasmodium protein, unknown function	N/A
Pf3D7_13_v3	1544230	1544249	1542080	1543981	+	PF3D7_1338100	-250	26S proteasome regulatory subunit RPN3, putative	RPN3
Pf3D7_13_v3	1790745	1790784	1789425	1790672	+	PF3D7_1344600	-74	lipoyl synthase	LipA
Pf3D7_13_v3	1790827	1790841	1789425	1790672	+	PF3D7_1344600	-156	lipoyl synthase	LipA
Pf3D7_13_v3	2131782	2131794	2132068	2138583	-	PF3D7_1353300	275	conserved Plasmodium protein, unknown function	N/A
Pf3D7_13_v3	2150970	2150981	2151402	2152373	-	PF3D7_1353800	422	proteasome subunit alpha type-4, putative	N/A
Pf3D7_13_v3	2240596	2240601	2240970	2242412	-	PF3D7_1356600	370	regulator of chromosome condensation, putative	N/A
Pf3D7_13_v3	2359054	2359078	2359251	2361198	-	PF3D7_1359400	174	CUGBP Elav-like family member 1	CELF1
Pf3D7_13_v3	2543602	2543617	2543644	2546483	-	PF3D7_1363400	28	polyubiquitin binding protein, putative	DOA1
Pf3D7_13_v3	2662382	2662401	2661573	2662022	+	PF3D7_1366500	-361	nucleoside diphosphate kinase	NDK
Pf3D7_13_v3	2725391	2725410	2722690	2725182	+	PF3D7_1368500	-210	heptatricopeptide repeat-containing protein, putative	N/A
Pf3D7_14_v3	48626	48645	48912	50415	-	PF3D7_1401300	268	epoxide hydrolase 2	EH2
Pf3D7_14_v3	365088	365110	365509	367027	-	PF3D7_1409400	400	conserved protein, unknown function	N/A
Pf3D7_14_v3	563677	563688	564024	565247	-	PF3D7_1414200	337	conserved Plasmodium protein, unknown function	N/A
Pf3D7_14_v3	797597	797616	797709	800135	-	PF3D7_1419200	94	thioredoxin-like protein, putative	ATrx1
Pf3D7_14_v3	875094	875113	875173	875321	-	PF3D7_1421150	61	C/D small nucleolar RNA	N/A
Pf3D7_14_v3	917481	917506	913819	917391	+	PF3D7_1422700	-91	conserved protein, unknown function	N/A
Pf3D7_14_v3	924448	924456	922931	924208	+	PF3D7_1422900	-241	14-3-3 protein, putative	N/A
Pf3D7_14_v3	1375270	1375282	1375624	1376830	-	PF3D7_1434400	343	conserved protein, unknown function	N/A
Pf3D7_14_v3	1536244	1536263	1536484	1538469	-	PF3D7_1438000	222	eukaryotic translation initiation factor eIF2A, putative	N/A
Pf3D7_14_v3	2270946	2270957	2267201	2270851	+	PF3D7_1455500	-96	AP-1 complex subunit gamma, putative	N/A
Pf3D7_14_v3	2493189	2493204	2493400	2494762	-	PF3D7_1461400	197	MORN repeat protein, putative	N/A
Pf3D7_14_v3	2630497	2630532	2630558	2632678	-	PF3D7_1464900	27	ATP-dependent zinc metalloprotease FTSH, putative	N/A
Pf3D7_14_v3	2693618	2693629	2690504	2693326	+	PF3D7_1466100	-293	protein phosphatase containing kelch-like domains	PPKL
Pf3D7_14_v3	2694578	2694595	2694813	2704049	-	PF3D7_1466200	219	homeodomain-like protein HDP1	HDP1
Pf3D7_14_v3	2714613	2714633	2714844	2717285	-	PF3D7_1466400	212	AP2 domain transcription factor AP2-EXP	ApiAP2
Pf3D7_14_v3	3055278	3055298	3044129	3055248	+	PF3D7_1474400	-31	conserved Plasmodium protein, unknown function	N/A
Pf3D7_14_v3	3256791	3256810	3257135	3257841	-	PF3D7_1479100	326	Plasmodium exported protein, unknown function	N/A

## Sheet: GO BP
Supplementary Data 2d. GO enrichment based on Biological Process (BP)
ID	Name	Bgd count	Result count	Pct of bgd	Fold enrichment	Odds ratio	P value	Benjamini	Bonferroni
GO:0009405	obsolete pathogenesis	75	28	37.3	2.55	3.57	8.74467e-07	0.00105111	0.00105111
GO:0098609	cell-cell adhesion	62	23	37.1	2.53	3.52	9.45755e-06	0.00568399	0.011368
GO:0007155	cell adhesion	70	24	34.3	2.34	3.11	2.83365e-05	0.0113535	0.0340604
GO:0009410	response to xenobiotic stimulus	135	37	27.4	1.87	2.27	7.00443e-05	0.0210483	0.0841933
GO:0017148	negative regulation of translation	10	6	60	4.1	8.81	0.00119849	0.288116	1
GO:0034976	response to endoplasmic reticulum stress	27	10	37	2.53	3.46	0.00338538	0.642529	1
GO:0035891	exit from host cell	28	10	35.7	2.44	3.27	0.00458896	0.642529	1
GO:0035890	exit from host	29	10	34.5	2.35	3.1	0.00610504	0.642529	1
GO:0051493	regulation of cytoskeleton organization	10	5	50	3.41	5.86	0.00883799	0.642529	1
GO:0006470	protein dephosphorylation	26	9	34.6	2.36	3.11	0.00890294	0.642529	1
GO:0032956	regulation of actin cytoskeleton organization	4	3	75	5.12	17.55	0.0111525	0.642529	1
GO:0032970	regulation of actin filament-based process	4	3	75	5.12	17.55	0.0111525	0.642529	1
GO:0030832	regulation of actin filament length	4	3	75	5.12	17.55	0.0111525	0.642529	1
GO:0030833	regulation of actin filament polymerization	4	3	75	5.12	17.55	0.0111525	0.642529	1
GO:0008064	regulation of actin polymerization or depolymerization	4	3	75	5.12	17.55	0.0111525	0.642529	1
GO:0110053	regulation of actin filament organization	4	3	75	5.12	17.55	0.0111525	0.642529	1
GO:0006464	cellular protein modification process	375	70	18.7	1.27	1.37	0.0152529	0.642529	1
GO:0036211	protein modification process	375	70	18.7	1.27	1.37	0.0152529	0.642529	1
GO:0051640	organelle localization	38	11	28.9	1.98	2.4	0.0171235	0.642529	1
GO:0043967	histone H4 acetylation	8	4	50	3.41	5.85	0.0195616	0.642529	1
GO:0010564	regulation of cell cycle process	39	11	28.2	1.93	2.31	0.0207958	0.642529	1
GO:0006646	phosphatidylethanolamine biosynthetic process	2	2	100	6.83	inf	0.0214268	0.642529	1
GO:0006509	membrane protein ectodomain proteolysis	2	2	100	6.83	inf	0.0214268	0.642529	1
GO:0046337	phosphatidylethanolamine metabolic process	2	2	100	6.83	inf	0.0214268	0.642529	1
GO:1901255	nucleotide-excision repair involved in interstrand cross-link repair	2	2	100	6.83	inf	0.0214268	0.642529	1
GO:0035556	intracellular signal transduction	81	19	23.5	1.6	1.81	0.0223991	0.642529	1
GO:0040031	snRNA modification	5	3	60	4.1	8.77	0.0248539	0.642529	1
GO:0042908	xenobiotic transport	5	3	60	4.1	8.77	0.0248539	0.642529	1
GO:1905039	carboxylic acid transmembrane transport	5	3	60	4.1	8.77	0.0248539	0.642529	1
GO:0090066	regulation of anatomical structure size	5	3	60	4.1	8.77	0.0248539	0.642529	1
GO:0032535	regulation of cellular component size	5	3	60	4.1	8.77	0.0248539	0.642529	1
GO:1903825	organic acid transmembrane transport	5	3	60	4.1	8.77	0.0248539	0.642529	1
GO:1901991	negative regulation of mitotic cell cycle phase transition	5	3	60	4.1	8.77	0.0248539	0.642529	1
GO:1902903	regulation of supramolecular fiber organization	5	3	60	4.1	8.77	0.0248539	0.642529	1
GO:0000055	ribosomal large subunit export from nucleus	5	3	60	4.1	8.77	0.0248539	0.642529	1
GO:0030433	ubiquitin-dependent ERAD pathway	21	7	33.3	2.28	2.93	0.0252365	0.642529	1
GO:0030048	actin filament-based movement	9	4	44.4	3.03	4.68	0.0311962	0.642529	1
GO:0020014	schizogony	9	4	44.4	3.03	4.68	0.0311962	0.642529	1
GO:0006355	regulation of transcription, DNA-templated	84	19	22.6	1.54	1.72	0.0319635	0.642529	1
GO:0036503	ERAD pathway	22	7	31.8	2.17	2.74	0.0324777	0.642529	1
GO:0032984	protein-containing complex disassembly	22	7	31.8	2.17	2.74	0.0324777	0.642529	1
GO:0016311	dephosphorylation	37	10	27	1.85	2.17	0.0357145	0.642529	1
GO:0023052	signaling	119	25	21	1.43	1.57	0.0361812	0.642529	1
GO:0007165	signal transduction	119	25	21	1.43	1.57	0.0361812	0.642529	1
GO:0052126	movement in host environment	120	25	20.8	1.42	1.55	0.0396164	0.642529	1
GO:0000054	ribosomal subunit export from nucleus	10	4	40	2.73	3.9	0.0461017	0.642529	1
GO:0006730	one-carbon metabolic process	10	4	40	2.73	3.9	0.0461017	0.642529	1
GO:0000723	telomere maintenance	10	4	40	2.73	3.9	0.0461017	0.642529	1
GO:0033750	ribosome localization	10	4	40	2.73	3.9	0.0461017	0.642529	1
GO:0032200	telomere organization	10	4	40	2.73	3.9	0.0461017	0.642529	1
GO:0030036	actin cytoskeleton organization	19	6	31.6	2.16	2.7	0.0482422	0.642529	1
GO:0030029	actin filament-based process	19	6	31.6	2.16	2.7	0.0482422	0.642529	1
ID slim terms	Name	Bgd count	Result count	Pct of bgd	Fold enrichment	Odds ratio	P-value	Benjamini	Bonferroni
GO:0007155	cell adhesion	70	24	34.3	2.34	3.12	2.81426e-05	0.00149156	0.00149156
GO:0036211	protein modification process	375	70	18.7	1.27	1.38	0.0150606	0.399107	0.798213
GO:0006355	regulation of transcription, DNA-templated	84	19	22.6	1.54	1.72	0.0319962	0.469739	1
GO:0023052	signaling	119	25	21	1.43	1.57	0.0361979	0.469739	1
GO:0032200	telomere organization	10	4	40	2.73	3.9	0.0461643	0.469739	1

## Sheet: GO CC
Supplementary Data 2e. GO enrichment based on Cellular Component (CC)
ID	Name	Bgd count	Result count	Pct of bgd	Fold enrichment	Odds ratio	P-value	Benjamini	Bonferroni
GO:0020030	infected host cell surface knob	61	23	37.7	2.57	3.61	6.88287e-06	0.00311794	0.00311794
GO:0032991	protein-containing complex	16	8	50	3.41	5.88	0.000879855	0.199287	0.398574
GO:0005634	nucleus	1519	257	16.9	1.16	1.29	0.00159559	0.240934	0.722802
GO:0036464	cytoplasmic ribonucleoprotein granule	30	10	33.3	2.28	2.94	0.00798398	0.713852	1
GO:0035770	ribonucleoprotein granule	30	10	33.3	2.28	2.94	0.00798398	0.713852	1
GO:0015629	actin cytoskeleton	29	9	31	2.12	2.64	0.0190201	0.713852	1
GO:0045177	apical part of cell	147	31	21.1	1.44	1.58	0.0202602	0.713852	1
GO:0005911	cell-cell junction	2	2	100	6.83	inf	0.0214268	0.713852	1
GO:0005923	bicellular tight junction	2	2	100	6.83	inf	0.0214268	0.713852	1
GO:0070160	tight junction	2	2	100	6.83	inf	0.0214268	0.713852	1
GO:0043296	apical junction complex	2	2	100	6.83	inf	0.0214268	0.713852	1
GO:0070161	anchoring junction	2	2	100	6.83	inf	0.0214268	0.713852	1
GO:0005773	vacuole	126	27	21.4	1.46	1.61	0.0239259	0.713852	1
GO:0000323	lytic vacuole	111	24	21.6	1.48	1.63	0.0290116	0.713852	1
GO:0005764	lysosome	111	24	21.6	1.48	1.63	0.0290116	0.713852	1
GO:0031410	cytoplasmic vesicle	210	41	19.5	1.33	1.44	0.029212	0.713852	1
GO:0097708	intracellular vesicle	211	41	19.4	1.33	1.43	0.0313454	0.713852	1
GO:0030430	host cell cytoplasm	540	93	17.2	1.18	1.24	0.0437147	0.713852	1
GO:0030015	CCR4-NOT core complex	6	3	50	3.41	5.85	0.0443557	0.713852	1
GO:0020004	symbiont-containing vacuolar space	6	3	50	3.41	5.85	0.0443557	0.713852	1
GO:0020039	pellicle	65	15	23.1	1.58	1.76	0.0452366	0.713852	1
GO:0020026	merozoite dense granule	10	4	40	2.73	3.9	0.0461017	0.713852	1
GO:0020005	symbiont-containing vacuole membrane	44	11	25	1.71	1.96	0.048146	0.713852	1
ID slim terms	Name	Bgd count	Result count	Pct of bgd	Fold enrichment	Odds ratio	P-value	Benjamini	Bonferroni
GO:0032991	protein-containing complex	16	8	50	3.41	5.88	0.000881021	0.0174899	0.0237876
GO:0005634	nucleus	1519	257	16.9	1.15	1.31	0.00129555	0.0174899	0.0349798
GO:0005773	vacuole	126	27	21.4	1.46	1.61	0.0239175	0.157355	0.645772
GO:0005764	lysosome	111	24	21.6	1.48	1.63	0.0290214	0.157355	0.783578
GO:0031410	cytoplasmic vesicle	210	41	19.5	1.33	1.44	0.0291398	0.157355	0.786774

## Sheet: GO MF
Supplementary Data 2f. GO enrichment based on Molecular Function (MF)
ID	Name	Bgd count	Result count	Pct of bgd	Fold enrichment	Odds ratio	P-value	Benjamini	Bonferroni
GO:0046789	host cell surface receptor binding	88	34	38.6	2.64	3.8	2.12718e-08	1.44223e-05	1.44223e-05
GO:0046812	host cell surface binding	107	37	34.6	2.36	3.19	1.53822e-07	5.21456e-05	0.000104291
GO:0050839	cell adhesion molecule binding	55	20	36.4	2.48	3.4	5.04724e-05	0.0114068	0.0342203
GO:0016878	acid-thiol ligase activity	17	8	47.1	3.21	5.23	0.00145079	0.245909	0.983637
GO:0016405	CoA-ligase activity	15	7	46.7	3.19	5.14	0.00308698	0.322592	1
GO:0004715	non-membrane spanning protein tyrosine kinase activity	3	3	100	6.83	inf	0.0031308	0.322592	1
GO:0102391	decanoate-CoA ligase activity	12	6	50	3.41	5.87	0.00405592	0.322592	1
GO:0004467	long-chain fatty acid-CoA ligase activity	12	6	50	3.41	5.87	0.00405592	0.322592	1
GO:0005515	protein binding	605	111	18.3	1.25	1.37	0.0042822	0.322592	1
GO:0042910	xenobiotic transmembrane transporter activity	6	4	66.7	4.55	11.72	0.00535218	0.362878	1
GO:0031956	medium-chain fatty acid-CoA ligase activity	13	6	46.2	3.15	5.03	0.00661045	0.37349	1
GO:0015645	fatty acid ligase activity	13	6	46.2	3.15	5.03	0.00661045	0.37349	1
GO:0016877	ligase activity, forming carbon-sulfur bonds	26	9	34.6	2.36	3.11	0.00890294	0.464323	1
GO:0140098	catalytic activity, acting on RNA	250	50	20	1.37	1.49	0.0110145	0.495072	1
GO:0005085	guanyl-nucleotide exchange factor activity	7	4	57.1	3.9	7.81	0.0110479	0.495072	1
GO:0140096	catalytic activity, acting on a protein	482	88	18.3	1.25	1.34	0.0123764	0.495072	1
GO:0004252	serine-type endopeptidase activity	28	9	32.1	2.19	2.78	0.015012	0.495072	1
GO:0004713	protein tyrosine kinase activity	8	4	50	3.41	5.85	0.0195616	0.495072	1
GO:0004808	tRNA (5-methylaminomethyl-2-thiouridylate)-methyltransferase activity	2	2	100	6.83	inf	0.0214268	0.495072	1
GO:0004655	porphobilinogen synthase activity	2	2	100	6.83	inf	0.0214268	0.495072	1
GO:0019955	cytokine binding	2	2	100	6.83	inf	0.0214268	0.495072	1
GO:0019956	chemokine binding	2	2	100	6.83	inf	0.0214268	0.495072	1
GO:0008236	serine-type peptidase activity	30	9	30	2.05	2.52	0.0237499	0.495072	1
GO:0017171	serine hydrolase activity	30	9	30	2.05	2.52	0.0237499	0.495072	1
GO:0003724	RNA helicase activity	55	14	25.5	1.74	2.01	0.024003	0.495072	1
GO:0017136	NAD-dependent histone deacetylase activity	5	3	60	4.1	8.77	0.0248539	0.495072	1
GO:0034979	NAD-dependent protein deacetylase activity	5	3	60	4.1	8.77	0.0248539	0.495072	1
GO:0008186	ATP-dependent activity, acting on RNA	56	14	25	1.71	1.96	0.0278503	0.495072	1
GO:0030695	GTPase regulator activity	26	8	30.8	2.1	2.61	0.0278505	0.495072	1
GO:0060589	nucleoside-triphosphatase regulator activity	26	8	30.8	2.1	2.61	0.0278505	0.495072	1
GO:0070566	adenylyltransferase activity	9	4	44.4	3.03	4.68	0.0311962	0.495072	1
GO:0140640	catalytic activity, acting on a nucleic acid	291	54	18.6	1.27	1.35	0.0342574	0.495072	1
GO:0140657	ATP-dependent activity	267	50	18.7	1.28	1.37	0.0350876	0.495072	1
GO:0016779	nucleotidyltransferase activity	74	17	23	1.57	1.76	0.0358482	0.495072	1
GO:0003729	mRNA binding	119	25	21	1.43	1.57	0.0361812	0.495072	1
GO:0046872	metal ion binding	448	79	17.6	1.2	1.28	0.0376187	0.495072	1
GO:0051015	actin filament binding	14	5	35.7	2.44	3.25	0.0424717	0.495072	1
GO:0043169	cation binding	457	80	17.5	1.2	1.27	0.0425696	0.495072	1
GO:0033558	protein deacetylase activity	6	3	50	3.41	5.85	0.0443557	0.495072	1
GO:0004407	histone deacetylase activity	6	3	50	3.41	5.85	0.0443557	0.495072	1
GO:0001099	basal RNA polymerase II transcription machinery binding	6	3	50	3.41	5.85	0.0443557	0.495072	1
GO:0001098	basal transcription machinery binding	6	3	50	3.41	5.85	0.0443557	0.495072	1
GO:0000993	RNA polymerase II complex binding	6	3	50	3.41	5.85	0.0443557	0.495072	1
GO:0004674	protein serine/threonine kinase activity	93	20	21.5	1.47	1.61	0.0459165	0.495072	1
GO:0004721	phosphoprotein phosphatase activity	39	10	25.6	1.75	2.02	0.0497881	0.495072	1
ID slim terms	Name	Bgd count	Result count	Pct of bgd	Fold enrichment	Odds ratio	P-value	Benjamini	Bonferroni
GO:0140657	ATP-dependent activity	267	50	18.7	1.28	1.37	0.0349595	0.385431	1
GO:0016779	nucleotidyltransferase activity	74	17	23	1.57	1.76	0.0358941	0.385431	1
GO:0003729	mRNA binding	119	25	21	1.43	1.57	0.0361979	0.385431	1
GO:0003674	molecular function	821	136	16.6	1.13	1.2	0.0497021	0.385431	1

## Sheet: GO summary
Supplementary Data 2g. Summary of GO enrichment based on BP, CC and MF.
ID	Name	short name	Bgd count	Result count	Pct of bgd	Fold enrichment	Odds ratio	P-value	Benjamini	Bonferroni
GO:0045177	apical part of cell	merozoite apical	147	31	21.1	1.44	1.58	0.0202602	0.713852	1
GO:0070160	tight junction	tight junction	2	2	100	6.83	inf	0.0214268	0.713852	1
GO:0020039	pellicle	pellicle	65	15	23.1	1.58	1.76	0.0452366	0.713852	1
GO:0051493	regulation of cytoskeleton organization	cytoskeleton	10	5	50	3.41	5.86	0.00883799	0.642529	1
GO:0020026	merozoite dense granule	merozoite DG	10	4	40	2.73	3.9	0.0461017	0.713852	1
GO:0006355	regulation of transcription, DNA-templated	transcription	84	19	22.6	1.54	1.72	0.0319635	0.642529	1
GO:0000055	ribosomal large subunit export from nucleus	ribosomal subunit export	5	3	60	4.1	8.77	0.0248539	0.642529	1
GO:0035770	ribonucleoprotein granule	RNP	30	10	33.3	2.28	2.94	0.00798398	0.713852	1
GO:0030015	CCR4-NOT core complex	CCR4-NOT	6	3	50	3.41	5.85	0.0443557	0.713852	1
GO:0003729	mRNA binding	mRNA binding	119	25	21	1.43	1.57	0.0361979	0.385431	1
GO:0017148	negative regulation of translation	translation	10	6	60	4.1	8.81	0.00119849	0.288116	1
GO:0040031	snRNA modification	snRNA modification	5	3	60	4.1	8.77	0.0248539	0.642529	1
GO:0009410	response to xenobiotic stimulus	xenobiotic stimulus	135	37	27.4	1.87	2.27	7.00443e-05	0.0210483	0.0841933
GO:0034976	response to endoplasmic reticulum stress (ERAD)	ER stress (ERAD)	27	10	37	2.53	3.46	0.00338538	0.642529	1
GO:0005764	lysosome	lysosome	111	24	21.6	1.48	1.63	0.0290116	0.713852	1
GO:0031410	cytoplasmic vesicle	vesicle	210	41	19.5	1.33	1.44	0.029212	0.713852	1
GO:0035891	exit from host cell	exit from RBC	28	10	35.7	2.44	3.27	0.00458896	0.642529	1
GO:0020014	schizogony	schizogony	9	4	44.4	3.03	4.68	0.0311962	0.642529	1
GO:0098609	cell-cell adhesion	cell-cell adhesion	62	23	37.1	2.53	3.52	9.45755e-06	0.00568399	0.011368
GO:0010564	regulation of cell cycle process	cell cycle	39	11	28.2	1.93	2.31	0.0207958	0.642529	1
GO:0035556	intracellular signal transduction	signal transduction	81	19	23.5	1.6	1.81	0.0223991	0.642529	1
GO:0036211	protein modification process	protein modification	375	70	18.7	1.27	1.37	0.0152529	0.642529	1
GO:0006470	protein dephosphorylation	protein dephosphorylation	26	9	34.6	2.36	3.11	0.00890294	0.642529	1
GO:0032200	telomere organization	telomere organization	10	4	40	2.73	3.9	0.0461017	0.642529	1
GO:1901255	nucleotide-excision repair involved in interstrand cross-link repair	DNA repair	2	2	100	6.83	inf	0.0214268	0.642529	1

## Sheet: shared genes
Supplementary Data 2h. Shared genes between downregulated genes upon PfPRMT5 disruption and genes with H3R2me2s peaks in their 5' UTRs
gene ID	Product Description	Gene Name or Symbol
PF3D7_0102200	ring-infected erythrocyte surface antigen	RESA
PF3D7_0108500	ELM2 domain-containing protein, putative	N/A
PF3D7_0112100	PIMMS1 protein	PIMMS1
PF3D7_0114000	exported protein family 1	EPF1
PF3D7_0202200	EMP1-trafficking protein	PTP1
PF3D7_0210700	syntaxin, Qa-SNARE family	SYN17
PF3D7_0214400	protein LTV1, putative	N/A
PF3D7_0216800	TMEM121 domain-containing protein, putative	N/A
PF3D7_0217500	calcium-dependent protein kinase 1	CDPK1
PF3D7_0314800	conserved Plasmodium protein, unknown function	N/A
PF3D7_0403800	alpha/beta hydrolase, putative	N/A
PF3D7_0404700	dipeptidyl aminopeptidase 3	DPAP3
PF3D7_0420300	AP2 domain transcription factor, putative	ApiAP2
PF3D7_0421900	conserved Plasmodium protein, unknown function	N/A
PF3D7_0423500	glideosome associated protein with multiple membrane spans 2	GAPM2
PF3D7_0424100	reticulocyte binding protein homologue 5	RH5
PF3D7_0424500	serine/threonine protein kinase, FIKK family	FIKK4.1
PF3D7_0501300	skeleton-binding protein 1	SBP1
PF3D7_0506900	rhomboid protease ROM4	ROM4
PF3D7_0507200	subtilisin-like protease 3	SUB3
PF3D7_0507500	subtilisin-like protease 1	SUB1
PF3D7_0508900	protein AAP6	AAP6
PF3D7_0522300	18S rRNA (guanine-N(7))-methyltransferase, putative	N/A
PF3D7_0524800	ubiquitin fusion degradation protein 1, putative	UFD1
PF3D7_0530900	formin 1	FRM1
PF3D7_0606300	conserved Plasmodium protein, unknown function	N/A
PF3D7_0623800	tyrosine kinase-like protein, putative	TKL4
PF3D7_0628100	HECT domain-containing protein 1, putative	HECT1
PF3D7_0629300	phospholipase, putative	PL
PF3D7_0629500	amino acid transporter AAT1	AAT1
PF3D7_0629600	ribosomal RNA-processing protein 7, putative	N/A
PF3D7_0722900	conserved protein, unknown function	N/A
PF3D7_0725400	conserved Plasmodium protein, unknown function	N/A
PF3D7_0731800	alpha/beta hydrolase, putative	GEXP08
PF3D7_0802600	adenylyl cyclase beta	ACbeta
PF3D7_0806300	ferlin-like protein, putative	FLP
PF3D7_0813000	protein KIC7	KIC7
PF3D7_0821300	ATP-dependent RNA helicase DHX36, putative	DHX36
PF3D7_0822900	PhIL1-interacting candidate PIC2	PIC2
PF3D7_0828800	GPI-anchored micronemal antigen	GAMA
PF3D7_0830500	sporozoite and liver stage tryptophan-rich protein, putative	TryThrA
PF3D7_0831800	histidine-rich protein II	HRP2
PF3D7_0902500	serine/threonine protein kinase, FIKK family	FIKK9.6
PF3D7_0906600	zinc finger protein, putative	N/A
PF3D7_0913800	conserved Plasmodium protein, unknown function	N/A
PF3D7_0914800	GINS complex subunit Psf3, putative	N/A
PF3D7_0916700	RNA-binding protein musashi, putative	HoMu
PF3D7_0929600	G2 protein, putative	N/A
PF3D7_0935800	cytoadherence linked asexual protein 9	CLAG9
PF3D7_0936300	ring-exported protein 3	REX3
PF3D7_1003000	guanylate cyclase organizer UGO, putative	N/A
PF3D7_1003600	inner membrane complex protein 1c, putative	IMC1c
PF3D7_1014900	protein KIC8	KIC8
PF3D7_1016000	conserved Plasmodium protein, unknown function	N/A
PF3D7_1017400	phosphomannomutase	HAD5
PF3D7_1017500	myosin essential light chain ELC	ELC
PF3D7_1022500	citrate synthase, mitochondrial, putative	CS
PF3D7_1022600	kelch protein K10	Kelch10
PF3D7_1035100	probable protein, unknown function	N/A
PF3D7_1035500	merozoite surface protein 6	MSP6
PF3D7_1102800	early transcribed membrane protein 11.2	ETRAMP11.2
PF3D7_1104900	calcium/calmodulin-dependent protein kinase, putative	N/A
PF3D7_1114200	GTPase-activating protein, putative	N/A
PF3D7_1115700	cysteine proteinase falcipain 2a	FP2A
PF3D7_1120600	DDRGK domain-containing protein, putative	N/A
PF3D7_1125800	kelch domain-containing protein, putative	N/A
PF3D7_1125900	XTBD domain-containing protein, putative	N/A
PF3D7_1129300	conserved Plasmodium protein, unknown function	N/A
PF3D7_1133700	FHA domain-containing protein, putative	N/A
PF3D7_1136900	subtilisin-like protease 2	SUB2
PF3D7_1138700	protein KIC5	KIC5
PF3D7_1149200	ring-infected erythrocyte surface antigen	RESA3
PF3D7_1205500	zinc finger protein, putative	N/A
PF3D7_1222600	AP2 domain transcription factor AP2-G	AP2-G
PF3D7_1224200	BRO1 domain-containing protein, putative	N/A
PF3D7_1231200	conserved Plasmodium protein, unknown function	N/A
PF3D7_1231300	conserved Plasmodium protein, unknown function	N/A
PF3D7_1233200	conserved Plasmodium protein, unknown function	N/A
PF3D7_1246400	myosin A-tail interacting protein	MTIP
PF3D7_1247700	conserved Plasmodium protein, unknown function	N/A
PF3D7_1247800	dipeptidyl aminopeptidase 2	DPAP2
PF3D7_1252500	Plasmodium exported protein, unknown function	N/A
PF3D7_1252600	esterase, putative	N/A
PF3D7_1301600	erythrocyte binding antigen-140	EBA140
PF3D7_1310300	zinc finger protein, putative	N/A
PF3D7_1310400	conserved Plasmodium protein, unknown function	N/A
PF3D7_1315000	conserved protein, unknown function	N/A
PF3D7_1315300	conserved protein, unknown function	N/A
PF3D7_1321100	protein kinase domain-containing protein, putative	N/A
PF3D7_1327600	nicotinamide/nicotinic acid mononucleotide adenylyltransferase	NMNAT
PF3D7_1329700	apicoplast calcium binding protein 1	ACBP1
PF3D7_1331500	conserved Plasmodium protein, unknown function	N/A
PF3D7_1337800	calcium-dependent protein kinase 5	CDPK5
PF3D7_1341500	inner membrane complex suture component, putative	ISC1
PF3D7_1344300	zinc finger protein, putative	N/A
PF3D7_1358600	zinc finger protein, putative	N/A
PF3D7_1359000	conserved Plasmodium protein, unknown function	N/A
PF3D7_1407200	conserved Plasmodium protein, unknown function	N/A
PF3D7_1407300	pre-mRNA-splicing factor 38B, putative	PRP38B
PF3D7_1410800	ankyrin-repeat protein, putative	N/A
PF3D7_1423100	ankyrin-repeat protein, putative	N/A
PF3D7_1427100	lipase, putative	N/A
PF3D7_1428200	major facilitator superfamily domain-containing protein, putative	MFS5
PF3D7_1431400	surface-related antigen SRA	SRA
PF3D7_1436300	translocon component PTEX150	PTEX150
PF3D7_1455100	protein tyrosine phosphatase, putative	PTP1
PF3D7_1463900	rhoptry neck protein 11, putative	RON11
PF3D7_1469200	shewanella-like protein phosphatase 1, putative	SHLP1
PF3D7_1472600	protein disulfide-isomerase	PDI-14
PF3D7_1477300	Plasmodium exported protein (PHIST), unknown function	Pfg14-744
