# Supplementary material for: A type II protein arginine methyltransferase regulates merozoite invasion in Plasmodium falciparum
Source: Commun Biol. 2023 Jun 22;6:659. doi: 10.1038/s42003-023-05038-z (PMC10287762; doi:10.1038/s42003-023-05038-z)
Supplement: Supplementary file 6 — Supplementary Data 3 [file 42003_2023_5038_MOESM6_ESM.xlsx]

## Sheet: PfPRMT5 peaks at 5'UTRs
Supplementary Data 3a. PfPRMT5 peaks in 5' UTRs
chr	peak Start	peak End	gene Start	gene End	gene Strand	gene ID	distance To Peak	Product Description	Gene Name or Symbol
Pf3D7_01_v3	17	134	29510	37126	+	PF3D7_0100100	29377	erythrocyte membrane protein 1, PfEMP1	VAR
Pf3D7_01_v3	184	314	29510	37126	+	PF3D7_0100100	29197	erythrocyte membrane protein 1, PfEMP1	VAR
Pf3D7_01_v3	640455	640501	607390	614893	-	PF3D7_0115700	-25563	erythrocyte membrane protein 1, PfEMP1	VAR
Pf3D7_01_v3	640505	640544	607390	614893	-	PF3D7_0115700	-25613	erythrocyte membrane protein 1, PfEMP1	VAR
Pf3D7_01_v3	640552	640600	607390	614893	-	PF3D7_0115700	-25660	erythrocyte membrane protein 1, PfEMP1	VAR
Pf3D7_01_v3	640607	640799	607390	614893	-	PF3D7_0115700	-25715	erythrocyte membrane protein 1, PfEMP1	VAR
Pf3D7_02_v3	0	41	25232	31168	+	PF3D7_0200100	25192	erythrocyte membrane protein 1, PfEMP1	VAR
Pf3D7_02_v3	69	128	25232	31168	+	PF3D7_0200100	25105	erythrocyte membrane protein 1, PfEMP1	VAR
Pf3D7_02_v3	180	182	25232	31168	+	PF3D7_0200100	25051	erythrocyte membrane protein 1, PfEMP1	VAR
Pf3D7_02_v3	186	197	25232	31168	+	PF3D7_0200100	25036	erythrocyte membrane protein 1, PfEMP1	VAR
Pf3D7_02_v3	236	280	25232	31168	+	PF3D7_0200100	24953	erythrocyte membrane protein 1, PfEMP1	VAR
Pf3D7_02_v3	295	395	25232	31168	+	PF3D7_0200100	24838	erythrocyte membrane protein 1, PfEMP1	VAR
Pf3D7_02_v3	427	441	25232	31168	+	PF3D7_0200100	24792	erythrocyte membrane protein 1, PfEMP1	VAR
Pf3D7_02_v3	447	636	25232	31168	+	PF3D7_0200100	24597	erythrocyte membrane protein 1, PfEMP1	VAR
Pf3D7_02_v3	642	657	25232	31168	+	PF3D7_0200100	24576	erythrocyte membrane protein 1, PfEMP1	VAR
Pf3D7_02_v3	661	695	25232	31168	+	PF3D7_0200100	24538	erythrocyte membrane protein 1, PfEMP1	VAR
Pf3D7_02_v3	714	731	25232	31168	+	PF3D7_0200100	24502	erythrocyte membrane protein 1, PfEMP1	VAR
Pf3D7_02_v3	740	938	25232	31168	+	PF3D7_0200100	24295	erythrocyte membrane protein 1, PfEMP1	VAR
Pf3D7_02_v3	948	1126	25232	31168	+	PF3D7_0200100	24107	erythrocyte membrane protein 1, PfEMP1	VAR
Pf3D7_02_v3	720374	720396	720437	722661	+	PF3D7_0217500	42	calcium-dependent protein kinase 1	CDPK1
Pf3D7_02_v3	946557	946613	916352	923648	-	PF3D7_0223500	-22910	erythrocyte membrane protein 1, PfEMP1	VAR
Pf3D7_02_v3	946646	947084	916352	923648	-	PF3D7_0223500	-22999	erythrocyte membrane protein 1, PfEMP1	VAR
Pf3D7_03_v3	216	242	36965	44482	+	PF3D7_0300100	36724	erythrocyte membrane protein 1, PfEMP1	VAR
Pf3D7_03_v3	258	389	36965	44482	+	PF3D7_0300100	36577	erythrocyte membrane protein 1, PfEMP1	VAR
Pf3D7_03_v3	415	425	36965	44482	+	PF3D7_0300100	36541	erythrocyte membrane protein 1, PfEMP1	VAR
Pf3D7_03_v3	429	637	36965	44482	+	PF3D7_0300100	36329	erythrocyte membrane protein 1, PfEMP1	VAR
Pf3D7_03_v3	757	790	36965	44482	+	PF3D7_0300100	36176	erythrocyte membrane protein 1, PfEMP1	VAR
Pf3D7_03_v3	802	1002	36965	44482	+	PF3D7_0300100	35964	erythrocyte membrane protein 1, PfEMP1	VAR
Pf3D7_03_v3	1031	1128	36965	44482	+	PF3D7_0300100	35838	erythrocyte membrane protein 1, PfEMP1	VAR
Pf3D7_03_v3	1137	1192	36965	44482	+	PF3D7_0300100	35774	erythrocyte membrane protein 1, PfEMP1	VAR
Pf3D7_03_v3	1196	1207	36965	44482	+	PF3D7_0300100	35759	erythrocyte membrane protein 1, PfEMP1	VAR
Pf3D7_03_v3	1233	1267	36965	44482	+	PF3D7_0300100	35699	erythrocyte membrane protein 1, PfEMP1	VAR
Pf3D7_03_v3	1275	1304	36965	44482	+	PF3D7_0300100	35662	erythrocyte membrane protein 1, PfEMP1	VAR
Pf3D7_03_v3	1482	1571	36965	44482	+	PF3D7_0300100	35395	erythrocyte membrane protein 1, PfEMP1	VAR
Pf3D7_03_v3	1575	1742	36965	44482	+	PF3D7_0300100	35224	erythrocyte membrane protein 1, PfEMP1	VAR
Pf3D7_03_v3	1789	1849	36965	44482	+	PF3D7_0300100	35117	erythrocyte membrane protein 1, PfEMP1	VAR
Pf3D7_03_v3	1858	1932	36965	44482	+	PF3D7_0300100	35034	erythrocyte membrane protein 1, PfEMP1	VAR
Pf3D7_03_v3	1936	1939	36965	44482	+	PF3D7_0300100	35027	erythrocyte membrane protein 1, PfEMP1	VAR
Pf3D7_03_v3	1960	2107	36965	44482	+	PF3D7_0300100	34859	erythrocyte membrane protein 1, PfEMP1	VAR
Pf3D7_03_v3	2303	2358	36965	44482	+	PF3D7_0300100	34608	erythrocyte membrane protein 1, PfEMP1	VAR
Pf3D7_03_v3	2376	2391	36965	44482	+	PF3D7_0300100	34575	erythrocyte membrane protein 1, PfEMP1	VAR
Pf3D7_03_v3	2410	2427	36965	44482	+	PF3D7_0300100	34539	erythrocyte membrane protein 1, PfEMP1	VAR
Pf3D7_03_v3	2433	2519	36965	44482	+	PF3D7_0300100	34447	erythrocyte membrane protein 1, PfEMP1	VAR
Pf3D7_03_v3	2523	2541	36965	44482	+	PF3D7_0300100	34425	erythrocyte membrane protein 1, PfEMP1	VAR
Pf3D7_03_v3	2552	2618	36965	44482	+	PF3D7_0300100	34348	erythrocyte membrane protein 1, PfEMP1	VAR
Pf3D7_03_v3	2627	2686	36965	44482	+	PF3D7_0300100	34280	erythrocyte membrane protein 1, PfEMP1	VAR
Pf3D7_03_v3	2691	2715	36965	44482	+	PF3D7_0300100	34251	erythrocyte membrane protein 1, PfEMP1	VAR
Pf3D7_03_v3	2719	2986	36965	44482	+	PF3D7_0300100	33980	erythrocyte membrane protein 1, PfEMP1	VAR
Pf3D7_03_v3	2990	3367	36965	44482	+	PF3D7_0300100	33599	erythrocyte membrane protein 1, PfEMP1	VAR
Pf3D7_03_v3	3413	3586	36965	44482	+	PF3D7_0300100	33380	erythrocyte membrane protein 1, PfEMP1	VAR
Pf3D7_03_v3	1063235	1063365	1030822	1038254	-	PF3D7_0324900	-24982	erythrocyte membrane protein 1, PfEMP1	VAR
Pf3D7_03_v3	1063382	1063407	1030822	1038254	-	PF3D7_0324900	-25129	erythrocyte membrane protein 1, PfEMP1	VAR
Pf3D7_03_v3	1063437	1063552	1030822	1038254	-	PF3D7_0324900	-25184	erythrocyte membrane protein 1, PfEMP1	VAR
Pf3D7_03_v3	1063557	1063559	1030822	1038254	-	PF3D7_0324900	-25304	erythrocyte membrane protein 1, PfEMP1	VAR
Pf3D7_03_v3	1063563	1063568	1030822	1038254	-	PF3D7_0324900	-25310	erythrocyte membrane protein 1, PfEMP1	VAR
Pf3D7_03_v3	1063604	1064228	1030822	1038254	-	PF3D7_0324900	-25351	erythrocyte membrane protein 1, PfEMP1	VAR
Pf3D7_03_v3	1064233	1064340	1030822	1038254	-	PF3D7_0324900	-25980	erythrocyte membrane protein 1, PfEMP1	VAR
Pf3D7_03_v3	1064351	1064459	1030822	1038254	-	PF3D7_0324900	-26098	erythrocyte membrane protein 1, PfEMP1	VAR
Pf3D7_03_v3	1064470	1064510	1030822	1038254	-	PF3D7_0324900	-26217	erythrocyte membrane protein 1, PfEMP1	VAR
Pf3D7_03_v3	1064526	1064614	1030822	1038254	-	PF3D7_0324900	-26273	erythrocyte membrane protein 1, PfEMP1	VAR
Pf3D7_03_v3	1064622	1064690	1030822	1038254	-	PF3D7_0324900	-26369	erythrocyte membrane protein 1, PfEMP1	VAR
Pf3D7_03_v3	1064707	1064943	1030822	1038254	-	PF3D7_0324900	-26454	erythrocyte membrane protein 1, PfEMP1	VAR
Pf3D7_03_v3	1064957	1065000	1030822	1038254	-	PF3D7_0324900	-26704	erythrocyte membrane protein 1, PfEMP1	VAR
Pf3D7_03_v3	1065009	1065274	1030822	1038254	-	PF3D7_0324900	-26756	erythrocyte membrane protein 1, PfEMP1	VAR
Pf3D7_03_v3	1065284	1065294	1030822	1038254	-	PF3D7_0324900	-27031	erythrocyte membrane protein 1, PfEMP1	VAR
Pf3D7_03_v3	1065299	1065359	1030822	1038254	-	PF3D7_0324900	-27046	erythrocyte membrane protein 1, PfEMP1	VAR
Pf3D7_03_v3	1065374	1065546	1030822	1038254	-	PF3D7_0324900	-27121	erythrocyte membrane protein 1, PfEMP1	VAR
Pf3D7_03_v3	1065556	1065741	1030822	1038254	-	PF3D7_0324900	-27303	erythrocyte membrane protein 1, PfEMP1	VAR
Pf3D7_03_v3	1065756	1066265	1030822	1038254	-	PF3D7_0324900	-27503	erythrocyte membrane protein 1, PfEMP1	VAR
Pf3D7_03_v3	1066273	1066433	1030822	1038254	-	PF3D7_0324900	-28020	erythrocyte membrane protein 1, PfEMP1	VAR
Pf3D7_03_v3	1066441	1066544	1030822	1038254	-	PF3D7_0324900	-28188	erythrocyte membrane protein 1, PfEMP1	VAR
Pf3D7_03_v3	1066549	1066583	1030822	1038254	-	PF3D7_0324900	-28296	erythrocyte membrane protein 1, PfEMP1	VAR
Pf3D7_03_v3	1066611	1066673	1030822	1038254	-	PF3D7_0324900	-28358	erythrocyte membrane protein 1, PfEMP1	VAR
Pf3D7_03_v3	1066687	1066727	1030822	1038254	-	PF3D7_0324900	-28434	erythrocyte membrane protein 1, PfEMP1	VAR
Pf3D7_03_v3	1066735	1066754	1030822	1038254	-	PF3D7_0324900	-28482	erythrocyte membrane protein 1, PfEMP1	VAR
Pf3D7_03_v3	1066792	1066985	1030822	1038254	-	PF3D7_0324900	-28539	erythrocyte membrane protein 1, PfEMP1	VAR
Pf3D7_03_v3	1066989	1067320	1030822	1038254	-	PF3D7_0324900	-28736	erythrocyte membrane protein 1, PfEMP1	VAR
Pf3D7_03_v3	1067325	1067347	1030822	1038254	-	PF3D7_0324900	-29072	erythrocyte membrane protein 1, PfEMP1	VAR
Pf3D7_03_v3	1067365	1067369	1030822	1038254	-	PF3D7_0324900	-29112	erythrocyte membrane protein 1, PfEMP1	VAR
Pf3D7_03_v3	1067408	1067445	1030822	1038254	-	PF3D7_0324900	-29155	erythrocyte membrane protein 1, PfEMP1	VAR
Pf3D7_03_v3	1067476	1067703	1030822	1038254	-	PF3D7_0324900	-29223	erythrocyte membrane protein 1, PfEMP1	VAR
Pf3D7_03_v3	1067713	1067871	1030822	1038254	-	PF3D7_0324900	-29460	erythrocyte membrane protein 1, PfEMP1	VAR
Pf3D7_03_v3	1067896	1067953	1030822	1038254	-	PF3D7_0324900	-29643	erythrocyte membrane protein 1, PfEMP1	VAR
Pf3D7_04_v3	1	117	28706	37677	+	PF3D7_0400100	28590	erythrocyte membrane protein 1, PfEMP1	VAR
Pf3D7_04_v3	121	257	28706	37677	+	PF3D7_0400100	28450	erythrocyte membrane protein 1, PfEMP1	VAR
Pf3D7_04_v3	285	331	28706	37677	+	PF3D7_0400100	28376	erythrocyte membrane protein 1, PfEMP1	VAR
Pf3D7_04_v3	383	423	28706	37677	+	PF3D7_0400100	28284	erythrocyte membrane protein 1, PfEMP1	VAR
Pf3D7_04_v3	263929	263946	260454	263418	-	PF3D7_0404700	-512	dipeptidyl aminopeptidase 3	DPAP3
Pf3D7_04_v3	1199804	1199845	1173053	1180226	-	PF3D7_0426000	-19579	erythrocyte membrane protein 1, PfEMP1	VAR
Pf3D7_04_v3	1199868	1199906	1173053	1180226	-	PF3D7_0426000	-19643	erythrocyte membrane protein 1, PfEMP1	VAR
Pf3D7_04_v3	1199917	1199955	1173053	1180226	-	PF3D7_0426000	-19692	erythrocyte membrane protein 1, PfEMP1	VAR
Pf3D7_04_v3	1199964	1199969	1173053	1180226	-	PF3D7_0426000	-19739	erythrocyte membrane protein 1, PfEMP1	VAR
Pf3D7_04_v3	1199985	1200114	1173053	1180226	-	PF3D7_0426000	-19760	erythrocyte membrane protein 1, PfEMP1	VAR
Pf3D7_04_v3	1200129	1200145	1173053	1180226	-	PF3D7_0426000	-19904	erythrocyte membrane protein 1, PfEMP1	VAR
Pf3D7_04_v3	1200236	1200298	1173053	1180226	-	PF3D7_0426000	-20011	erythrocyte membrane protein 1, PfEMP1	VAR
Pf3D7_04_v3	1200326	1200370	1173053	1180226	-	PF3D7_0426000	-20101	erythrocyte membrane protein 1, PfEMP1	VAR
Pf3D7_04_v3	1200386	1200400	1173053	1180226	-	PF3D7_0426000	-20161	erythrocyte membrane protein 1, PfEMP1	VAR
Pf3D7_04_v3	1200405	1200480	1173053	1180226	-	PF3D7_0426000	-20180	erythrocyte membrane protein 1, PfEMP1	VAR
Pf3D7_05_v3	4	72	20929	28456	+	PF3D7_0500100	20858	erythrocyte membrane protein 1, PfEMP1	VAR
Pf3D7_05_v3	90	119	20929	28456	+	PF3D7_0500100	20811	erythrocyte membrane protein 1, PfEMP1	VAR
Pf3D7_05_v3	126	222	20929	28456	+	PF3D7_0500100	20708	erythrocyte membrane protein 1, PfEMP1	VAR
Pf3D7_05_v3	232	236	20929	28456	+	PF3D7_0500100	20694	erythrocyte membrane protein 1, PfEMP1	VAR
Pf3D7_05_v3	314	426	20929	28456	+	PF3D7_0500100	20504	erythrocyte membrane protein 1, PfEMP1	VAR
Pf3D7_05_v3	465	489	20929	28456	+	PF3D7_0500100	20441	erythrocyte membrane protein 1, PfEMP1	VAR
Pf3D7_06_v3	1416544	1416596	1374797	1382627	-	PF3D7_0632800	-33918	erythrocyte membrane protein 1, PfEMP1	VAR
Pf3D7_06_v3	1416600	1416616	1374797	1382627	-	PF3D7_0632800	-33974	erythrocyte membrane protein 1, PfEMP1	VAR
Pf3D7_06_v3	1416648	1416873	1374797	1382627	-	PF3D7_0632800	-34022	erythrocyte membrane protein 1, PfEMP1	VAR
Pf3D7_06_v3	1416877	1416937	1374797	1382627	-	PF3D7_0632800	-34251	erythrocyte membrane protein 1, PfEMP1	VAR
Pf3D7_06_v3	1416951	1416955	1374797	1382627	-	PF3D7_0632800	-34325	erythrocyte membrane protein 1, PfEMP1	VAR
Pf3D7_06_v3	1416960	1417086	1374797	1382627	-	PF3D7_0632800	-34334	erythrocyte membrane protein 1, PfEMP1	VAR
Pf3D7_06_v3	1417110	1417118	1374797	1382627	-	PF3D7_0632800	-34484	erythrocyte membrane protein 1, PfEMP1	VAR
Pf3D7_06_v3	1417123	1417295	1374797	1382627	-	PF3D7_0632800	-34497	erythrocyte membrane protein 1, PfEMP1	VAR
Pf3D7_06_v3	1417305	1417490	1374797	1382627	-	PF3D7_0632800	-34679	erythrocyte membrane protein 1, PfEMP1	VAR
Pf3D7_06_v3	1417515	1417541	1374797	1382627	-	PF3D7_0632800	-34889	erythrocyte membrane protein 1, PfEMP1	VAR
Pf3D7_06_v3	1417549	1417575	1374797	1382627	-	PF3D7_0632800	-34923	erythrocyte membrane protein 1, PfEMP1	VAR
Pf3D7_06_v3	1417606	1417687	1374797	1382627	-	PF3D7_0632800	-34980	erythrocyte membrane protein 1, PfEMP1	VAR
Pf3D7_06_v3	1417704	1417707	1374797	1382627	-	PF3D7_0632800	-35078	erythrocyte membrane protein 1, PfEMP1	VAR
Pf3D7_06_v3	1417760	1417764	1374797	1382627	-	PF3D7_0632800	-35134	erythrocyte membrane protein 1, PfEMP1	VAR
Pf3D7_06_v3	1417772	1417942	1374797	1382627	-	PF3D7_0632800	-35146	erythrocyte membrane protein 1, PfEMP1	VAR
Pf3D7_06_v3	1417947	1417992	1374797	1382627	-	PF3D7_0632800	-35321	erythrocyte membrane protein 1, PfEMP1	VAR
Pf3D7_06_v3	1418000	1418115	1374797	1382627	-	PF3D7_0632800	-35374	erythrocyte membrane protein 1, PfEMP1	VAR
Pf3D7_07_v3	9	23	20307	28083	+	PF3D7_0700100	20285	erythrocyte membrane protein 1, PfEMP1	VAR
Pf3D7_07_v3	30	48	20307	28083	+	PF3D7_0700100	20260	erythrocyte membrane protein 1, PfEMP1	VAR
Pf3D7_07_v3	107	113	20307	28083	+	PF3D7_0700100	20195	erythrocyte membrane protein 1, PfEMP1	VAR
Pf3D7_07_v3	133	172	20307	28083	+	PF3D7_0700100	20136	erythrocyte membrane protein 1, PfEMP1	VAR
Pf3D7_07_v3	217	405	20307	28083	+	PF3D7_0700100	19903	erythrocyte membrane protein 1, PfEMP1	VAR
Pf3D7_07_v3	409	1014	20307	28083	+	PF3D7_0700100	19294	erythrocyte membrane protein 1, PfEMP1	VAR
Pf3D7_07_v3	1018	1030	20307	28083	+	PF3D7_0700100	19278	erythrocyte membrane protein 1, PfEMP1	VAR
Pf3D7_07_v3	1141	1548	20307	28083	+	PF3D7_0700100	18760	erythrocyte membrane protein 1, PfEMP1	VAR
Pf3D7_07_v3	1552	1602	20307	28083	+	PF3D7_0700100	18706	erythrocyte membrane protein 1, PfEMP1	VAR
Pf3D7_07_v3	1606	1624	20307	28083	+	PF3D7_0700100	18684	erythrocyte membrane protein 1, PfEMP1	VAR
Pf3D7_07_v3	1444739	1444882	1417588	1426234	-	PF3D7_0733000	-18506	erythrocyte membrane protein 1, PfEMP1	VAR
Pf3D7_07_v3	1444887	1444903	1417588	1426234	-	PF3D7_0733000	-18654	erythrocyte membrane protein 1, PfEMP1	VAR
Pf3D7_07_v3	1444926	1444994	1417588	1426234	-	PF3D7_0733000	-18693	erythrocyte membrane protein 1, PfEMP1	VAR
Pf3D7_07_v3	1445004	1445076	1417588	1426234	-	PF3D7_0733000	-18771	erythrocyte membrane protein 1, PfEMP1	VAR
Pf3D7_07_v3	1445083	1445178	1417588	1426234	-	PF3D7_0733000	-18850	erythrocyte membrane protein 1, PfEMP1	VAR
Pf3D7_08_v3	75	80	21361	28653	+	PF3D7_0800100	21282	erythrocyte membrane protein 1, PfEMP1	VAR
Pf3D7_08_v3	90	141	21361	28653	+	PF3D7_0800100	21221	erythrocyte membrane protein 1, PfEMP1	VAR
Pf3D7_08_v3	151	162	21361	28653	+	PF3D7_0800100	21200	erythrocyte membrane protein 1, PfEMP1	VAR
Pf3D7_08_v3	376973	376992	372902	376867	-	PF3D7_0807100	-107	DNA helicase PSH3	PSH3
Pf3D7_08_v3	1369565	1369584	1365467	1367506	-	PF3D7_0831700	-2060	heat shock protein 70	HSP70x
Pf3D7_08_v3	1472276	1472283	1435794	1443449	-	PF3D7_0833500	-28828	erythrocyte membrane protein 1, PfEMP1	VAR
Pf3D7_08_v3	1472302	1472313	1435794	1443449	-	PF3D7_0833500	-28854	erythrocyte membrane protein 1, PfEMP1	VAR
Pf3D7_08_v3	1472319	1472432	1435794	1443449	-	PF3D7_0833500	-28871	erythrocyte membrane protein 1, PfEMP1	VAR
Pf3D7_08_v3	1472455	1472548	1435794	1443449	-	PF3D7_0833500	-29007	erythrocyte membrane protein 1, PfEMP1	VAR
Pf3D7_08_v3	1472553	1472570	1435794	1443449	-	PF3D7_0833500	-29105	erythrocyte membrane protein 1, PfEMP1	VAR
Pf3D7_08_v3	1472581	1472663	1435794	1443449	-	PF3D7_0833500	-29133	erythrocyte membrane protein 1, PfEMP1	VAR
Pf3D7_08_v3	1472668	1472725	1435794	1443449	-	PF3D7_0833500	-29220	erythrocyte membrane protein 1, PfEMP1	VAR
Pf3D7_08_v3	1472729	1472754	1435794	1443449	-	PF3D7_0833500	-29281	erythrocyte membrane protein 1, PfEMP1	VAR
Pf3D7_08_v3	1472789	1472796	1435794	1443449	-	PF3D7_0833500	-29341	erythrocyte membrane protein 1, PfEMP1	VAR
Pf3D7_09_v3	17	138	20080	27885	+	PF3D7_0900100	19943	erythrocyte membrane protein 1, PfEMP1	VAR
Pf3D7_09_v3	148	158	20080	27885	+	PF3D7_0900100	19923	erythrocyte membrane protein 1, PfEMP1	VAR
Pf3D7_09_v3	196	264	20080	27885	+	PF3D7_0900100	19817	erythrocyte membrane protein 1, PfEMP1	VAR
Pf3D7_09_v3	294	305	20080	27885	+	PF3D7_0900100	19776	erythrocyte membrane protein 1, PfEMP1	VAR
Pf3D7_09_v3	310	418	20080	27885	+	PF3D7_0900100	19663	erythrocyte membrane protein 1, PfEMP1	VAR
Pf3D7_09_v3	427	444	20080	27885	+	PF3D7_0900100	19637	erythrocyte membrane protein 1, PfEMP1	VAR
Pf3D7_09_v3	10168	10185	20080	27885	+	PF3D7_0900100	9896	erythrocyte membrane protein 1, PfEMP1	VAR
Pf3D7_09_v3	1540997	1541006	1495579	1503336	-	PF3D7_0937800	-37662	erythrocyte membrane protein 1, PfEMP1	VAR
Pf3D7_09_v3	1541010	1541020	1495579	1503336	-	PF3D7_0937800	-37675	erythrocyte membrane protein 1, PfEMP1	VAR
Pf3D7_09_v3	1541027	1541253	1495579	1503336	-	PF3D7_0937800	-37692	erythrocyte membrane protein 1, PfEMP1	VAR
Pf3D7_09_v3	1541257	1541413	1495579	1503336	-	PF3D7_0937800	-37922	erythrocyte membrane protein 1, PfEMP1	VAR
Pf3D7_10_v3	39	76	28490	36164	+	PF3D7_1000100	28415	erythrocyte membrane protein 1, PfEMP1	VAR
Pf3D7_10_v3	81	94	28490	36164	+	PF3D7_1000100	28397	erythrocyte membrane protein 1, PfEMP1	VAR
Pf3D7_10_v3	107	202	28490	36164	+	PF3D7_1000100	28289	erythrocyte membrane protein 1, PfEMP1	VAR
Pf3D7_10_v3	319	386	28490	36164	+	PF3D7_1000100	28105	erythrocyte membrane protein 1, PfEMP1	VAR
Pf3D7_10_v3	418	463	28490	36164	+	PF3D7_1000100	28028	erythrocyte membrane protein 1, PfEMP1	VAR
Pf3D7_10_v3	472	546	28490	36164	+	PF3D7_1000100	27945	erythrocyte membrane protein 1, PfEMP1	VAR
Pf3D7_10_v3	558	653	28490	36164	+	PF3D7_1000100	27838	erythrocyte membrane protein 1, PfEMP1	VAR
Pf3D7_10_v3	670	702	28490	36164	+	PF3D7_1000100	27789	erythrocyte membrane protein 1, PfEMP1	VAR
Pf3D7_10_v3	718	800	28490	36164	+	PF3D7_1000100	27691	erythrocyte membrane protein 1, PfEMP1	VAR
Pf3D7_10_v3	3892	3908	28490	36164	+	PF3D7_1000100	24583	erythrocyte membrane protein 1, PfEMP1	VAR
Pf3D7_10_v3	70851	70870	70547	70819	-	PF3D7_1001200	-33	acyl-CoA binding protein, isoform 2, ACBP2	ACBP2
Pf3D7_10_v3	1686855	1686877	1642401	1649948	-	PF3D7_1041300	-36908	erythrocyte membrane protein 1, PfEMP1	VAR
Pf3D7_10_v3	1686881	1686897	1642401	1649948	-	PF3D7_1041300	-36934	erythrocyte membrane protein 1, PfEMP1	VAR
Pf3D7_10_v3	1686914	1686994	1642401	1649948	-	PF3D7_1041300	-36967	erythrocyte membrane protein 1, PfEMP1	VAR
Pf3D7_10_v3	1687002	1687083	1642401	1649948	-	PF3D7_1041300	-37055	erythrocyte membrane protein 1, PfEMP1	VAR
Pf3D7_10_v3	1687126	1687234	1642401	1649948	-	PF3D7_1041300	-37179	erythrocyte membrane protein 1, PfEMP1	VAR
Pf3D7_10_v3	1687258	1687340	1642401	1649948	-	PF3D7_1041300	-37311	erythrocyte membrane protein 1, PfEMP1	VAR
Pf3D7_10_v3	1687349	1687382	1642401	1649948	-	PF3D7_1041300	-37402	erythrocyte membrane protein 1, PfEMP1	VAR
Pf3D7_10_v3	1687393	1687410	1642401	1649948	-	PF3D7_1041300	-37446	erythrocyte membrane protein 1, PfEMP1	VAR
Pf3D7_10_v3	1687414	1687461	1642401	1649948	-	PF3D7_1041300	-37467	erythrocyte membrane protein 1, PfEMP1	VAR
Pf3D7_10_v3	1687469	1687524	1642401	1649948	-	PF3D7_1041300	-37522	erythrocyte membrane protein 1, PfEMP1	VAR
Pf3D7_10_v3	1687531	1687640	1642401	1649948	-	PF3D7_1041300	-37584	erythrocyte membrane protein 1, PfEMP1	VAR
Pf3D7_11_v3	15	90	24160	31598	+	PF3D7_1100100	24071	erythrocyte membrane protein 1, PfEMP1	VAR
Pf3D7_11_v3	94	169	24160	31598	+	PF3D7_1100100	23992	erythrocyte membrane protein 1, PfEMP1	VAR
Pf3D7_11_v3	179	273	24160	31598	+	PF3D7_1100100	23888	erythrocyte membrane protein 1, PfEMP1	VAR
Pf3D7_11_v3	277	341	24160	31598	+	PF3D7_1100100	23820	erythrocyte membrane protein 1, PfEMP1	VAR
Pf3D7_11_v3	351	363	24160	31598	+	PF3D7_1100100	23798	erythrocyte membrane protein 1, PfEMP1	VAR
Pf3D7_11_v3	367	389	24160	31598	+	PF3D7_1100100	23772	erythrocyte membrane protein 1, PfEMP1	VAR
Pf3D7_11_v3	406	505	24160	31598	+	PF3D7_1100100	23656	erythrocyte membrane protein 1, PfEMP1	VAR
Pf3D7_11_v3	515	542	24160	31598	+	PF3D7_1100100	23619	erythrocyte membrane protein 1, PfEMP1	VAR
Pf3D7_11_v3	582	639	24160	31598	+	PF3D7_1100100	23522	erythrocyte membrane protein 1, PfEMP1	VAR
Pf3D7_11_v3	648	799	24160	31598	+	PF3D7_1100100	23362	erythrocyte membrane protein 1, PfEMP1	VAR
Pf3D7_12_v3	37	111	16973	24497	+	PF3D7_1200100	16863	erythrocyte membrane protein 1, PfEMP1	VAR
Pf3D7_12_v3	127	187	16973	24497	+	PF3D7_1200100	16787	erythrocyte membrane protein 1, PfEMP1	VAR
Pf3D7_12_v3	197	219	16973	24497	+	PF3D7_1200100	16755	erythrocyte membrane protein 1, PfEMP1	VAR
Pf3D7_12_v3	223	270	16973	24497	+	PF3D7_1200100	16704	erythrocyte membrane protein 1, PfEMP1	VAR
Pf3D7_12_v3	296	327	16973	24497	+	PF3D7_1200100	16647	erythrocyte membrane protein 1, PfEMP1	VAR
Pf3D7_12_v3	337	443	16973	24497	+	PF3D7_1200100	16531	erythrocyte membrane protein 1, PfEMP1	VAR
Pf3D7_12_v3	462	607	16973	24497	+	PF3D7_1200100	16367	erythrocyte membrane protein 1, PfEMP1	VAR
Pf3D7_12_v3	16873	16889	16973	24497	+	PF3D7_1200100	85	erythrocyte membrane protein 1, PfEMP1	VAR
Pf3D7_13_v3	16	65	21364	28787	+	PF3D7_1300100	21300	erythrocyte membrane protein 1, PfEMP1	VAR
Pf3D7_13_v3	83	98	21364	28787	+	PF3D7_1300100	21267	erythrocyte membrane protein 1, PfEMP1	VAR
Pf3D7_13_v3	105	168	21364	28787	+	PF3D7_1300100	21197	erythrocyte membrane protein 1, PfEMP1	VAR
Pf3D7_13_v3	182	402	21364	28787	+	PF3D7_1300100	20963	erythrocyte membrane protein 1, PfEMP1	VAR
Pf3D7_13_v3	410	507	21364	28787	+	PF3D7_1300100	20858	erythrocyte membrane protein 1, PfEMP1	VAR
Pf3D7_13_v3	511	544	21364	28787	+	PF3D7_1300100	20821	erythrocyte membrane protein 1, PfEMP1	VAR
Pf3D7_13_v3	553	662	21364	28787	+	PF3D7_1300100	20703	erythrocyte membrane protein 1, PfEMP1	VAR
Pf3D7_13_v3	666	676	21364	28787	+	PF3D7_1300100	20689	erythrocyte membrane protein 1, PfEMP1	VAR
Pf3D7_13_v3	756	864	21364	28787	+	PF3D7_1300100	20501	erythrocyte membrane protein 1, PfEMP1	VAR
Pf3D7_13_v3	896	932	21364	28787	+	PF3D7_1300100	20433	erythrocyte membrane protein 1, PfEMP1	VAR
Pf3D7_13_v3	936	945	21364	28787	+	PF3D7_1300100	20420	erythrocyte membrane protein 1, PfEMP1	VAR
Pf3D7_13_v3	2922407	2922418	2884786	2892340	-	PF3D7_1373500	-30068	erythrocyte membrane protein 1, PfEMP1	VAR
Pf3D7_13_v3	2922429	2922454	2884786	2892340	-	PF3D7_1373500	-30090	erythrocyte membrane protein 1, PfEMP1	VAR
Pf3D7_13_v3	2922459	2922530	2884786	2892340	-	PF3D7_1373500	-30120	erythrocyte membrane protein 1, PfEMP1	VAR
Pf3D7_13_v3	2922560	2922650	2884786	2892340	-	PF3D7_1373500	-30221	erythrocyte membrane protein 1, PfEMP1	VAR
Pf3D7_13_v3	2922654	2922677	2884786	2892340	-	PF3D7_1373500	-30315	erythrocyte membrane protein 1, PfEMP1	VAR
Pf3D7_13_v3	2922705	2922805	2884786	2892340	-	PF3D7_1373500	-30366	erythrocyte membrane protein 1, PfEMP1	VAR
Pf3D7_13_v3	2922968	2923142	2884786	2892340	-	PF3D7_1373500	-30629	erythrocyte membrane protein 1, PfEMP1	VAR
Pf3D7_13_v3	2923146	2923175	2884786	2892340	-	PF3D7_1373500	-30807	erythrocyte membrane protein 1, PfEMP1	VAR
Pf3D7_13_v3	2923179	2923268	2884786	2892340	-	PF3D7_1373500	-30840	erythrocyte membrane protein 1, PfEMP1	VAR
Pf3D7_13_v3	2923286	2923302	2884786	2892340	-	PF3D7_1373500	-30947	erythrocyte membrane protein 1, PfEMP1	VAR
Pf3D7_13_v3	2923306	2923398	2884786	2892340	-	PF3D7_1373500	-30967	erythrocyte membrane protein 1, PfEMP1	VAR
Pf3D7_13_v3	2923413	2923432	2884786	2892340	-	PF3D7_1373500	-31074	erythrocyte membrane protein 1, PfEMP1	VAR
Pf3D7_13_v3	2923450	2923647	2884786	2892340	-	PF3D7_1373500	-31111	erythrocyte membrane protein 1, PfEMP1	VAR
Pf3D7_13_v3	2923702	2923712	2884786	2892340	-	PF3D7_1373500	-31363	erythrocyte membrane protein 1, PfEMP1	VAR
Pf3D7_13_v3	2923729	2923747	2884786	2892340	-	PF3D7_1373500	-31390	erythrocyte membrane protein 1, PfEMP1	VAR
Pf3D7_13_v3	2923764	2923774	2884786	2892340	-	PF3D7_1373500	-31425	erythrocyte membrane protein 1, PfEMP1	VAR
Pf3D7_13_v3	2923778	2923780	2884786	2892340	-	PF3D7_1373500	-31439	erythrocyte membrane protein 1, PfEMP1	VAR
Pf3D7_13_v3	2923824	2923966	2884786	2892340	-	PF3D7_1373500	-31485	erythrocyte membrane protein 1, PfEMP1	VAR
Pf3D7_13_v3	2923976	2923988	2884786	2892340	-	PF3D7_1373500	-31637	erythrocyte membrane protein 1, PfEMP1	VAR
Pf3D7_13_v3	2924082	2924087	2884786	2892340	-	PF3D7_1373500	-31743	erythrocyte membrane protein 1, PfEMP1	VAR
Pf3D7_13_v3	2924092	2924105	2884786	2892340	-	PF3D7_1373500	-31753	erythrocyte membrane protein 1, PfEMP1	VAR
Pf3D7_13_v3	2924159	2924170	2884786	2892340	-	PF3D7_1373500	-31820	erythrocyte membrane protein 1, PfEMP1	VAR
Pf3D7_13_v3	2924174	2924376	2884786	2892340	-	PF3D7_1373500	-31835	erythrocyte membrane protein 1, PfEMP1	VAR
Pf3D7_13_v3	2924381	2924392	2884786	2892340	-	PF3D7_1373500	-32042	erythrocyte membrane protein 1, PfEMP1	VAR
Pf3D7_13_v3	2924408	2924488	2884786	2892340	-	PF3D7_1373500	-32069	erythrocyte membrane protein 1, PfEMP1	VAR
Pf3D7_13_v3	2924492	2924508	2884786	2892340	-	PF3D7_1373500	-32153	erythrocyte membrane protein 1, PfEMP1	VAR
Pf3D7_13_v3	2924514	2924517	2884786	2892340	-	PF3D7_1373500	-32175	erythrocyte membrane protein 1, PfEMP1	VAR
Pf3D7_13_v3	2924521	2924537	2884786	2892340	-	PF3D7_1373500	-32182	erythrocyte membrane protein 1, PfEMP1	VAR
Pf3D7_13_v3	2924550	2924565	2884786	2892340	-	PF3D7_1373500	-32211	erythrocyte membrane protein 1, PfEMP1	VAR
Pf3D7_13_v3	2924570	2924651	2884786	2892340	-	PF3D7_1373500	-32231	erythrocyte membrane protein 1, PfEMP1	VAR
Pf3D7_13_v3	2924660	2924753	2884786	2892340	-	PF3D7_1373500	-32321	erythrocyte membrane protein 1, PfEMP1	VAR
Pf3D7_13_v3	2924763	2924851	2884786	2892340	-	PF3D7_1373500	-32424	erythrocyte membrane protein 1, PfEMP1	VAR
Pf3D7_13_v3	2924856	2924893	2884786	2892340	-	PF3D7_1373500	-32517	erythrocyte membrane protein 1, PfEMP1	VAR
Pf3D7_13_v3	2924897	2924931	2884786	2892340	-	PF3D7_1373500	-32558	erythrocyte membrane protein 1, PfEMP1	VAR
Pf3D7_13_v3	2924945	2925042	2884786	2892340	-	PF3D7_1373500	-32606	erythrocyte membrane protein 1, PfEMP1	VAR
Pf3D7_13_v3	2925072	2925227	2884786	2892340	-	PF3D7_1373500	-32733	erythrocyte membrane protein 1, PfEMP1	VAR
Pf3D7_14_v3	32	259	1393	5343	+	PF3D7_1400100	1135	erythrocyte membrane protein 1 (PfEMP1), pseudogene	N/A
Pf3D7_14_v3	286	396	1393	5343	+	PF3D7_1400100	998	erythrocyte membrane protein 1 (PfEMP1), pseudogene	N/A
Pf3D7_14_v3	400	424	1393	5343	+	PF3D7_1400100	970	erythrocyte membrane protein 1 (PfEMP1), pseudogene	N/A
Pf3D7_14_v3	428	618	1393	5343	+	PF3D7_1400100	776	erythrocyte membrane protein 1 (PfEMP1), pseudogene	N/A
Pf3D7_14_v3	660	692	1393	5343	+	PF3D7_1400100	702	erythrocyte membrane protein 1 (PfEMP1), pseudogene	N/A
Pf3D7_14_v3	703	789	1393	5343	+	PF3D7_1400100	605	erythrocyte membrane protein 1 (PfEMP1), pseudogene	N/A
Pf3D7_14_v3	798	810	1393	5343	+	PF3D7_1400100	584	erythrocyte membrane protein 1 (PfEMP1), pseudogene	N/A
Pf3D7_14_v3	824	841	1393	5343	+	PF3D7_1400100	553	erythrocyte membrane protein 1 (PfEMP1), pseudogene	N/A
Pf3D7_14_v3	846	911	1393	5343	+	PF3D7_1400100	483	erythrocyte membrane protein 1 (PfEMP1), pseudogene	N/A
Pf3D7_14_v3	968	1028	1393	5343	+	PF3D7_1400100	366	erythrocyte membrane protein 1 (PfEMP1), pseudogene	N/A
Pf3D7_14_v3	1099	1227	1393	5343	+	PF3D7_1400100	167	erythrocyte membrane protein 1 (PfEMP1), pseudogene	N/A
Pf3D7_14_v3	1261	1276	1393	5343	+	PF3D7_1400100	118	erythrocyte membrane protein 1 (PfEMP1), pseudogene	N/A
Pf3D7_14_v3	1280	1355	1393	5343	+	PF3D7_1400100	39	erythrocyte membrane protein 1 (PfEMP1), pseudogene	N/A

## Sheet: PfPRMT5 peaks in genes
Supplementary Data 3b. PfPRMT5 peaks in genes
chr	peak Start	peak End	gene Start	gene End	gene Strand	gene ID	distance To Peak	Product Description	Gene Name or Symbol
Pf3D7_01_v3	90765	90781	90242	91420	-	PF3D7_0101900	0	rifin	RIF
Pf3D7_01_v3	137024	137046	134353	139257	-	PF3D7_0103100	0	vacuolar protein sorting-associated protein 51, putative	VPS51
Pf3D7_01_v3	481329	481342	477279	481382	+	PF3D7_0112700	0	28S ribosomal RNA	N/A
Pf3D7_02_v3	551098	551109	546482	555294	-	PF3D7_0213600	0	conserved Plasmodium protein, unknown function	N/A
Pf3D7_03_v3	405251	405267	402933	405440	+	PF3D7_0309500	0	asparagine synthetase [glutamine-hydrolyzing], putative	AS
Pf3D7_03_v3	451180	451192	447500	451384	+	PF3D7_0310400	0	parasite-infected erythrocyte surface protein	PIESP1
Pf3D7_03_v3	502265	502272	499602	502353	+	PF3D7_0311600	0	dolichyl-diphosphooligosaccharide--protein glycosyltransferase subunit OST1, putative	OST1
Pf3D7_03_v3	636946	636963	635586	637462	+	PF3D7_0315600	0	zinc finger protein, putative	N/A
Pf3D7_04_v3	104323	104339	103742	105603	-	PF3D7_0401800	0	Plasmodium exported protein (PHISTb), unknown function	PfD80
Pf3D7_04_v3	238602	238613	238360	239499	-	PF3D7_0404400	0	6-cysteine protein P36	P36
Pf3D7_04_v3	952859	952874	946169	953773	-	PF3D7_0420900	0	erythrocyte membrane protein 1, PfEMP1	VAR
Pf3D7_04_v3	953746	953751	946169	953773	-	PF3D7_0420900	0	erythrocyte membrane protein 1, PfEMP1	VAR
Pf3D7_05_v3	24248	24261	20929	28456	+	PF3D7_0500100	0	erythrocyte membrane protein 1, PfEMP1	VAR
Pf3D7_05_v3	1342955	1342996	1333470	1342964	+	PF3D7_0533100	0	erythrocyte membrane protein 1 (PfEMP1), pseudogene	VAR1CSA
Pf3D7_06_v3	642	661	653	1432	-	PF3D7_0600100	0	erythrocyte membrane protein 1 (PfEMP1), pseudogene	VAR
Pf3D7_07_v3	357816	357833	357700	360585	+	PF3D7_0707700	0	E3 ubiquitin-protein ligase, putative	N/A
Pf3D7_08_v3	44464	44475	40948	50939	+	PF3D7_0800300	0	erythrocyte membrane protein 1, PfEMP1	VAR
Pf3D7_08_v3	1273673	1273689	1272718	1275456	+	PF3D7_0829800	0	non-coding RNA	N/A
Pf3D7_09_v3	550216	550230	549085	550446	-	PF3D7_0912200	0	conserved protein, unknown function	N/A
Pf3D7_10_v3	497462	497475	496331	497573	-	PF3D7_1012900	0	autophagy-related protein 18	ATG18
Pf3D7_11_v3	993318	993332	991863	996458	+	PF3D7_1125300	0	DNA-directed RNA polymerase	mtRNAP
Pf3D7_11_v3	1363457	1363476	1359364	1364113	-	PF3D7_1134700	0	DNA-directed RNA polymerase I subunit RPA2, putative	RPA2
Pf3D7_11_v3	1589436	1589450	1585393	1592034	-	PF3D7_1139800	0	conserved Plasmodium protein, unknown function	N/A
Pf3D7_12_v3	683438	683450	682837	685722	+	PF3D7_1217300	0	GTP-binding protein EngA	EngA
Pf3D7_12_v3	704726	704742	703895	704953	+	PF3D7_1218000	0	thrombospondin-related apical membrane protein	TRAMP
Pf3D7_12_v3	1460452	1460471	1459834	1461486	+	PF3D7_1235000	0	PIH1 domain-containing protein, putative	PIH1
Pf3D7_12_v3	1487472	1487486	1487084	1488691	+	PF3D7_1235700	0	ATP synthase subunit beta, mitochondrial	N/A
Pf3D7_13_v3	962169	962197	961213	963561	+	PF3D7_1322900	0	conserved protein, unknown function	N/A
Pf3D7_13_v3	1373376	1373391	1373390	1377397	-	PF3D7_1333600	0	U3 small nucleolar RNA-associated protein 4, putative	UTP4
Pf3D7_13_v3	2229155	2229170	2228520	2229291	-	PF3D7_1356200	0	mitochondrial import inner membrane translocase subunit TIM23, putative	TIM23
Pf3D7_13_v3	2501441	2501459	2495924	2502070	+	PF3D7_1362400	0	calpain	Pcalp
Pf3D7_14_v3	75335	75355	74188	76793	-	PF3D7_1401900	0	conserved protein, unknown function	N/A
Pf3D7_14_v3	497183	497194	493971	504345	-	PF3D7_1412400	0	conserved Plasmodium protein, unknown function	N/A
Pf3D7_14_v3	671609	671623	669692	678772	-	PF3D7_1416600	0	conserved Plasmodium protein, unknown function	N/A
Pf3D7_14_v3	1781452	1781465	1780992	1783580	-	PF3D7_1443500	0	poly(A)-specific ribonuclease PARN, putative	PARN
Pf3D7_14_v3	2244303	2244320	2243873	2244367	+	PF3D7_1454800	0	conserved Plasmodium protein, unknown function	N/A
Pf3D7_14_v3	3291492	3291588	3290953	3291501	+	PF3D7_1480100	0	erythrocyte membrane protein 1 (PfEMP1), pseudogene	N/A

## Sheet: PfPRMT5 peaks at 3' UTR
Supplementary Data 3c. PfPRMT5 peaks in 3 UTRs
chr	peak Start	peak End	gene Start	gene End	gene Strand	gene ID	distance To Peak	Product Description	Gene Name or Symbol
Pf3D7_02_v3	723143	723160	720437	722661	+	PF3D7_0217500	-483	calcium-dependent protein kinase 1	CDPK1
Pf3D7_03_v3	339353	339388	337179	339278	+	PF3D7_0307800	-76	PDZ domain-containing protein, putative	N/A
Pf3D7_04_v3	489941	489953	485832	489728	+	PF3D7_0410800	-214	apicomplexan kinetochore protein 3, putative	AKIT3
Pf3D7_04_v3	750249	750264	748088	749914	+	PF3D7_0417200	-336	bifunctional dihydrofolate reductase-thymidylate synthase	DHFR-TS
Pf3D7_05_v3	1343001	1343051	1333470	1342964	+	PF3D7_0533100	-38	erythrocyte membrane protein 1 (PfEMP1), pseudogene	VAR1CSA
Pf3D7_05_v3	1343082	1343106	1333470	1342964	+	PF3D7_0533100	-119	erythrocyte membrane protein 1 (PfEMP1), pseudogene	VAR1CSA
Pf3D7_05_v3	1343129	1343152	1333470	1342964	+	PF3D7_0533100	-166	erythrocyte membrane protein 1 (PfEMP1), pseudogene	VAR1CSA
Pf3D7_05_v3	1343156	1343173	1333470	1342964	+	PF3D7_0533100	-193	erythrocyte membrane protein 1 (PfEMP1), pseudogene	VAR1CSA
Pf3D7_05_v3	1343184	1343304	1333470	1342964	+	PF3D7_0533100	-221	erythrocyte membrane protein 1 (PfEMP1), pseudogene	VAR1CSA
Pf3D7_05_v3	1343314	1343330	1333470	1342964	+	PF3D7_0533100	-351	erythrocyte membrane protein 1 (PfEMP1), pseudogene	VAR1CSA
Pf3D7_05_v3	1343408	1343444	1333470	1342964	+	PF3D7_0533100	-445	erythrocyte membrane protein 1 (PfEMP1), pseudogene	VAR1CSA
Pf3D7_05_v3	1343458	1343503	1333470	1342964	+	PF3D7_0533100	-495	erythrocyte membrane protein 1 (PfEMP1), pseudogene	VAR1CSA
Pf3D7_05_v3	1343518	1343536	1333470	1342964	+	PF3D7_0533100	-555	erythrocyte membrane protein 1 (PfEMP1), pseudogene	VAR1CSA
Pf3D7_06_v3	23	474	653	1432	-	PF3D7_0600100	180	erythrocyte membrane protein 1 (PfEMP1), pseudogene	VAR
Pf3D7_06_v3	480	529	653	1432	-	PF3D7_0600100	125	erythrocyte membrane protein 1 (PfEMP1), pseudogene	VAR
Pf3D7_06_v3	538	608	653	1432	-	PF3D7_0600100	46	erythrocyte membrane protein 1 (PfEMP1), pseudogene	VAR
Pf3D7_06_v3	621	634	653	1432	-	PF3D7_0600100	20	erythrocyte membrane protein 1 (PfEMP1), pseudogene	VAR
Pf3D7_06_v3	1302643	1302650	1297885	1299373	+	PF3D7_0631100	-3271	Plasmodium exported protein (PHISTb), unknown function	N/A
Pf3D7_08_v3	1279337	1279417	1275625	1278795	+	PF3D7_0829900	-543	non-coding RNA	N/A
Pf3D7_11_v3	2037035	2037052	2025817	2035886	+	PF3D7_1150400	-1150	erythrocyte membrane protein 1, PfEMP1	VAR
Pf3D7_11_v3	2037057	2037104	2025817	2035886	+	PF3D7_1150400	-1172	erythrocyte membrane protein 1, PfEMP1	VAR
Pf3D7_11_v3	2037136	2037197	2025817	2035886	+	PF3D7_1150400	-1251	erythrocyte membrane protein 1, PfEMP1	VAR
Pf3D7_11_v3	2037202	2037218	2025817	2035886	+	PF3D7_1150400	-1317	erythrocyte membrane protein 1, PfEMP1	VAR
Pf3D7_11_v3	2037414	2037495	2025817	2035886	+	PF3D7_1150400	-1529	erythrocyte membrane protein 1, PfEMP1	VAR
Pf3D7_11_v3	2037506	2037522	2025817	2035886	+	PF3D7_1150400	-1621	erythrocyte membrane protein 1, PfEMP1	VAR
Pf3D7_11_v3	2037526	2037689	2025817	2035886	+	PF3D7_1150400	-1641	erythrocyte membrane protein 1, PfEMP1	VAR
Pf3D7_11_v3	2037693	2037729	2025817	2035886	+	PF3D7_1150400	-1808	erythrocyte membrane protein 1, PfEMP1	VAR
Pf3D7_11_v3	2037794	2037803	2025817	2035886	+	PF3D7_1150400	-1909	erythrocyte membrane protein 1, PfEMP1	VAR
Pf3D7_11_v3	2037808	2037959	2025817	2035886	+	PF3D7_1150400	-1923	erythrocyte membrane protein 1, PfEMP1	VAR
Pf3D7_11_v3	2037974	2037992	2025817	2035886	+	PF3D7_1150400	-2089	erythrocyte membrane protein 1, PfEMP1	VAR
Pf3D7_11_v3	2038001	2038056	2025817	2035886	+	PF3D7_1150400	-2116	erythrocyte membrane protein 1, PfEMP1	VAR
Pf3D7_11_v3	2038132	2038153	2025817	2035886	+	PF3D7_1150400	-2247	erythrocyte membrane protein 1, PfEMP1	VAR
Pf3D7_11_v3	2038161	2038177	2025817	2035886	+	PF3D7_1150400	-2276	erythrocyte membrane protein 1, PfEMP1	VAR
Pf3D7_11_v3	2038207	2038241	2025817	2035886	+	PF3D7_1150400	-2322	erythrocyte membrane protein 1, PfEMP1	VAR
Pf3D7_14_v3	3291597	3291621	3290953	3291501	+	PF3D7_1480100	-97	erythrocyte membrane protein 1 (PfEMP1), pseudogene	N/A
Pf3D7_14_v3	3291670	3291680	3290953	3291501	+	PF3D7_1480100	-170	erythrocyte membrane protein 1 (PfEMP1), pseudogene	N/A

## Sheet: Shared peaks (H3R2me2s, PfPRMT5
Supplementary Data 3d. Shared peaks between PfPRMT5 peaks in 5' UTRs and H3R2me2s peaks in 5' UTRs
Gene information							PRMT5 peaks			H3R2me2S peaks
chr	geneID	Product Description	Gene Name or Symbol	gene Strand	gene Start	gene End	peak Start	peak End	distance To Peak	peak Start	peak End	distance To Peak
Pf3D7_01_v3	PF3D7_0100100	erythrocyte membrane protein 1, PfEMP1	VAR	+	29510	37126	17	134	29377	5	36	29475
Pf3D7_01_v3	PF3D7_0100100	erythrocyte membrane protein 1, PfEMP1	VAR	+	29510	37126	184	314	29197	290	314	29197
Pf3D7_01_v3	PF3D7_0115700	erythrocyte membrane protein 1, PfEMP1	VAR	-	607390	614893	640455	640501	-25563	640442	640444	-25550
Pf3D7_01_v3	PF3D7_0115700	erythrocyte membrane protein 1, PfEMP1	VAR	-	607390	614893	640505	640544	-25613	640449	640584	-25557
Pf3D7_01_v3	PF3D7_0115700	erythrocyte membrane protein 1, PfEMP1	VAR	-	607390	614893	640552	640600	-25660	640595	640599	-25703
Pf3D7_01_v3	PF3D7_0115700	erythrocyte membrane protein 1, PfEMP1	VAR	-	607390	614893	640607	640799	-25715	640602	640810	-25710
Pf3D7_02_v3	PF3D7_0200100	erythrocyte membrane protein 1, PfEMP1	VAR	+	25232	31168	180	182	25051	9	189	25044
Pf3D7_02_v3	PF3D7_0200100	erythrocyte membrane protein 1, PfEMP1	VAR	+	25232	31168	186	197	25036	193	246	24987
Pf3D7_02_v3	PF3D7_0200100	erythrocyte membrane protein 1, PfEMP1	VAR	+	25232	31168	661	695	24538	249	703	24530
Pf3D7_02_v3	PF3D7_0200100	erythrocyte membrane protein 1, PfEMP1	VAR	+	25232	31168	714	731	24502	713	737	24496
Pf3D7_02_v3	PF3D7_0200100	erythrocyte membrane protein 1, PfEMP1	VAR	+	25232	31168	948	1126	24107	744	1152	24081
Pf3D7_02_v3	PF3D7_0217500	calcium-dependent protein kinase 1	CDPK1	+	720437	722661	720374	720396	42	720371	720420	18
Pf3D7_02_v3	PF3D7_0223500	erythrocyte membrane protein 1, PfEMP1	VAR	-	916352	923648	946557	946613	-22910	946544	946563	-22897
Pf3D7_02_v3	PF3D7_0223500	erythrocyte membrane protein 1, PfEMP1	VAR	-	916352	923648	946646	947084	-22999	946567	947057	-22920
Pf3D7_03_v3	PF3D7_0300100	erythrocyte membrane protein 1, PfEMP1	VAR	+	36965	44482	216	242	36724	223	254	36712
Pf3D7_03_v3	PF3D7_0300100	erythrocyte membrane protein 1, PfEMP1	VAR	+	36965	44482	258	389	36577	257	388	36578
Pf3D7_03_v3	PF3D7_0300100	erythrocyte membrane protein 1, PfEMP1	VAR	+	36965	44482	415	425	36541	427	432	36534
Pf3D7_03_v3	PF3D7_0300100	erythrocyte membrane protein 1, PfEMP1	VAR	+	36965	44482	429	637	36329	455	636	36330
Pf3D7_03_v3	PF3D7_0300100	erythrocyte membrane protein 1, PfEMP1	VAR	+	36965	44482	757	790	36176	677	679	36287
Pf3D7_03_v3	PF3D7_0300100	erythrocyte membrane protein 1, PfEMP1	VAR	+	36965	44482	802	1002	35964	795	1149	35817
Pf3D7_03_v3	PF3D7_0300100	erythrocyte membrane protein 1, PfEMP1	VAR	+	36965	44482	1031	1128	35838	1152	1155	35811
Pf3D7_03_v3	PF3D7_0300100	erythrocyte membrane protein 1, PfEMP1	VAR	+	36965	44482	1137	1192	35774	1160	1175	35791
Pf3D7_03_v3	PF3D7_0300100	erythrocyte membrane protein 1, PfEMP1	VAR	+	36965	44482	1196	1207	35759	1179	1204	35762
Pf3D7_03_v3	PF3D7_0300100	erythrocyte membrane protein 1, PfEMP1	VAR	+	36965	44482	1233	1267	35699	1240	1271	35695
Pf3D7_03_v3	PF3D7_0300100	erythrocyte membrane protein 1, PfEMP1	VAR	+	36965	44482	1275	1304	35662	1276	1298	35668
Pf3D7_03_v3	PF3D7_0300100	erythrocyte membrane protein 1, PfEMP1	VAR	+	36965	44482	1482	1571	35395	1306	1372	35594
Pf3D7_03_v3	PF3D7_0300100	erythrocyte membrane protein 1, PfEMP1	VAR	+	36965	44482	1575	1742	35224	1470	1727	35239
Pf3D7_03_v3	PF3D7_0300100	erythrocyte membrane protein 1, PfEMP1	VAR	+	36965	44482	1789	1849	35117	1731	1747	35219
Pf3D7_03_v3	PF3D7_0300100	erythrocyte membrane protein 1, PfEMP1	VAR	+	36965	44482	1858	1932	35034	1766	1882	35084
Pf3D7_03_v3	PF3D7_0300100	erythrocyte membrane protein 1, PfEMP1	VAR	+	36965	44482	1936	1939	35027	1885	1930	35036
Pf3D7_03_v3	PF3D7_0300100	erythrocyte membrane protein 1, PfEMP1	VAR	+	36965	44482	1960	2107	34859	1949	2124	34842
Pf3D7_03_v3	PF3D7_0300100	erythrocyte membrane protein 1, PfEMP1	VAR	+	36965	44482	2303	2358	34608	2290	2364	34602
Pf3D7_03_v3	PF3D7_0300100	erythrocyte membrane protein 1, PfEMP1	VAR	+	36965	44482	2376	2391	34575	2366	2385	34581
Pf3D7_03_v3	PF3D7_0300100	erythrocyte membrane protein 1, PfEMP1	VAR	+	36965	44482	2433	2519	34447	2391	2519	34447
Pf3D7_03_v3	PF3D7_0300100	erythrocyte membrane protein 1, PfEMP1	VAR	+	36965	44482	2719	2986	33980	2523	3190	33776
Pf3D7_03_v3	PF3D7_0300100	erythrocyte membrane protein 1, PfEMP1	VAR	+	36965	44482	2990	3367	33599	3193	3393	33573
Pf3D7_03_v3	PF3D7_0300100	erythrocyte membrane protein 1, PfEMP1	VAR	+	36965	44482	3413	3586	33380	3399	3602	33364
Pf3D7_03_v3	PF3D7_0324900	erythrocyte membrane protein 1, PfEMP1	VAR	-	1030822	1038254	1063235	1063365	-24982	1063230	1064432	-24977
Pf3D7_03_v3	PF3D7_0324900	erythrocyte membrane protein 1, PfEMP1	VAR	-	1030822	1038254	1064470	1064510	-26217	1064435	1064453	-26182
Pf3D7_03_v3	PF3D7_0324900	erythrocyte membrane protein 1, PfEMP1	VAR	-	1030822	1038254	1064526	1064614	-26273	1064456	1065006	-26203
Pf3D7_03_v3	PF3D7_0324900	erythrocyte membrane protein 1, PfEMP1	VAR	-	1030822	1038254	1065009	1065274	-26756	1065011	1066608	-26758
Pf3D7_03_v3	PF3D7_0324900	erythrocyte membrane protein 1, PfEMP1	VAR	-	1030822	1038254	1066611	1066673	-28358	1066613	1066768	-28360
Pf3D7_03_v3	PF3D7_0324900	erythrocyte membrane protein 1, PfEMP1	VAR	-	1030822	1038254	1066792	1066985	-28539	1066773	1067937	-28520
Pf3D7_04_v3	PF3D7_0400100	erythrocyte membrane protein 1, PfEMP1	VAR	+	28706	37677	1	117	28590	1	263	28444
Pf3D7_04_v3	PF3D7_0400100	erythrocyte membrane protein 1, PfEMP1	VAR	+	28706	37677	121	257	28450	286	310	28397
Pf3D7_04_v3	PF3D7_0400100	erythrocyte membrane protein 1, PfEMP1	VAR	+	28706	37677	285	331	28376	333	359	28348
Pf3D7_04_v3	PF3D7_0400100	erythrocyte membrane protein 1, PfEMP1	VAR	+	28706	37677	383	423	28284	404	429	28278
Pf3D7_04_v3	PF3D7_0404700	dipeptidyl aminopeptidase 3	DPAP3	-	260454	263418	263929	263946	-512	263922	263951	-505
Pf3D7_04_v3	PF3D7_0426000	erythrocyte membrane protein 1, PfEMP1	VAR	-	1173053	1180226	1199804	1199845	-19579	1199799	1199822	-19574
Pf3D7_04_v3	PF3D7_0426000	erythrocyte membrane protein 1, PfEMP1	VAR	-	1173053	1180226	1199868	1199906	-19643	1199847	1199970	-19622
Pf3D7_04_v3	PF3D7_0426000	erythrocyte membrane protein 1, PfEMP1	VAR	-	1173053	1180226	1199985	1200114	-19760	1199972	1200147	-19747
Pf3D7_04_v3	PF3D7_0426000	erythrocyte membrane protein 1, PfEMP1	VAR	-	1173053	1180226	1200129	1200145	-19904	1200165	1200172	-19940
Pf3D7_04_v3	PF3D7_0426000	erythrocyte membrane protein 1, PfEMP1	VAR	-	1173053	1180226	1200236	1200298	-20011	1200216	1200437	-19991
Pf3D7_04_v3	PF3D7_0426000	erythrocyte membrane protein 1, PfEMP1	VAR	-	1173053	1180226	1200326	1200370	-20101	1199827	1199844	-19602
Pf3D7_04_v3	PF3D7_0426000	erythrocyte membrane protein 1, PfEMP1	VAR	-	1173053	1180226	1200405	1200480	-20180	1200440	1200473	-20215
Pf3D7_05_v3	PF3D7_0500100	erythrocyte membrane protein 1, PfEMP1	VAR	+	20929	28456	4	72	20858	4	43	20887
Pf3D7_05_v3	PF3D7_0500100	erythrocyte membrane protein 1, PfEMP1	VAR	+	20929	28456	90	119	20811	53	93	20837
Pf3D7_05_v3	PF3D7_0500100	erythrocyte membrane protein 1, PfEMP1	VAR	+	20929	28456	126	222	20708	104	165	20765
Pf3D7_05_v3	PF3D7_0500100	erythrocyte membrane protein 1, PfEMP1	VAR	+	20929	28456	232	236	20694	169	242	20688
Pf3D7_05_v3	PF3D7_0500100	erythrocyte membrane protein 1, PfEMP1	VAR	+	20929	28456	314	426	20504	308	420	20510
Pf3D7_05_v3	PF3D7_0500100	erythrocyte membrane protein 1, PfEMP1	VAR	+	20929	28456	465	489	20441	464	482	20448
Pf3D7_06_v3	PF3D7_0632800	erythrocyte membrane protein 1, PfEMP1	VAR	-	1374797	1382627	1416544	1416596	-33918	1416550	1416575	-33924
Pf3D7_06_v3	PF3D7_0632800	erythrocyte membrane protein 1, PfEMP1	VAR	-	1374797	1382627	1416600	1416616	-33974	1416585	1416617	-33959
Pf3D7_06_v3	PF3D7_0632800	erythrocyte membrane protein 1, PfEMP1	VAR	-	1374797	1382627	1416648	1416873	-34022	1416649	1416653	-34023
Pf3D7_06_v3	PF3D7_0632800	erythrocyte membrane protein 1, PfEMP1	VAR	-	1374797	1382627	1417305	1417490	-34679	1417298	1417514	-34672
Pf3D7_06_v3	PF3D7_0632800	erythrocyte membrane protein 1, PfEMP1	VAR	-	1374797	1382627	1417515	1417541	-34889	1417517	1417534	-34891
Pf3D7_06_v3	PF3D7_0632800	erythrocyte membrane protein 1, PfEMP1	VAR	-	1374797	1382627	1417549	1417575	-34923	1417551	1417577	-34925
Pf3D7_06_v3	PF3D7_0632800	erythrocyte membrane protein 1, PfEMP1	VAR	-	1374797	1382627	1417704	1417707	-35078	1417711	1418066	-35085
Pf3D7_06_v3	PF3D7_0632800	erythrocyte membrane protein 1, PfEMP1	VAR	-	1374797	1382627	1418000	1418115	-35374	1418069	1418108	-35443
Pf3D7_07_v3	PF3D7_0700100	erythrocyte membrane protein 1, PfEMP1	VAR	+	20307	28083	9	23	20285	3	20	20288
Pf3D7_07_v3	PF3D7_0700100	erythrocyte membrane protein 1, PfEMP1	VAR	+	20307	28083	30	48	20260	38	55	20253
Pf3D7_07_v3	PF3D7_0700100	erythrocyte membrane protein 1, PfEMP1	VAR	+	20307	28083	107	113	20195	58	91	20217
Pf3D7_07_v3	PF3D7_0700100	erythrocyte membrane protein 1, PfEMP1	VAR	+	20307	28083	133	172	20136	135	159	20149
Pf3D7_07_v3	PF3D7_0700100	erythrocyte membrane protein 1, PfEMP1	VAR	+	20307	28083	217	405	19903	218	251	20057
Pf3D7_07_v3	PF3D7_0700100	erythrocyte membrane protein 1, PfEMP1	VAR	+	20307	28083	409	1014	19294	855	1038	19270
Pf3D7_07_v3	PF3D7_0700100	erythrocyte membrane protein 1, PfEMP1	VAR	+	20307	28083	1018	1030	19278	1042	1046	19262
Pf3D7_07_v3	PF3D7_0700100	erythrocyte membrane protein 1, PfEMP1	VAR	+	20307	28083	1141	1548	18760	570	573	19735
Pf3D7_07_v3	PF3D7_0700100	erythrocyte membrane protein 1, PfEMP1	VAR	+	20307	28083	1552	1602	18706	576	594	19714
Pf3D7_07_v3	PF3D7_0700100	erythrocyte membrane protein 1, PfEMP1	VAR	+	20307	28083	1606	1624	18684	1147	1656	18652
Pf3D7_07_v3	PF3D7_0733000	erythrocyte membrane protein 1, PfEMP1	VAR	-	1417588	1426234	1444739	1444882	-18506	1444712	1444779	-18479
Pf3D7_07_v3	PF3D7_0733000	erythrocyte membrane protein 1, PfEMP1	VAR	-	1417588	1426234	1444887	1444903	-18654	1444781	1445203	-18548
Pf3D7_08_v3	PF3D7_0800100	erythrocyte membrane protein 1, PfEMP1	VAR	+	21361	28653	75	80	21282	8	39	21323
Pf3D7_08_v3	PF3D7_0800100	erythrocyte membrane protein 1, PfEMP1	VAR	+	21361	28653	151	162	21200	42	169	21193
Pf3D7_08_v3	PF3D7_0807100	DNA helicase PSH3	PSH3	-	372902	376867	376973	376992	-107	376926	377030	-60
Pf3D7_08_v3	PF3D7_0833500	erythrocyte membrane protein 1, PfEMP1	VAR	-	1435794	1443449	1472276	1472283	-28828	1472258	1472289	-28810
Pf3D7_08_v3	PF3D7_0833500	erythrocyte membrane protein 1, PfEMP1	VAR	-	1435794	1443449	1472302	1472313	-28854	1472303	1472614	-28855
Pf3D7_08_v3	PF3D7_0833500	erythrocyte membrane protein 1, PfEMP1	VAR	-	1435794	1443449	1472581	1472663	-29133	1472618	1472664	-29170
Pf3D7_08_v3	PF3D7_0833500	erythrocyte membrane protein 1, PfEMP1	VAR	-	1435794	1443449	1472668	1472725	-29220	1472673	1472799	-29225
Pf3D7_09_v3	PF3D7_0900100	erythrocyte membrane protein 1, PfEMP1	VAR	+	20080	27885	17	138	19943	2	159	19922
Pf3D7_09_v3	PF3D7_0900100	erythrocyte membrane protein 1, PfEMP1	VAR	+	20080	27885	148	158	19923	189	208	19873
Pf3D7_09_v3	PF3D7_0900100	erythrocyte membrane protein 1, PfEMP1	VAR	+	20080	27885	196	264	19817	230	262	19819
Pf3D7_09_v3	PF3D7_0900100	erythrocyte membrane protein 1, PfEMP1	VAR	+	20080	27885	310	418	19663	309	458	19623
Pf3D7_09_v3	PF3D7_0900100	erythrocyte membrane protein 1, PfEMP1	VAR	+	20080	27885	427	444	19637	460	472	19609
Pf3D7_09_v3	PF3D7_0937800	erythrocyte membrane protein 1, PfEMP1	VAR	-	1495579	1503336	1540997	1541006	-37662	1540957	1540981	-37622
Pf3D7_09_v3	PF3D7_0937800	erythrocyte membrane protein 1, PfEMP1	VAR	-	1495579	1503336	1541010	1541020	-37675	1540984	1541007	-37649
Pf3D7_09_v3	PF3D7_0937800	erythrocyte membrane protein 1, PfEMP1	VAR	-	1495579	1503336	1541027	1541253	-37692	1541011	1541023	-37676
Pf3D7_10_v3	PF3D7_1000100	erythrocyte membrane protein 1, PfEMP1	VAR	+	28490	36164	39	76	28415	11	22	28469
Pf3D7_10_v3	PF3D7_1000100	erythrocyte membrane protein 1, PfEMP1	VAR	+	28490	36164	81	94	28397	39	91	28400
Pf3D7_10_v3	PF3D7_1000100	erythrocyte membrane protein 1, PfEMP1	VAR	+	28490	36164	107	202	28289	95	237	28254
Pf3D7_10_v3	PF3D7_1000100	erythrocyte membrane protein 1, PfEMP1	VAR	+	28490	36164	319	386	28105	247	258	28233
Pf3D7_10_v3	PF3D7_1000100	erythrocyte membrane protein 1, PfEMP1	VAR	+	28490	36164	418	463	28028	278	407	28084
Pf3D7_10_v3	PF3D7_1000100	erythrocyte membrane protein 1, PfEMP1	VAR	+	28490	36164	472	546	27945	410	448	28043
Pf3D7_10_v3	PF3D7_1000100	erythrocyte membrane protein 1, PfEMP1	VAR	+	28490	36164	558	653	27838	452	473	28018
Pf3D7_10_v3	PF3D7_1000100	erythrocyte membrane protein 1, PfEMP1	VAR	+	28490	36164	670	702	27789	481	812	27679
Pf3D7_10_v3	PF3D7_1000100	erythrocyte membrane protein 1, PfEMP1	VAR	+	28490	36164	718	800	27691	824	840	27651
Pf3D7_10_v3	PF3D7_1001200	acyl-CoA binding protein, isoform 2, ACBP2	ACBP2	-	70547	70819	70851	70870	-33	70850	70872	-32
Pf3D7_10_v3	PF3D7_1041300	erythrocyte membrane protein 1, PfEMP1	VAR	-	1642401	1649948	1686855	1686877	-36908	1686273	1686290	-36326
Pf3D7_10_v3	PF3D7_1041300	erythrocyte membrane protein 1, PfEMP1	VAR	-	1642401	1649948	1686881	1686897	-36934	1686315	1686333	-36368
Pf3D7_10_v3	PF3D7_1041300	erythrocyte membrane protein 1, PfEMP1	VAR	-	1642401	1649948	1686914	1686994	-36967	1686355	1686375	-36408
Pf3D7_10_v3	PF3D7_1041300	erythrocyte membrane protein 1, PfEMP1	VAR	-	1642401	1649948	1687002	1687083	-37055	1686397	1686417	-36450
Pf3D7_10_v3	PF3D7_1041300	erythrocyte membrane protein 1, PfEMP1	VAR	-	1642401	1649948	1687126	1687234	-37179	1686821	1687090	-36874
Pf3D7_10_v3	PF3D7_1041300	erythrocyte membrane protein 1, PfEMP1	VAR	-	1642401	1649948	1687258	1687340	-37311	1687106	1687465	-37159
Pf3D7_10_v3	PF3D7_1041300	erythrocyte membrane protein 1, PfEMP1	VAR	-	1642401	1649948	1687469	1687524	-37522	1687471	1687523	-37524
Pf3D7_10_v3	PF3D7_1041300	erythrocyte membrane protein 1, PfEMP1	VAR	-	1642401	1649948	1687531	1687640	-37584	1687526	1687643	-37579
Pf3D7_11_v3	PF3D7_1100100	erythrocyte membrane protein 1, PfEMP1	VAR	+	24160	31598	15	90	24071	0	89	24072
Pf3D7_11_v3	PF3D7_1100100	erythrocyte membrane protein 1, PfEMP1	VAR	+	24160	31598	515	542	23619	93	562	23599
Pf3D7_11_v3	PF3D7_1100100	erythrocyte membrane protein 1, PfEMP1	VAR	+	24160	31598	648	799	23362	570	811	23350
Pf3D7_12_v3	PF3D7_1200100	erythrocyte membrane protein 1, PfEMP1	VAR	+	16973	24497	223	270	16704	4	269	16705
Pf3D7_12_v3	PF3D7_1200100	erythrocyte membrane protein 1, PfEMP1	VAR	+	16973	24497	296	327	16647	276	320	16654
Pf3D7_12_v3	PF3D7_1200100	erythrocyte membrane protein 1, PfEMP1	VAR	+	16973	24497	337	443	16531	323	410	16564
Pf3D7_12_v3	PF3D7_1200100	erythrocyte membrane protein 1, PfEMP1	VAR	+	16973	24497	462	607	16367	413	612	16362
Pf3D7_13_v3	PF3D7_1300100	erythrocyte membrane protein 1, PfEMP1	VAR	+	21364	28787	16	65	21300	3	15	21350
Pf3D7_13_v3	PF3D7_1300100	erythrocyte membrane protein 1, PfEMP1	VAR	+	21364	28787	83	98	21267	18	35	21330
Pf3D7_13_v3	PF3D7_1300100	erythrocyte membrane protein 1, PfEMP1	VAR	+	21364	28787	105	168	21197	50	146	21219
Pf3D7_13_v3	PF3D7_1300100	erythrocyte membrane protein 1, PfEMP1	VAR	+	21364	28787	553	662	20703	156	640	20725
Pf3D7_13_v3	PF3D7_1300100	erythrocyte membrane protein 1, PfEMP1	VAR	+	21364	28787	666	676	20689	729	670	20695
Pf3D7_13_v3	PF3D7_1300100	erythrocyte membrane protein 1, PfEMP1	VAR	+	21364	28787	756	864	20501	742	855	20510
Pf3D7_13_v3	PF3D7_1373500	erythrocyte membrane protein 1, PfEMP1	VAR	-	2884786	2892340	2922407	2922418	-30068	2922409	2922432	-30070
Pf3D7_13_v3	PF3D7_1373500	erythrocyte membrane protein 1, PfEMP1	VAR	-	2884786	2892340	2922429	2922454	-30090	2922473	2922490	-30134
Pf3D7_13_v3	PF3D7_1373500	erythrocyte membrane protein 1, PfEMP1	VAR	-	2884786	2892340	2922459	2922530	-30120	2922500	2922523	-30161
Pf3D7_13_v3	PF3D7_1373500	erythrocyte membrane protein 1, PfEMP1	VAR	-	2884786	2892340	2922560	2922650	-30221	2922528	2922531	-30189
Pf3D7_13_v3	PF3D7_1373500	erythrocyte membrane protein 1, PfEMP1	VAR	-	2884786	2892340	2922654	2922677	-30315	2922556	2922832	-30217
Pf3D7_13_v3	PF3D7_1373500	erythrocyte membrane protein 1, PfEMP1	VAR	-	2884786	2892340	2922705	2922805	-30366	2922835	2922896	-30496
Pf3D7_13_v3	PF3D7_1373500	erythrocyte membrane protein 1, PfEMP1	VAR	-	2884786	2892340	2922968	2923142	-30629	2922900	2922938	-30561
Pf3D7_13_v3	PF3D7_1373500	erythrocyte membrane protein 1, PfEMP1	VAR	-	2884786	2892340	2923146	2923175	-30807	2922941	2922942	-30602
Pf3D7_13_v3	PF3D7_1373500	erythrocyte membrane protein 1, PfEMP1	VAR	-	2884786	2892340	2923179	2923268	-30840	2922949	2922987	-30610
Pf3D7_13_v3	PF3D7_1373500	erythrocyte membrane protein 1, PfEMP1	VAR	-	2884786	2892340	2923286	2923302	-30947	2922996	2923399	-30657
Pf3D7_13_v3	PF3D7_1373500	erythrocyte membrane protein 1, PfEMP1	VAR	-	2884786	2892340	2923306	2923398	-30967	2923407	2923431	-31068
Pf3D7_13_v3	PF3D7_1373500	erythrocyte membrane protein 1, PfEMP1	VAR	-	2884786	2892340	2923413	2923432	-31074	2923436	2923625	-31097
Pf3D7_13_v3	PF3D7_1373500	erythrocyte membrane protein 1, PfEMP1	VAR	-	2884786	2892340	2923450	2923647	-31111	2923643	2923668	-31304
Pf3D7_13_v3	PF3D7_1373500	erythrocyte membrane protein 1, PfEMP1	VAR	-	2884786	2892340	2923702	2923712	-31363	2923715	2923994	-31376
Pf3D7_13_v3	PF3D7_1373500	erythrocyte membrane protein 1, PfEMP1	VAR	-	2884786	2892340	2923976	2923988	-31637	2923996	2924007	-31657
Pf3D7_13_v3	PF3D7_1373500	erythrocyte membrane protein 1, PfEMP1	VAR	-	2884786	2892340	2924092	2924105	-31753	2924095	2924098	-31756
Pf3D7_13_v3	PF3D7_1373500	erythrocyte membrane protein 1, PfEMP1	VAR	-	2884786	2892340	2924159	2924170	-31820	2924160	2924166	-31821
Pf3D7_13_v3	PF3D7_1373500	erythrocyte membrane protein 1, PfEMP1	VAR	-	2884786	2892340	2924521	2924537	-32182	2924167	2924559	-31828
Pf3D7_13_v3	PF3D7_1373500	erythrocyte membrane protein 1, PfEMP1	VAR	-	2884786	2892340	2924570	2924651	-32231	2924564	2924936	-32225
Pf3D7_13_v3	PF3D7_1373500	erythrocyte membrane protein 1, PfEMP1	VAR	-	2884786	2892340	2924945	2925042	-32606	2924939	2925060	-32600
Pf3D7_13_v3	PF3D7_1373500	erythrocyte membrane protein 1, PfEMP1	VAR	-	2884786	2892340	2925072	2925227	-32733	2925065	2925208	-32726
Pf3D7_14_v3	PF3D7_1400100	erythrocyte membrane protein 1 (PfEMP1), pseudogene	N/A	+	1393	5343	32	259	1135	1	13	1381
Pf3D7_14_v3	PF3D7_1400100	erythrocyte membrane protein 1 (PfEMP1), pseudogene	N/A	+	1393	5343	286	396	998	19	29	1365
Pf3D7_14_v3	PF3D7_1400100	erythrocyte membrane protein 1 (PfEMP1), pseudogene	N/A	+	1393	5343	968	1028	366	32	1027	367
Pf3D7_14_v3	PF3D7_1400100	erythrocyte membrane protein 1 (PfEMP1), pseudogene	N/A	+	1393	5343	1099	1227	167	1032	1182	212
Pf3D7_14_v3	PF3D7_1400100	erythrocyte membrane protein 1 (PfEMP1), pseudogene	N/A	+	1393	5343	1261	1276	118	1186	1312	82
Pf3D7_14_v3	PF3D7_1400100	erythrocyte membrane protein 1 (PfEMP1), pseudogene	N/A	+	1393	5343	1280	1355	39	1321	1347	47
