# Supplementary material for: A type II protein arginine methyltransferase regulates merozoite invasion in Plasmodium falciparum
Source: Commun Biol. 2023 Jun 22;6:659. doi: 10.1038/s42003-023-05038-z (PMC10287762; doi:10.1038/s42003-023-05038-z)
Supplement: Supplementary file 7 — Supplementary Data 4 [file 42003_2023_5038_MOESM7_ESM.xlsx]

## Sheet: Cytosol IPs
Supplementary Data 4a. SAINT analysis of IPs from cytosol of PfPRMT5::PTP parasites
R: replicate, IP: immunoprecipitation, P: probability.
Gene ID	Protein Name	IP R1	IP R2	Control IP R1	Control IP R2	Control IP R3	P	FDR
PF3D7_1361000	protein_arginine_N-methyltransferase_5, (PfPRMT5)	142	108	0	0	2	1	0
PF3D7_1007700	AP2_domain_transcription_factor_AP2-I	13	4	0	0	0	0.999	0.0002
PF3D7_0823300	histone_acetyltransferase_GCN5	8	6	0	0	0	0.998	0.0004
PF3D7_1126500	WD_repeat-containing_protein,_putative	7	5	0	0	0	0.997	0.0007
PF3D7_1443400	WD_repeat-containing_protein	7	3	0	0	0	0.994	0.0013
PF3D7_1410300	WD_repeat-containing_protein,_putative	14	3	0	0	0	0.9925	0.0016
PF3D7_1218900	WD_repeat-containing_protein,_putative	4	4	0	0	0	0.9845	0.003
PF3D7_1239200	AP2_domain_transcription_factor,_putative	37	11	0	0	0	1	0
PF3D7_1139300	AP2_domain_transcription_factor,_putative	34	11	0	0	0	1	0
PF3D7_1107800	AP2_domain_transcription_factor,_putative	14	8	0	0	0	1	0
PF3D7_0826100	HECT-like_E3_ubiquitin_ligase,_putative	182	103	0	0	0	1	0
PF3D7_1233600	asparagine_and_aspartate_rich_protein_1	170	134	0	0	0	1	0
PF3D7_1308200	carbamoyl_phosphate_synthetase	120	101	2	2	4	1	0
PF3D7_0916700	RNA-binding_protein_musashi,_putative	116	101	0	2	0	1	0
PF3D7_0202600	nucleic_acid_binding_protein,_putative	92	36	0	0	0	1	0
PF3D7_1359600	conserved_Plasmodium_protein,_unknown_function	90	51	0	0	0	1	0
PF3D7_0726500	ubiquitin_carboxyl-terminal_hydrolase,_putative	81	39	0	0	0	1	0
PF3D7_1103800	CCR4-NOT_transcription_complex_subunit_1,_putative	71	46	0	0	0	1	0
PF3D7_0707200	conserved_Plasmodium_protein,_unknown_function	71	58	0	0	0	1	0
PF3D7_1417200	NOT_family_protein,_putative	70	43	2	0	0	1	0
PF3D7_0606600	conserved_Plasmodium_protein,_unknown_function	69	29	0	0	0	1	0
PF3D7_1468100	kelch_domain-containing_protein,_putative	66	44	0	0	0	1	0
PF3D7_0318200	DNA-directed_RNA_polymerase_II_subunit_RPB1	61	31	0	0	0	1	0
PF3D7_0604500	conserved_Plasmodium_protein,_unknown_function	60	20	0	0	0	1	0
PF3D7_1317100	DNA_replication_licensing_factor_MCM4	58	32	0	0	0	1	0
PF3D7_1417800	DNA_replication_licensing_factor_MCM2	54	56	0	4	0	1	0
PF3D7_1119900	protein_transport_protein_SEC16,_putative	53	29	0	0	0	1	0
PF3D7_0926100	protein_kinase,_putative	52	18	0	0	0	1	0
PF3D7_0305200	conserved_Plasmodium_protein,_unknown_function	49	22	0	0	0	1	0
PF3D7_1113400	ubiquitin_domain-containing_protein_DSK2,_putative	49	25	3	0	0	1	0
PF3D7_0500800	mature_parasite-infected_erythrocyte_surface_antigen	48	20	0	0	0	1	0
PF3D7_0215700	DNA-directed_RNA_polymerase_II_subunit_RPB2,_putative	48	27	0	0	0	1	0
PF3D7_0705400	DNA_replication_licensing_factor_MCM7	48	32	0	2	0	1	0
PF3D7_1360900	RNA-binding_protein,_putative	46	21	0	0	2	1	0
PF3D7_1121100	conserved_protein,_unknown_function	45	16	0	0	0	1	0
PF3D7_0405400	pre-mRNA-processing-splicing_factor_8,_putative	44	30	0	0	3	1	0
PF3D7_0922100	ubiquitin-like_protein,_putative	43	29	0	0	0	1	0
PF3D7_1213900	conserved_Plasmodium_protein,_unknown_function	41	27	0	0	0	1	0
PF3D7_0810600	ATP-dependent_RNA_helicase_DBP1,_putative	40	25	0	0	0	1	0
PF3D7_1419400	conserved_Plasmodium_membrane_protein,_unknown_function	39	22	0	0	0	1	0
PF3D7_0302100	serine/threonine_protein_kinase	39	26	0	0	0	1	0
PF3D7_0505100	trafficking_protein_particle_complex_subunit_8,_putative	38	20	0	0	0	1	0
PF3D7_0809200	asparagine-rich_antigen_Pfa55-14	38	23	0	0	0	1	0
PF3D7_0815200	importin_subunit_beta,_putative	38	36	0	0	2	1	0
PF3D7_1245100	kinesin-13,_putative	37	19	0	0	0	1	0
PF3D7_0507800	conserved_protein,_unknown_function	37	23	0	0	0	1	0
PF3D7_1443000	serine/threonine_protein_kinase	36	21	0	0	0	1	0
PF3D7_0511300	MORN_repeat_protein,_putative	36	28	0	0	0	1	0
PF3D7_0309300	N2227-like_protein,_putative	35	22	0	0	0	1	0
PF3D7_0507700	nuclear_protein_localization_protein_4,_putative	34	18	0	0	0	1	0
PF3D7_0404600	conserved_Plasmodium_membrane_protein,_unknown_function	33	11	0	0	0	1	0
PF3D7_0407800	conserved_Plasmodium_protein,_unknown_function	33	15	0	0	0	1	0
PF3D7_0515000	pre-mRNA-splicing_factor_CWC2,_putative	33	24	0	0	3	1	0
PF3D7_0805700	serine/threonine_protein_kinase,_FIKK_family	32	11	0	0	0	1	0
PF3D7_1335700	conserved_oligomeric_Golgi_complex_subunit_3,_putative	32	16	0	0	0	1	0
PF3D7_1210600	conserved_Plasmodium_protein,_unknown_function	32	20	0	0	0	1	0
PF3D7_0705500	inositol-phosphate_phosphatase,_putative	31	14	0	0	0	1	0
PF3D7_1403100	condensin_complex_subunit_1,_putative	31	15	0	0	0	1	0
PF3D7_1453700	HSP90_co-chaperone_p23	31	17	0	0	0	1	0
PF3D7_0704600	E3_ubiquitin-protein_ligase	30	14	0	0	0	1	0
PF3D7_0817300	conserved_Plasmodium_protein,_unknown_function	30	15	0	0	0	1	0
PF3D7_1004300	E3_ubiquitin-protein_ligase,_putative	29	11	0	0	0	1	0
PF3D7_0406700	conserved_Plasmodium_protein,_unknown_function	29	16	0	0	0	1	0
PF3D7_0727900	conserved_Plasmodium_protein,_unknown_function	29	24	0	0	0	1	0
PF3D7_1118300	insulinase,_putative	28	14	0	0	0	1	0
PF3D7_1205500	zinc_finger_protein,_putative	28	21	0	0	0	1	0
PF3D7_1234800	splicing_factor_3B_subunit_3,_putative	28	25	0	0	0	1	0
PF3D7_1010200	DNA2/NAM7_helicase,_putative	27	13	0	0	0	1	0
PF3D7_0906600	zinc_finger_protein,_putative	27	16	0	0	0	1	0
PF3D7_1453000	conserved_Plasmodium_protein,_unknown_function	26	11	0	0	0	1	0
PF3D7_1003800	U5_small_nuclear_ribonucleoprotein_component,_putative	26	17	0	0	0	1	0
PF3D7_1450100	signal_recognition_particle_subunit_SRP54	26	19	0	0	0	1	0
PF3D7_1352800	vacuolar_fusion_protein_MON1,_putative	25	9	0	0	0	1	0
PF3D7_1358500	zinc_finger_protein,_putative	25	9	0	0	0	1	0
PF3D7_1466900	conserved_Plasmodium_protein,_unknown_function	25	9	0	0	0	1	0
PF3D7_1326400	translation_initiation_factor_eIF-2B_subunit_gamma,_putative	25	16	0	0	0	1	0
PF3D7_0507600	protein_CAF40,_putative	25	22	0	0	0	1	0
PF3D7_0922800	conserved_Plasmodium_protein,_unknown_function	24	12	0	0	0	1	0
PF3D7_1451900	ribosome_biogenesis_protein_TSR1,_putative	24	15	0	0	0	1	0
PF3D7_1031600	conserved_Plasmodium_protein,_unknown_function	24	16	0	0	0	1	0
PF3D7_1426800	conserved_Plasmodium_protein,_unknown_function	24	16	0	0	0	1	0
PF3D7_0627700	transportin	23	17	0	0	0	1	0
PF3D7_1362200	RuvB-like_helicase_3	23	17	0	0	0	1	0
PF3D7_0213900	RTR1_domain-containing_protein,_putative	22	8	0	0	0	1	0
PF3D7_0829000	conserved_Plasmodium_membrane_protein,_unknown_function	22	10	0	0	0	1	0
PF3D7_0611400	SWIB/MDM2_domain-containing_protein	22	11	0	0	0	1	0
PF3D7_1441400	FACT_complex_subunit_SSRP1,_putative	22	11	0	0	0	1	0
PF3D7_1117100	ubiquitin_carboxyl-terminal_hydrolase_UCH54	21	14	0	0	0	1	0
PF3D7_1409800	CUGBP_Elav-like_family_member_2,_putative	21	18	0	0	0	1	0
PF3D7_1304000	condensin_complex_subunit_2,_putative	20	9	0	0	0	1	0
PF3D7_0917000	merozoite_organizing_protein	20	17	0	0	0	1	0
PF3D7_0310300	phosphoglycerate_mutase,_putative	20	19	0	0	0	1	0
PF3D7_1340600	RNA_lariat_debranching_enzyme,_putative	19	11	0	0	0	1	0
PF3D7_1329500	conserved_protein,_unknown_function	19	12	0	0	0	1	0
PF3D7_1363100	conserved_Plasmodium_protein,_unknown_function	19	12	0	0	0	1	0
PF3D7_1130700	structural_maintenance_of_chromosomes_protein_1,_putative	19	13	0	0	0	1	0
PF3D7_0913600	conserved_Plasmodium_protein,_unknown_function	19	14	0	0	0	1	0
PF3D7_0826500	ubiquitin_conjugation_factor_E4_B,_putative	19	16	0	0	0	1	0
PF3D7_0819000	conserved_Plasmodium_protein,_unknown_function	18	8	0	0	0	1	0
PF3D7_1406200	transcription_elongation_factor_SPT6,_putative	18	11	0	0	0	1	0
PF3D7_0310500	ATP-dependent_RNA_helicase_DHX57,_putative	18	12	0	0	0	1	0
PF3D7_0725000	exonuclease_I,_putative	18	12	0	0	0	1	0
PF3D7_1462100	conserved_Plasmodium_protein,_unknown_function	18	12	0	0	0	1	0
PF3D7_0209100	patatin-like_phospholipase,_putative	18	14	0	0	0	1	0
PF3D7_0524300	conserved_Plasmodium_protein,_unknown_function	17	8	0	0	0	1	0
PF3D7_1356400	phosphatase_2A_regulatory_subunit-related_protein,_putative	17	10	0	0	0	1	0
PF3D7_0422500	pre-mRNA-splicing_helicase_BRR2,_putative	16	7	0	0	0	1	0
PF3D7_0716200	PDCD2_domain-containing_protein,_putative	16	9	0	0	0	1	0
PF3D7_1143300	DNA-directed_RNA_polymerases_I_and_III_subunit_RPAC1,_putative	16	10	0	0	0	1	0
PF3D7_1107200	conserved_protein,_unknown_function	16	11	0	0	0	1	0
PF3D7_0414000	structural_maintenance_of_chromosomes_protein_3,_putative	16	15	0	0	0	1	0
PF3D7_0517400	FACT_complex_subunit_SPT16,_putative	15	6	0	0	0	1	0
PF3D7_1405100	GTPase-activating_protein,_putative	15	7	0	0	0	1	0
PF3D7_1467900	rab_GTPase_activator,_putative	15	7	0	0	0	1	0
PF3D7_1472200	histone_deacetylase,_putative	15	7	0	0	0	1	0
PF3D7_0716000	RNA-binding_protein,_putative	15	8	0	0	0	1	0
PF3D7_0724000	Rab_GTPase_activator_and_protein_kinase,_putative	15	8	0	0	0	1	0
PF3D7_1130500	conserved_oligomeric_Golgi_complex_subunit_2,_putative	15	10	0	0	0	1	0
PF3D7_1437200	ribonucleoside-diphosphate_reductase_large_subunit,_putative	15	11	0	0	0	1	0
PF3D7_0811500	histone-arginine_methyltransferase_CARM1,_putative	14	7	0	0	0	1	0
PF3D7_1225200	conserved_Plasmodium_protein,_unknown_function	14	7	0	0	0	1	0
PF3D7_1369400	conserved_Plasmodium_protein,_unknown_function	14	8	0	0	0	1	0
PF3D7_0110400	DNA-directed_RNA_polymerase_II_subunit_RPB9,_putative	14	9	0	0	0	1	0
PF3D7_1218200	conserved_Plasmodium_protein,_unknown_function	14	9	0	0	0	1	0
PF3D7_0308600	pre-mRNA-processing_factor_19,_putative	14	10	0	0	0	1	0
PF3D7_1244600	ADP-ribosylation_factor_GTPase-activating_protein	14	13	0	0	0	1	0
PF3D7_1126100	autophagy-related_protein_7,_putative	13	6	0	0	0	1	0
PF3D7_0505000	MMS19-like_protein,_putative	13	8	0	0	0	1	0
PF3D7_0729300	60S_ribosomal_export_protein_NMD3,_putative	13	8	0	0	0	1	0
PF3D7_1201500	GPN-loop_GTPase,_putative	13	9	0	0	0	1	0
PF3D7_0608900	conserved_Plasmodium_protein,_unknown_function	12	7	0	0	0	1	0
PF3D7_1027300	peroxiredoxin	12	7	0	0	0	1	0
PF3D7_1438600	conserved_protein,_unknown_function	12	8	0	0	0	1	0
PF3D7_1451000	conserved_Plasmodium_protein,_unknown_function	12	8	0	0	0	1	0
PF3D7_0619500	acyl-CoA_synthetase	12	12	0	0	0	1	0
PF3D7_0611800	conserved_Plasmodium_protein,_unknown_function	11	4	0	0	0	1	0
PF3D7_0603400	trophozoite_exported_protein_1	11	6	0	0	0	1	0
PF3D7_0615800	conserved_oligomeric_Golgi_complex_subunit_4,_putative	11	7	0	0	0	1	0
PF3D7_0804900	GTPase-activating_protein,_putative	11	8	0	0	0	1	0
PF3D7_0317700	CPSF_(cleavage_and_polyadenylation_specific_factor),_subunit_A,_putative	11	9	0	0	0	1	0
PF3D7_0411300	conserved_Plasmodium_protein,_unknown_function	11	9	0	0	0	1	0
PF3D7_0704400	phosphoinositide-binding_protein,_putative	11	9	0	0	0	1	0
PF3D7_1438500	cleavage_and_polyadenylation_specificity_factor_subunit_3,_putative	10	10	0	0	0	1	0
PF3D7_0807600	conserved_Plasmodium_protein,_unknown_function	9	4	0	0	0	1	0
PF3D7_0407900	AAA_family_ATPase,_putative	9	5	0	0	0	1	0
PF3D7_0630600	conserved_protein,_unknown_function	9	7	0	0	0	1	0
PF3D7_1429400	rRNA_(adenosine-2'-O-)-methyltransferase,_putative	9	8	0	0	0	1	0
PF3D7_1355700	NLI_interacting_factor-like_phosphatase,_putative	7	5	0	0	0	1	0
PF3D7_0527500	Hsc70-interacting_protein	106	64	0	2	17	0.9995	0.0001
PF3D7_1355100	DNA_replication_licensing_factor_MCM6	40	24	0	2	3	0.9995	0.0001
PF3D7_0516800	AP2_domain_transcription_factor_AP2-O2,_putative	25	8	0	0	0	0.9995	0.0001
PF3D7_1247500	serine/threonine_protein_kinase,_putative	24	7	0	0	0	0.9995	0.0001
PF3D7_0605100	RNA-binding_protein,_putative	24	12	0	0	0	0.9995	0.0001
PF3D7_0629400	polyadenylate-binding_protein_3,_putative	22	5	0	0	0	0.9995	0.0001
PF3D7_0904600	ubiquitin_specific_protease,_putative	21	7	0	0	0	0.9995	0.0001
PF3D7_1023900	chromodomain-helicase-DNA-binding_protein_1_homolog,_putative	20	7	0	0	0	0.9995	0.0001
PF3D7_1458600	zinc_finger_protein,_putative	16	5	0	0	0	0.9995	0.0001
PF3D7_0606000	conserved_Plasmodium_protein,_unknown_function	16	7	0	0	0	0.9995	0.0001
PF3D7_1307700	TOM1-like_protein,_putative	16	7	0	0	0	0.9995	0.0001
PF3D7_0405100	protein_transport_protein_Sec24B,_putative	15	8	0	0	0	0.9995	0.0001
PF3D7_0526500	conserved_Plasmodium_protein,_unknown_function	14	6	0	0	0	0.9995	0.0001
PF3D7_0406100	V-type_proton_ATPase_subunit_B	12	7	0	0	0	0.9995	0.0001
PF3D7_1324800	dihydrofolate_synthase/folylpolyglutamate_synthase	12	8	0	0	0	0.9995	0.0001
PF3D7_0923000	DNA-directed_RNA_polymerase_II_subunit_RPB3,_putative	12	11	0	0	0	0.9995	0.0001
PF3D7_1206600	DNA-directed_RNA_polymerase_III_subunit_RPC2,_putative	11	6	0	0	0	0.9995	0.0001
PF3D7_1463300	DNA_polymerase_alpha_subunit_B,_putative	11	7	0	0	0	0.9995	0.0001
PF3D7_0321500	peptidase,_putative	11	10	0	0	0	0.9995	0.0001
PF3D7_0420300	AP2_domain_transcription_factor,_putative	10	5	0	0	0	0.9995	0.0001
PF3D7_0415200	conserved_Plasmodium_protein,_unknown_function	10	7	0	0	0	0.9995	0.0001
PF3D7_0509400	RNA_polymerase_I	10	7	0	0	0	0.9995	0.0001
PF3D7_0303200	HAD_superfamily_protein,_putative	9	3	0	0	0	0.9995	0.0001
PF3D7_1357700	U3_small_nucleolar_RNA-associated_protein_21,_putative	8	7	0	0	0	0.9995	0.0001
PF3D7_1427300	conserved_Plasmodium_protein,_unknown_function	6	6	0	0	0	0.9995	0.0001
PF3D7_1412100	mini-chromosome_maintenance_complex-binding_protein,_putative	26	18	0	2	0	0.999	0.0002
PF3D7_0914900	BSD-domain_protein,_putative	23	5	0	0	0	0.999	0.0002
PF3D7_0801800	mannose-6-phosphate_isomerase,_putative	19	5	0	0	0	0.999	0.0002
PF3D7_0303100	CLP1_P-loop_domain-containing_protein,_putative	15	6	0	0	0	0.999	0.0002
PF3D7_1344900	conserved_Plasmodium_protein,_unknown_function	14	6	0	0	0	0.999	0.0002
PF3D7_1336800	nuclear_movement_protein,_putative	14	7	0	0	0	0.999	0.0002
PF3D7_1457300	MA3_domain-containing_protein,_putative	14	8	0	0	0	0.999	0.0002
PF3D7_1345800	conserved_Plasmodium_protein,_unknown_function	13	6	0	0	0	0.999	0.0002
PF3D7_0813400	conserved_protein,_unknown_function	13	9	0	0	0	0.999	0.0002
PF3D7_1005500	regulator_of_nonsense_transcripts_1,_putative	12	5	0	0	0	0.999	0.0002
PF3D7_0609000	nucleoporin_NUP637,_putative	12	6	0	0	0	0.999	0.0002
PF3D7_1022000	RNA-binding_protein,_putative	11	6	0	0	0	0.999	0.0002
PF3D7_1465100	conserved_oligomeric_Golgi_complex_subunit_6,_putative	11	6	0	0	0	0.999	0.0002
PF3D7_1217900	PPPDE_peptidase_domain-containing_protein,_putative	10	6	0	0	0	0.999	0.0002
PF3D7_1468800	splicing_factor_U2AF_large_subunit,_putative	10	6	0	0	0	0.999	0.0002
PF3D7_0620500	cleavage_stimulation_factor_subunit_1,_putative	10	8	0	0	0	0.999	0.0002
PF3D7_1226400	conserved_Plasmodium_protein,_unknown_function	10	8	0	0	0	0.999	0.0002
PF3D7_1230000	TBC_domain-containing_protein,_putative	10	8	0	0	0	0.999	0.0002
PF3D7_0707700	E3_ubiquitin-protein_ligase,_putative	9	6	0	0	0	0.999	0.0002
PF3D7_1230900	serine/threonine_protein_kinase_RIO1,_putative	9	8	0	0	0	0.999	0.0002
PF3D7_0621100	conserved_Plasmodium_protein,_unknown_function	8	5	0	0	0	0.999	0.0002
PF3D7_0621500	ribonuclease_P/MRP_protein_subunit_RPP1,_putative	7	4	0	0	0	0.999	0.0002
PF3D7_1111200	conserved_protein,_unknown_function	7	4	0	0	0	0.999	0.0002
PF3D7_1315900	exportin-T,_putative	7	4	0	0	0	0.999	0.0002
PF3D7_1208900	protein_phosphatase_PPM11,_putative	29	19	0	0	2	0.9985	0.0003
PF3D7_1032100	mRNA-decapping_enzyme_subunit_1,_putative	16	4	0	0	0	0.9985	0.0003
PF3D7_0815800	vacuolar_protein_sorting-associated_protein_9,_putative	15	4	0	0	0	0.9985	0.0003
PF3D7_1011700	DNA_repair_protein_RAD23,_putative	15	5	0	0	0	0.9985	0.0003
PF3D7_1465200	mediator_of_RNA_polymerase_II_transcription_subunit_4,_putative	14	5	0	0	0	0.9985	0.0003
PF3D7_0903600	conserved_protein,_unknown_function,_unspecified_product	14	6	0	0	0	0.9985	0.0003
PF3D7_0918900	gamma-glutamylcysteine_synthetase	14	6	0	0	0	0.9985	0.0003
PF3D7_1103700	casein_kinase_II_beta_chain	13	5	0	0	0	0.9985	0.0003
PF3D7_0831700	heat_shock_protein_70	13	6	0	0	0	0.9985	0.0003
PF3D7_1227800	elongator_complex_protein_3,_putative	13	6	0	0	0	0.9985	0.0003
PF3D7_1359400	CUGBP_Elav-like_family_member_1	12	4	0	0	0	0.9985	0.0003
PF3D7_1247400	peptidyl-prolyl_cis-trans_isomerase_FKBP35	12	7	0	0	0	0.9985	0.0003
PF3D7_0418700	RNA-binding_protein_NOB1,_putative	11	4	0	0	0	0.9985	0.0003
PF3D7_0829400	prolyl_4-hydroxylase_subunit_alpha,_putative	10	5	0	0	0	0.9985	0.0003
PF3D7_0811300	CCR4-associated_factor_1	10	6	0	0	0	0.9985	0.0003
PF3D7_0909900	helicase_SKI2W,_putative	10	7	0	0	0	0.9985	0.0003
PF3D7_0717100	conserved_Plasmodium_protein,_unknown_function	9	5	0	0	0	0.9985	0.0003
PF3D7_0603100	RNA-binding_protein,_putative	8	6	0	0	0	0.9985	0.0003
PF3D7_1318300	conserved_Plasmodium_protein,_unknown_function	28	6	0	0	0	0.998	0.0004
PF3D7_0621900	signal_recognition_particle_subunit_SRP68,_putative	25	18	0	0	3	0.998	0.0004
PF3D7_1107300	polyadenylate-binding_protein-interacting_protein_1,_putative	24	6	0	0	0	0.998	0.0004
PF3D7_0709600	ribonucleases_P/MRP_protein_subunit_POP1,_putative	15	5	0	0	0	0.998	0.0004
PF3D7_1231800	asparagine-rich_protein,_putative	15	5	0	0	0	0.998	0.0004
PF3D7_1134200	conserved_Plasmodium_protein,_unknown_function	13	4	0	0	0	0.998	0.0004
PF3D7_0214400	conserved_protein,_unknown_function	10	3	0	0	0	0.998	0.0004
PF3D7_1216300	signal_recognition_particle_subunit_SRP19	10	9	0	0	0	0.998	0.0004
PF3D7_1003700	MKT1_domain-containing_protein,_putative	9	3	0	0	0	0.998	0.0004
PF3D7_0804500	conserved_Plasmodium_membrane_protein,_unknown_function	9	7	0	0	0	0.998	0.0004
PF3D7_0716800	eukaryotic_translation_initiation_factor_3_subunit_I,_putative	7	7	0	0	0	0.998	0.0004
PF3D7_1134700	DNA-directed_RNA_polymerase_I_subunit_RPA2,_putative	7	7	0	0	0	0.998	0.0004
PF3D7_1117800	DNA_mismatch_repair_protein_MLH	15	3	0	0	0	0.9975	0.0005
PF3D7_1225700	VAC14_domain-containing_protein,_putative	15	6	0	0	0	0.9975	0.0005
PF3D7_0610200	RNA-binding_protein_25,_putative	14	4	0	0	0	0.9975	0.0005
PF3D7_1414400	serine/threonine_protein_phosphatase_PP1	12	5	0	0	0	0.9975	0.0005
PF3D7_1104300	conserved_Plasmodium_protein,_unknown_function	10	3	0	0	0	0.9975	0.0005
PF3D7_0308900	splicing_factor_3B_subunit_1,_putative	10	4	0	0	0	0.9975	0.0005
PF3D7_0110600	phosphatidylinositol-4-phosphate_5-kinase	10	5	0	0	0	0.9975	0.0005
PF3D7_0519500	CCR4_domain-containing_protein_1,_putative	9	5	0	0	0	0.9975	0.0005
PF3D7_0606500	polypyrimidine_tract-binding_protein,_putative	9	7	0	0	0	0.9975	0.0005
PF3D7_1474800	proteasome_subunit_alpha_type-1,_putative	9	7	0	0	0	0.9975	0.0005
PF3D7_0828500	translation_initiation_factor_eIF-2B_subunit_alpha,_putative	8	6	0	0	0	0.9975	0.0005
PF3D7_1103600	actin-like_protein,_putative	8	8	0	0	0	0.9975	0.0005
PF3D7_0415000	arsenical_pump-driving_ATPase,_putative	7	4	0	0	0	0.9975	0.0005
PF3D7_0518300	proteasome_subunit_beta_type-1,_putative	7	6	0	0	0	0.9975	0.0005
PF3D7_1352700	intron-binding_protein_aquarius,_putative	5	4	0	0	0	0.9975	0.0005
PF3D7_1456500	conserved_Plasmodium_protein,_unknown_function	5	10	0	0	0	0.9975	0.0005
PF3D7_1426700	phosphoenolpyruvate_carboxylase	28	19	0	3	0	0.997	0.0007
PF3D7_1019000	eukaryotic_translation_initiation_factor_subunit_eIF2A,_putative	12	4	0	0	0	0.997	0.0007
PF3D7_1327400	conserved_Plasmodium_protein,_unknown_function	11	4	0	0	0	0.997	0.0006
PF3D7_0210200	conserved_Plasmodium_protein,_unknown_function	10	4	0	0	0	0.997	0.0006
PF3D7_1316500	pre-mRNA-processing_factor_40,_putative	8	8	0	0	0	0.997	0.0007
PF3D7_1310800	tetratricopeptide_repeat_protein,_putative	7	5	0	0	0	0.997	0.0007
PF3D7_0625600	poly(A)_polymerase_PAP,_putative	7	7	0	0	0	0.997	0.0007
PF3D7_1235300	CCR4-NOT_transcription_complex_subunit_4,_putative	6	4	0	0	0	0.997	0.0007
PF3D7_1312900	eukaryotic_translation_initation_factor_4_gamma	6	7	0	0	0	0.997	0.0007
PF3D7_1330800	RNA-binding_protein,_putative	5	7	0	0	0	0.997	0.0007
PF3D7_1361800	glideosome-associated_connector	10	3	0	0	0	0.9965	0.0007
PF3D7_0111800	eukaryotic_translation_initiation_factor_4E,_putative	9	4	0	0	0	0.9965	0.0007
PF3D7_1002700	conserved_Plasmodium_protein,_unknown_function	9	7	0	0	0	0.9965	0.0007
PF3D7_1213200	mediator_of_RNA_polymerase_II_transcription_subunit_18,_putative	8	7	0	0	0	0.9965	0.0007
PF3D7_0410300	protein_phosphatase_PPM1,_putative	6	4	0	0	0	0.9965	0.0007
PF3D7_1304400	PUB_domain-containing_protein,_putative	6	5	0	0	0	0.9965	0.0007
PF3D7_1315700	tRNA_(adenine(58)-N(1))-methyltransferase_catalytic_subunit_TRM61,_putative	6	5	0	0	0	0.9965	0.0007
PF3D7_1406100	tubby_domain-containing_protein,_putative	10	3	0	0	0	0.996	0.0008
PF3D7_0509800	phosphatidylinositol_4-kinase	10	6	0	0	0	0.996	0.0008
PF3D7_1418000	ubiquitin_fusion_degradation_protein_1,_putative	10	6	0	0	0	0.996	0.0008
PF3D7_1305400	AAR2_protein,_putative	9	5	0	0	0	0.996	0.0008
PF3D7_1344100	TLD_domain-containing_protein,_putative	8	5	0	0	0	0.996	0.0008
PF3D7_0904100	AP-4_complex_subunit_epsilon,_putative	6	4	0	0	0	0.996	0.0008
PF3D7_1124400	U6_snRNA-associated_Sm-like_protein_LSm1,_putative	6	6	0	0	0	0.996	0.0008
PF3D7_1467600	conserved_Plasmodium_protein,_unknown_function	16	4	0	0	0	0.9955	0.001
PF3D7_1349300	tyrosine_kinase-like_protein	10	3	0	0	0	0.9955	0.001
PF3D7_0612900	nucleolar_GTP-binding_protein_1,_putative	9	4	0	0	0	0.9955	0.001
PF3D7_1128100	prefoldin_subunit_5,_putative	9	5	0	0	0	0.9955	0.001
PF3D7_0520200	mediator_of_RNA_polymerase_II_transcription_subunit_17,_putative	9	6	0	0	0	0.9955	0.0009
PF3D7_1347700	ethanolamine-phosphate_cytidylyltransferase	9	6	0	0	0	0.9955	0.0009
PF3D7_1205900	conserved_protein,_unknown_function	8	4	0	0	0	0.9955	0.0009
PF3D7_1365900	ubiquitin-60S_ribosomal_protein_L40	8	6	0	0	0	0.9955	0.0009
PF3D7_1230800	pre-mRNA-splicing_regulator,_putative	8	9	0	0	0	0.9955	0.001
PF3D7_0821600	polyribonucleotide_5'-hydroxyl-kinase_Clp1,_putative	7	8	0	0	0	0.9955	0.0009
PF3D7_1229000	conserved_Plasmodium_membrane_protein,_unknown_function	6	4	0	0	0	0.9955	0.0009
PF3D7_0107800	double-strand_break_repair_protein_MRE11	18	4	0	0	0	0.995	0.0011
PF3D7_0405700	lysine_decarboxylase,_putative	11	4	0	0	0	0.995	0.0011
PF3D7_0802800	serine/threonine_protein_phosphatase_2B_catalytic_subunit_A	11	4	0	0	0	0.995	0.0011
PF3D7_1236300	conserved_protein,_unknown_function	9	3	0	0	0	0.995	0.0011
PF3D7_0306100	conserved_Plasmodium_protein,_unknown_function	8	3	0	0	0	0.995	0.0011
PF3D7_1473200	DnaJ_protein,_putative	7	5	0	0	0	0.995	0.001
PF3D7_1321300	conserved_Plasmodium_membrane_protein,_unknown_function	6	3	0	0	0	0.995	0.0011
PF3D7_0929700	conserved_Plasmodium_protein,_unknown_function	6	4	0	0	0	0.995	0.0011
PF3D7_0412200	conserved_Plasmodium_protein,_unknown_function	5	5	0	0	0	0.995	0.001
PF3D7_0212300	peptide_chain_release_factor_subunit_1,_putative	11	3	0	0	0	0.9945	0.0012
PF3D7_0409800	zinc_finger_protein,_putative	6	3	0	0	0	0.9945	0.0012
PF3D7_1139800	conserved_Plasmodium_protein,_unknown_function	6	3	0	0	0	0.9945	0.0012
PF3D7_1145100	coatomer_subunit_gamma,_putative	5	4	0	0	0	0.9945	0.0012
PF3D7_1128400	bifunctional_farnesyl/geranylgeranyl_diphosphate_synthase	8	3	0	0	0	0.994	0.0013
PF3D7_1448000	U3_small_nucleolar_RNA-associated_protein_12,_putative	7	3	0	0	0	0.994	0.0013
PF3D7_0217700	E2F-associated_phosphoprotein,_putative	7	4	0	0	0	0.994	0.0013
PF3D7_1469300	pre-rRNA-processing_protein_PNO1,_putative	7	4	0	0	0	0.994	0.0013
PF3D7_1314900	general_transcription_factor_IIH_subunit_2	6	3	0	0	0	0.994	0.0013
PF3D7_1434300	Hsp70/Hsp90_organizing_protein	13	3	0	0	0	0.9935	0.0013
PF3D7_1453900	conserved_Plasmodium_protein,_unknown_function	8	3	0	0	0	0.9935	0.0013
PF3D7_0704200	tRNA_m5C-methyltransferase,_putative	7	4	0	0	0	0.9935	0.0013
PF3D7_1115200	histone-lysine_N-methyltransferase_SET7	5	6	0	0	0	0.9935	0.0013
PF3D7_1107400	DNA_repair_protein_RAD51	11	3	0	0	0	0.993	0.0014
PF3D7_1329000	DNA-directed_RNA_polymerase_III_subunit_RPC1,_putative	8	3	0	0	0	0.993	0.0014
PF3D7_1123100	calcium-dependent_protein_kinase_7	7	3	0	0	0	0.993	0.0014
PF3D7_0513200	conserved_Plasmodium_protein,_unknown_function	12	3	0	0	0	0.9925	0.0016
PF3D7_1440700	AP-3_complex_subunit_mu,_putative	9	3	0	0	0	0.9925	0.0016
PF3D7_0321600	ATP-dependent_RNA_helicase_DDX42,_putative	8	3	0	0	0	0.9925	0.0016
PF3D7_0811000	cullin-1,_putative	7	3	0	0	0	0.9925	0.0016
PF3D7_1235500	mRNA_methyltransferase,_putative	6	3	0	0	0	0.9925	0.0016
PF3D7_1445200	ATP-dependent_RNA_helicase_MAK5,_putative	6	4	0	0	0	0.9925	0.0016
PF3D7_1107000	U6_snRNA-associated_Sm-like_protein_LSm4,_putative	4	5	0	0	0	0.9925	0.0016
PF3D7_1017000	DNA_polymerase_delta_catalytic_subunit	3	5	0	0	0	0.9925	0.0016
PF3D7_0409600	replication_protein_A1,_large_subunit	25	15	0	3	0	0.992	0.0017
PF3D7_1328500	alpha/beta-hydrolase,_putative	14	3	0	0	0	0.992	0.0017
PF3D7_1342400	casein_kinase_II_beta_chain	9	4	0	0	0	0.992	0.0017
PF3D7_0917600	pre-mRNA-splicing_factor_ATP-dependent_RNA_helicase_PRP43,_putative	8	3	0	0	0	0.992	0.0017
PF3D7_1110400	RNA-binding_protein,_putative	6	4	0	0	0	0.992	0.0017
PF3D7_0907200	GTPase-activating_protein,_putative	4	3	0	0	0	0.992	0.0017
PF3D7_1203700	nucleosome_assembly_protein	34	21	4	0	2	0.9915	0.0018
PF3D7_1006800	single-strand_telomeric_DNA-binding_protein_GBP2,_putative	17	20	0	0	2	0.9915	0.0018
PF3D7_1224500	histone_chaperone_ASF1,_putative	12	3	0	0	0	0.9915	0.0018
PF3D7_1343900	U4/U6_small_nuclear_ribonucleoprotein_PRP4,_putative	10	3	0	0	0	0.9915	0.0018
PF3D7_0528100	AP-1_complex_subunit_beta,_putative	7	4	0	0	0	0.9915	0.0018
PF3D7_0920400	conserved_Plasmodium_protein,_unknown_function	5	5	0	0	0	0.9915	0.0018
PF3D7_1340300	nucleolar_complex_protein_2,_putative	4	4	0	0	0	0.9915	0.0018
PF3D7_1366300	conserved_Plasmodium_protein,_unknown_function	40	18	0	5	0	0.991	0.0019
PF3D7_1016200	Rab3_GTPase-activating_protein_non-catalytic_subunit,_putative	8	3	0	0	0	0.991	0.0019
PF3D7_1369500	conserved_protein,_unknown_function	8	3	0	0	0	0.991	0.0019
PF3D7_0607700	conserved_Plasmodium_protein,_unknown_function	5	3	0	0	0	0.991	0.0019
PF3D7_0418100	protein_SOC1,_putative	16	3	0	0	0	0.9905	0.002
PF3D7_0629800	cullin-like_protein,_putative	11	4	0	0	0	0.9905	0.0019
PF3D7_1343300	CDT1-like_protein,_putative	8	3	0	0	0	0.99	0.002
PF3D7_0416900	conserved_Plasmodium_protein,_unknown_function	5	4	0	0	0	0.99	0.002
PF3D7_1107700	pescadillo_homolog	6	3	0	0	0	0.9895	0.0021
PF3D7_1140100	V-type_proton_ATPase_subunit_F,_putative	5	4	0	0	0	0.9895	0.0021
PF3D7_0323600	conserved_Plasmodium_protein,_unknown_function	4	5	0	0	0	0.9895	0.0021
PF3D7_1213700	DNA-directed_RNA_polymerases_I,_II,_and_III_subunit_RPABC3,_putative	7	3	0	0	0	0.989	0.0021
PF3D7_0108000	proteasome_subunit_beta_type-3,_putative	6	3	0	0	0	0.989	0.0021
PF3D7_0723800	conserved_Plasmodium_protein,_unknown_function	7	3	0	0	0	0.9885	0.0023
PF3D7_0908600	ribosomal_RNA_methyltransferase,_putative	5	3	0	0	0	0.9885	0.0023
PF3D7_1205600	tetratricopeptide_repeat_protein,_putative	5	4	0	0	0	0.9885	0.0023
PF3D7_1314100	conserved_Plasmodium_protein,_unknown_function	4	3	0	0	0	0.9885	0.0023
PF3D7_1250300	vacuolar_protein_sorting-associated_protein_26,_putative	4	4	0	0	0	0.9885	0.0023
PF3D7_1344300	zinc_finger_protein,_putative	12	3	0	0	0	0.988	0.0024
PF3D7_1013900	translation_initiation_factor_eIF-2B_subunit_delta,_putative	7	3	0	0	0	0.988	0.0024
PF3D7_0612200	leucine-rich_repeat_protein	5	3	0	0	0	0.988	0.0024
PF3D7_1109400	essential_nuclear_protein_1,_putative	5	3	0	0	0	0.988	0.0024
PF3D7_0316500	kinetochore_protein_NUF2,_putative	4	3	0	0	0	0.988	0.0024
PF3D7_1111700	conserved_Plasmodium_protein,_unknown_function	4	5	0	0	0	0.988	0.0024
PF3D7_0206000	DNA_repair_protein_RAD2,_putative	6	3	0	0	0	0.9875	0.0025
PF3D7_0812100	proteasome_activator_complex_subunit_4,_putative	6	3	0	0	0	0.9875	0.0025
PF3D7_1033400	haloacid_dehalogenase-like_hydrolase	6	3	0	0	0	0.9875	0.0025
PF3D7_0925700	histone_deacetylase_1	5	3	0	0	0	0.987	0.0026
PF3D7_1458500	spindle_assembly_abnormal_protein_4,_putative	22	3	0	0	0	0.9865	0.0027
PF3D7_1405600	ribonucleoside-diphosphate_reductase_small_chain,_putative	5	4	0	0	0	0.9865	0.0027
PF3D7_0215100	RING_zinc_finger_protein,_putative	4	3	0	0	0	0.9865	0.0027
PF3D7_1423700	conserved_Plasmodium_protein,_unknown_function	22	9	0	2	0	0.986	0.0028
PF3D7_1142700	methyltransferase,_putative	8	2	0	0	0	0.986	0.0028
PF3D7_1223500	conserved_Plasmodium_protein,_unknown_function	6	3	0	0	0	0.986	0.0028
PF3D7_0613500	AP-3_complex_subunit_beta,_putative	4	3	0	0	0	0.986	0.0028
PF3D7_1131800	oxysterol-binding_protein,_putative	4	3	0	0	0	0.986	0.0028
PF3D7_0806500	DnaJ_protein,_putative	4	3	0	0	0	0.9855	0.0028
PF3D7_1138500	protein_phosphatase_PPM2	86	39	5	0	12	0.985	0.0029
PF3D7_1304100	DNA_ligase_I	5	2	0	0	0	0.985	0.0029
PF3D7_0109200	cleavage_and_polyadenylation_specificity_factor_subunit_5,_putative	5	3	0	0	0	0.985	0.0029
PF3D7_1412600	deoxyhypusine_synthase	12	3	0	0	0	0.984	0.0031
PF3D7_1002400	transformer-2_protein_homolog_beta,_putative	6	3	0	0	0	0.984	0.0031
PF3D7_1402700	U2_snRNP-associated_SURP_motif-containing_protein,_putative	4	3	0	0	0	0.984	0.0031
PF3D7_1316600	choline-phosphate_cytidylyltransferase	8	2	0	0	0	0.9835	0.0032
PF3D7_0102200	ring-infected_erythrocyte_surface_antigen	7	2	0	0	0	0.9835	0.0032
PF3D7_1466100	protein_phosphatase_containing_kelch-like_domains	5	4	0	0	0	0.9835	0.0031
PF3D7_1405800	ribosome_biogenesis_protein_BOP1,_putative	4	2	0	0	0	0.983	0.0032
PF3D7_1136400	signal_recognition_particle_subunit_SRP72,_putative	26	10	0	0	3	0.9825	0.0033
PF3D7_0925400	protein_phosphatase-beta	6	2	0	0	0	0.9825	0.0033
PF3D7_1009200	ribonuclease,_putative	6	2	0	0	0	0.9825	0.0033
PF3D7_1033100	S-adenosylmethionine_decarboxylase/ornithine_decarboxylase	29	13	0	3	0	0.982	0.0035
PF3D7_0310700	trafficking_protein_particle_complex_subunit_4,_putative	5	2	0	0	0	0.982	0.0035
PF3D7_1360700	E3_SUMO-protein_ligase_PIAS,_putative	5	2	0	0	0	0.982	0.0035
PF3D7_1226800	ataxin-3,_putative	6	2	0	0	0	0.9815	0.0035
PF3D7_0822100	mediator_of_RNA_polymerase_II_transcription_subunit_7,_putative	3	5	0	0	0	0.9815	0.0035
PF3D7_1359000	conserved_Plasmodium_protein,_unknown_function	3	4	0	0	0	0.981	0.0036
PF3D7_0728000	eukaryotic_translation_initiation_factor_2_subunit_alpha	20	11	0	3	0	0.9805	0.0037
PF3D7_0218500	small_nuclear_ribonucleoprotein_Sm_D2,_putative	5	2	0	0	0	0.9805	0.0037
PF3D7_1366400	rhoptry_protein_RHOP148	7	2	0	0	0	0.98	0.0038
PF3D7_1244200	RNA_polymerase_II_transcription_factor_B_subunit_2,_putative	6	2	0	0	0	0.98	0.0038
PF3D7_1237200	conserved_Plasmodium_protein,_unknown_function	4	3	0	0	0	0.98	0.0038
PF3D7_1021900	PHAX_domain-containing_protein,_putative	47	18	0	3	2	0.9795	0.0038
PF3D7_1008800	nucleolar_protein_5,_putative	16	12	0	3	0	0.979	0.004
PF3D7_1238500	conserved_Plasmodium_protein,_unknown_function	10	2	0	0	0	0.979	0.004
PF3D7_1420600	pantothenate_kinase_1,_putative	5	2	0	0	0	0.979	0.0039
PF3D7_1456700	conserved_Plasmodium_protein,_unknown_function	14	15	2	0	0	0.978	0.0041
PF3D7_1142400	coproporphyrinogen-III_oxidase	6	2	0	0	0	0.978	0.0041
PF3D7_1420200	myosin-specific_chaperone_UNC,_putative	5	2	0	0	0	0.978	0.0041
PF3D7_0510100	conserved_protein,_unknown_function	44	11	0	0	2	0.9775	0.0043
PF3D7_1012700	NLI_interacting_factor-like_phosphatase,_putative	26	13	0	3	0	0.9775	0.0042
PF3D7_0909800	small_nuclear_ribonucleoprotein_Sm_D3,_putative	6	2	0	0	0	0.9775	0.0042
PF3D7_1123900	13_kDa_ribonucleoprotein-associated_protein,_putative	5	2	0	0	0	0.9775	0.0042
PF3D7_1224000	GTP_cyclohydrolase_1	8	2	0	0	0	0.977	0.0045
PF3D7_1422800	actin-related_protein,_putative	6	2	0	0	0	0.977	0.0044
PF3D7_0314400	serine/threonine_protein_phosphatase_6,_putative	4	3	0	0	0	0.977	0.0045
PF3D7_0607600	spindle_assembly_abnormal_protein_6,_putative	3	2	0	0	0	0.977	0.0044
PF3D7_1445900	ATP-dependent_RNA_helicase_DDX5,_putative	17	8	0	2	0	0.9765	0.0046
PF3D7_1354600	60S_ribosomal_protein_L7-2,_putative	5	3	0	0	0	0.9765	0.0046
PF3D7_0420000	zinc_finger_protein,_putative	9	2	0	0	0	0.976	0.0047
PF3D7_0623600	transcription_or_splicing_factor-like_protein,_putative	5	2	0	0	0	0.976	0.0047
PF3D7_1018200	serine/threonine_protein_phosphatase_8,_putative	8	2	0	0	0	0.9755	0.0049
PF3D7_1209400	cytosolic_iron-sulfur_protein_assembly_protein_1,_putative	6	2	0	0	0	0.9755	0.0049
PF3D7_1349800	GPN-loop_GTPase,_putative	5	2	0	0	0	0.9755	0.0049
PF3D7_1355500	serine/threonine_protein_phosphatase_5	4	2	0	0	0	0.9755	0.0049
PF3D7_0402100	Plasmodium_exported_protein_(PHISTb),_unknown_function	6	2	0	0	0	0.975	0.0049
PF3D7_1230700	protein_transport_protein_SEC13	32	27	7	0	2	0.9745	0.0051
PF3D7_0303000	N-ethylmaleimide-sensitive_fusion_protein	4	2	0	0	0	0.9745	0.0051
PF3D7_1013500	phosphoinositide-specific_phospholipase_C	3	2	0	0	0	0.9745	0.0051
PF3D7_0623000	chorismate_synthase	3	2	0	0	0	0.974	0.0051
PF3D7_0926700	glutamine-dependent_NAD(+)_synthetase,_putative	3	2	0	0	0	0.974	0.0052
PF3D7_1425900	conserved_Plasmodium_protein,_unknown_function	13	10	2	0	0	0.9735	0.0053
PF3D7_1128000	conserved_Plasmodium_protein,_unknown_function	5	2	0	0	0	0.9735	0.0053
PF3D7_1414800	small_nuclear_ribonucleoprotein-associated_protein_B,_putative	5	2	0	0	0	0.9735	0.0054
PF3D7_1034500	conserved_Plasmodium_protein,_unknown_function	3	2	0	0	0	0.9735	0.0054
PF3D7_1124200	thioredoxin-like_protein,_putative	5	2	0	0	0	0.973	0.0055
PF3D7_1421100	conserved_Plasmodium_protein,_unknown_function	5	2	0	0	0	0.973	0.0055
PF3D7_0718500	prefoldin_subunit_3,_putative	4	3	0	0	0	0.973	0.0055
PF3D7_1471400	diacylglycerol_kinase,_putative	3	3	0	0	0	0.9725	0.0056
PF3D7_0516700	ubiquitin_carboxyl-terminal_hydrolase_2,_putative	5	2	0	0	0	0.972	0.0056
PF3D7_1441100	conserved_Plasmodium_protein,_unknown_function	7	2	0	0	0	0.9715	0.0057
PF3D7_1013100	U3_small_nucleolar_RNA-associated_protein_13,_putative	5	2	0	0	0	0.9715	0.0057
PF3D7_0205400	PCI_domain-containing_protein,_putative	4	2	0	0	0	0.971	0.0059
PF3D7_0630500	ribosome_biogenesis_protein_YTM1,_putative	4	2	0	0	0	0.971	0.0059
PF3D7_1231900	WD_repeat-containing_protein,_putative	3	3	0	0	0	0.971	0.0059
PF3D7_0306200	activator_of_Hsp90_ATPase	4	2	0	0	0	0.9705	0.006
PF3D7_0820000	Snf2-related_CBP_activator,_putative	8	2	0	0	0	0.97	0.0061
PF3D7_0822800	U5_small_nuclear_ribonucleoprotein_40_kDa_protein,_putative	5	2	0	0	0	0.97	0.0061
PF3D7_0616000	pyridoxal_kinase	4	2	0	0	0	0.97	0.0061
PF3D7_1016300	GBP130_protein	6	2	0	0	0	0.9695	0.0062
PF3D7_0906700	leucine-rich_repeat_protein	3	2	0	0	0	0.9695	0.0062
PF3D7_0520300	U6_snRNA-associated_Sm-like_protein_LSm2,_putative	4	2	0	0	0	0.969	0.0063
PF3D7_1132300	nucleic_acid_binding_protein,_putative	4	2	0	0	0	0.969	0.0063
PF3D7_1327200	ribonuclease_P_protein_subunit_RPR2,_putative	5	2	0	0	0	0.9685	0.0065
PF3D7_1409300	DNA_damage-inducible_protein_1,_putative	4	2	0	0	0	0.9685	0.0065
PF3D7_0807500	proteasome_subunit_alpha_type-6,_putative	13	10	0	2	0	0.968	0.0067
PF3D7_1249300	protein_phosphatase_PPM4,_putative	9	2	0	0	0	0.968	0.0067
PF3D7_0807100	DNA_helicase_PSH3	5	2	0	0	0	0.968	0.0067
PF3D7_0706400	60S_ribosomal_protein_L37	3	4	0	0	0	0.968	0.0067
PF3D7_0517700	eukaryotic_translation_initiation_factor_3_subunit_B,_putative	4	2	0	0	0	0.9675	0.0068
PF3D7_1142100	conserved_Plasmodium_protein,_unknown_function	9	2	0	0	0	0.967	0.0069
PF3D7_0807000	YEATS_domain-containing_protein,_putative	3	3	0	0	0	0.967	0.0069
PF3D7_0110500	bromodomain_protein,_putative	6	2	0	0	0	0.9665	0.0069
PF3D7_0202000	knob-associated_histidine-rich_protein	3	2	0	0	0	0.966	0.007
PF3D7_0626000	conserved_Plasmodium_protein,_unknown_function	4	2	0	0	0	0.9655	0.0071
PF3D7_0711000	AAA_family_ATPase,_CDC48_subfamily	3	2	0	0	0	0.965	0.0071
PF3D7_0312300	26S_proteasome_regulatory_subunit_RPN12,_putative	15	11	3	0	0	0.9645	0.0072
PF3D7_0317800	26S_proteasome_non-ATPase_regulatory_subunit_9,_putative	14	21	0	0	3	0.9645	0.0072
PF3D7_0719300	actin-related_protein,_putative	4	2	0	0	0	0.9635	0.0074
PF3D7_1116300	peptidyl-prolyl_cis-trans_isomerase	4	2	0	0	0	0.9635	0.0074
PF3D7_1317300	conserved_Plasmodium_protein,_unknown_function	3	3	0	0	0	0.9625	0.0074
PF3D7_0512700	orotate_phosphoribosyltransferase	4	2	0	0	0	0.962	0.0075
PF3D7_0527000	DNA_replication_licensing_factor_MCM3,_putative	28	17	0	8	0	0.9615	0.0077
PF3D7_0519800	EELM2_domain-containing_protein,_putative	4	2	0	0	0	0.9615	0.0077
PF3D7_1250600	translation_initiation_factor_eIF-2B_subunit_beta,_putative	2	3	0	0	0	0.9615	0.0077
PF3D7_1407300	pre-mRNA-splicing_factor_38B,_putative	2	2	0	0	0	0.961	0.0078
PF3D7_0812400	karyopherin_alpha	32	36	3	0	5	0.9605	0.0078
PF3D7_1458800	DNA-directed_RNA_polymerase_III_subunit_RPC5,_putative	2	2	0	0	0	0.96	0.0079
PF3D7_1353800	proteasome_subunit_alpha_type-4,_putative	11	10	0	2	0	0.9595	0.0081
PF3D7_1251500	ATP-dependent_RNA_helicase_DRS1,_putative	4	2	0	0	0	0.9595	0.0081
PF3D7_0917500	conserved_protein,_unknown_function	3	2	0	0	0	0.9595	0.0081
PF3D7_1367600	ribosome_biogenesis_protein_MRT4,_putative	4	2	0	0	0	0.959	0.0083
PF3D7_1332800	eukaryotic_translation_initiation_factor_6,_putative	3	2	0	0	0	0.959	0.0082
PF3D7_0627900	ribonuclease_P_protein_subunit_p29,_putative	3	3	0	0	0	0.959	0.0083
PF3D7_0627100	ankyrin-repeat_protein,_putative	10	2	0	0	0	0.9585	0.0084
PF3D7_0929000	transcription_initiation_factor_TFIID_subunit_7,_putative	2	3	0	0	0	0.958	0.0085
PF3D7_0819900	U6_snRNA-associated_Sm-like_protein_LSm3,_putative	4	2	0	0	0	0.9575	0.0085
PF3D7_0214100	protein_transport_protein_SEC31	36	28	4	3	4	0.957	0.0086
PF3D7_1419700	conserved_Plasmodium_protein,_unknown_function	2	3	0	0	0	0.956	0.0087
PF3D7_1325200	lactate_dehydrogenase,_putative	3	2	0	0	0	0.9555	0.0088
PF3D7_1333600	U3_small_nucleolar_RNA-associated_protein_4,_putative	3	2	0	0	0	0.9555	0.0088
PF3D7_0813300	conserved_protein,_unknown_function	11	9	0	2	0	0.9535	0.0089
PF3D7_0719900	conserved_Plasmodium_membrane_protein,_unknown_function	8	2	0	0	0	0.9525	0.0091
PF3D7_1119800	alternative_splicing_factor_ASF-1,_putative	3	2	0	0	0	0.9525	0.0091
PF3D7_1308900	mRNA-decapping_enzyme_2,_putative	2	3	0	0	0	0.9515	0.0092
PF3D7_1324100	conserved_Plasmodium_membrane_protein,_unknown_function	2	2	0	0	0	0.95	0.0093
PF3D7_0415500	nuclear_cap-binding_protein_subunit_2,_putative	3	2	0	0	0	0.949	0.0093
PF3D7_1364500	exosome_complex_component_RRP45,_putative	3	2	0	0	0	0.948	0.0095
PF3D7_0216100	conserved_Plasmodium_protein,_unknown_function	2	2	0	0	0	0.948	0.0095
PF3D7_1211700	DNA_replication_licensing_factor_MCM5,_putative	24	11	0	6	0	0.9475	0.0096
PF3D7_1224300	polyadenylate-binding_protein_1,_putative	91	70	9	7	18	0.947	0.0097
PF3D7_1021200	conserved_Plasmodium_protein,_unknown_function	2	2	0	0	0	0.946	0.0098
PF3D7_1405200	trafficking_protein_particle_complex_subunit_1,_putative	2	3	0	0	0	0.9455	0.0099
PF3D7_1115300	cysteine_proteinase_falcipain_2b	2	3	0	0	0	0.945	0.01
PF3D7_0415900	60S_ribosomal_protein_L15,_putative	18	13	0	0	5	0.9445	0.0101
PF3D7_1463400	DNA-directed_RNA_polymerase_III_subunit_RPC4,_putative	3	2	0	0	0	0.942	0.0102
PF3D7_1412800	glycylpeptide_N-tetradecanoyltransferase	2	2	0	0	0	0.941	0.0103
PF3D7_0728900	RNA-binding_protein,_putative	2	2	0	0	0	0.939	0.0105
PF3D7_1143100	AP2_domain_transcription_factor_AP2-O,_putative	2	2	0	0	0	0.939	0.0104
PF3D7_0917700	GPN-loop_GTPase,_putative	2	2	0	0	0	0.9385	0.0106
PF3D7_0418500	trafficking_protein_particle_complex_subunit_3,_putative	2	2	0	0	0	0.9365	0.0108
PF3D7_1355300	histone-lysine_N-methyltransferase,_putative	2	2	0	0	0	0.9365	0.0108
PF3D7_0706000	importin-7,_putative	26	16	3	0	5	0.934	0.0109
PF3D7_0209800	ATP-dependent_RNA_helicase_UAP56	17	15	3	2	0	0.9325	0.0111
PF3D7_1104100	syntaxin,_Qa-SNARE_family	2	2	0	0	0	0.9325	0.0111
PF3D7_1447800	calponin_homology_domain-containing_protein,_putative	11	2	0	0	0	0.93	0.0115
PF3D7_0304400	60S_ribosomal_protein_L44	4	1	0	0	0	0.93	0.0115
PF3D7_0914300	met-10+_like_protein,_putative	2	2	0	0	0	0.93	0.0115
PF3D7_0928900	guanylate_kinase	5	1	0	0	0	0.929	0.0117
PF3D7_1469800	conserved_Plasmodium_protein,_unknown_function	5	1	0	0	0	0.929	0.0117
PF3D7_0919000	nucleosome_assembly_protein	17	11	2	2	0	0.9285	0.0118
PF3D7_1402500	ribosomal_protein_S27a,_putative	4	1	0	0	0	0.928	0.012
PF3D7_1107500	prefoldin,_putative	2	2	0	0	0	0.927	0.0122
PF3D7_1412300	nuclear_transport_factor_2,_putative	2	2	0	0	0	0.927	0.0122
PF3D7_1414000	26S_proteasome_regulatory_subunit_RPN13,_putative	8	12	2	0	0	0.926	0.0124
PF3D7_0416400	histone_acetyltransferase,_putative	2	2	0	0	0	0.926	0.0123
PF3D7_1305000	MCL1_domain-containing_protein,_putative	21	19	7	0	0	0.924	0.0128
PF3D7_1134800	coatomer_subunit_delta	3	1	0	0	0	0.924	0.0128
PF3D7_1241100	polyadenylation_factor_subunit_2,_putative	3	1	0	0	0	0.924	0.0128
PF3D7_0617800	histone_H2A	5	1	0	0	0	0.9235	0.0131
PF3D7_0911100	conserved_protein,_unknown_function	2	2	0	0	0	0.9235	0.0131
PF3D7_1123400	translation_elongation_factor_EF-1,_subunit_alpha,_putative	5	1	0	0	0	0.9225	0.0132
PF3D7_0628600	DNA_methyltransferase_1-associated_protein_1,_putative	4	1	0	0	0	0.9215	0.0133
PF3D7_0619400	cell_division_cycle_protein_48_homologue,_putative	114	89	4	9	33	0.921	0.0136
PF3D7_1323400	60S_ribosomal_protein_L23	12	10	0	0	3	0.921	0.0134
PF3D7_1332300	trafficking_protein_particle_complex_subunit_2,_putative	4	1	0	0	0	0.9205	0.0137
PF3D7_1417500	H/ACA_ribonucleoprotein_complex_subunit_4,_putative	12	7	0	3	0	0.9195	0.0141
PF3D7_1474900	trailer_hitch_homolog,_putative	5	1	0	0	0	0.9195	0.0141
PF3D7_0206700	adenylosuccinate_lyase	4	1	0	0	0	0.9195	0.0141
PF3D7_0708100	DNA-directed_RNA_polymerases_I,_II,_and_III_subunit_RPABC5,_putative	3	1	0	0	0	0.919	0.0142
PF3D7_0212900	arginyl-tRNA--protein_transferase	5	1	0	0	0	0.9185	0.0145
PF3D7_1242800	rab_specific_GDP_dissociation_inhibitor	3	1	0	0	0	0.9185	0.0145
PF3D7_0814000	60S_ribosomal_protein_L13-2,_putative	24	15	0	0	11	0.918	0.0148
PF3D7_0719600	60S_ribosomal_protein_L11a,_putative	14	8	0	0	4	0.918	0.0148
PF3D7_1205100	O-phosphoseryl-tRNA(Sec)_selenium_transferase,_putative	4	1	0	0	0	0.918	0.0148
PF3D7_0410600	conserved_protein,_unknown_function	4	1	0	0	0	0.9175	0.0151
PF3D7_1307000	exosome_complex_component_RRP40,_putative	4	1	0	0	0	0.9175	0.0151
PF3D7_1367100	U1_small_nuclear_ribonucleoprotein_70_kDa_homolog,_putative	3	1	0	0	0	0.917	0.0152
PF3D7_1446700	conserved_Plasmodium_protein,_unknown_function	3	1	0	0	0	0.9165	0.0154
PF3D7_0810500	protein_phosphatase_PPM7,_putative	4	1	0	0	0	0.9155	0.0155
PF3D7_0618700	trafficking_protein_particle_complex_subunit_6A,_putative	4	1	0	0	0	0.915	0.0156
PF3D7_0924700	splicing_factor_3A_subunit_3,_putative	5	1	0	0	0	0.9145	0.0157
PF3D7_0528800	nucleolar_preribosomal_GTPase,_putative	3	1	0	0	0	0.9125	0.0159
PF3D7_1242600	protein_farnesyltransferase_subunit_alpha	3	1	0	0	0	0.912	0.016
PF3D7_0108300	conserved_Plasmodium_protein,_unknown_function	45	25	8	0	9	0.9115	0.0161
PF3D7_1431300	large_subunit_GTPase_1,_putative	3	1	0	0	0	0.9115	0.0163
PF3D7_0602200	MYND-type_zinc_finger_protein,_putative	3	1	0	0	0	0.911	0.0168
PF3D7_0803700	tubulin_gamma_chain	3	1	0	0	0	0.911	0.0168
PF3D7_1119500	AP-4_complex_subunit_mu,_putative	3	1	0	0	0	0.911	0.0168
PF3D7_1139900	ER_membrane_protein_complex_subunit_8,_putative	3	1	0	0	0	0.911	0.0168
PF3D7_1457200	thioredoxin_1	3	1	0	0	0	0.91	0.017
PF3D7_1343100	conserved_Plasmodium_protein,_unknown_function	3	1	0	0	0	0.9095	0.0171
PF3D7_1203500	threonylcarbamoyl-AMP_synthase,_putative	5	1	0	0	0	0.9085	0.0175
PF3D7_0409100	U4/U6_small_nuclear_ribonucleoprotein_PRP31,_putative	3	1	0	0	0	0.9085	0.0175
PF3D7_0920700	CRAL/TRIO_domain-containing_protein,_putative	3	1	0	0	0	0.9085	0.0175
PF3D7_0419800	60S_ribosomal_protein_L7ae/L30e,_putative	3	1	0	0	0	0.908	0.0176
PF3D7_1434100	queuine_tRNA-ribosyltransferase,_putative	6	1	0	0	0	0.9075	0.018
PF3D7_0722400	Obg-like_ATPase_1,_putative	3	1	0	0	0	0.9075	0.018
PF3D7_1421400	DNA-directed_RNA_polymerase_III_subunit_RPC6,_putative	3	1	0	0	0	0.9075	0.018
PF3D7_0815600	eukaryotic_translation_initiation_factor_3_subunit_G,_putative	4	1	0	0	0	0.907	0.0183
PF3D7_0519700	FoP_domain-containing_protein,_putative	3	1	0	0	0	0.907	0.0183
PF3D7_0617200	conserved_protein,_unknown_function	6	1	0	0	0	0.9065	0.0184
PF3D7_0511500	RNA_pseudouridylate_synthase,_putative	28	9	5	0	0	0.906	0.0186
PF3D7_0506200	TATA-box-binding_protein	3	1	0	0	0	0.9055	0.0187
PF3D7_1355900	RWD_domain-containing_protein,_putative	5	1	0	0	0	0.9045	0.0189
PF3D7_1436300	translocon_component_PTEX150	4	1	0	0	0	0.9035	0.0193
PF3D7_1102200	DnaJ_protein,_putative	3	1	0	0	0	0.9035	0.019
PF3D7_1314700	pinin/SDK/MemA_domain-containing_protein,_putative	3	1	0	0	0	0.9035	0.0193
PF3D7_1331700	glutamine--tRNA_ligase,_putative	12	9	0	0	3	0.903	0.0195
PF3D7_0916900	zinc_finger_protein,_putative	5	1	0	0	0	0.903	0.0195
PF3D7_1406700	vacuolar_protein_sorting-associated_protein_29	3	1	0	0	0	0.9025	0.0197
PF3D7_0525000	zinc_finger_protein,_putative	3	1	0	0	0	0.902	0.02
PF3D7_1233900	sentrin-specific_protease_1	3	1	0	0	0	0.902	0.02
PF3D7_1015300	methionine_aminopeptidase_1b,_putative	3	1	0	0	0	0.901	0.0202
PF3D7_1129400	rRNA_(cytosine-C(5))-methyltransferase,_putative	3	1	0	0	0	0.901	0.0202
PF3D7_1474500	splicing_factor_3A_subunit_1,_putative	5	1	0	0	0	0.9005	0.0205
PF3D7_1037500	dynamin-like_protein	3	1	0	0	0	0.9005	0.0205
PF3D7_1012600	GMP_synthase_[glutamine-hydrolyzing]	4	1	0	0	0	0.899	0.0207
PF3D7_0527600	conserved_Plasmodium_protein,_unknown_function	3	1	0	0	0	0.8985	0.0208
PF3D7_1443800	pre-mRNA-splicing_factor_CWC24,_putative	3	1	0	0	0	0.898	0.0209
PF3D7_1146000	ribosome_assembly_protein_4,_putative	2	1	0	0	0	0.898	0.0212
PF3D7_1326100	WD_repeat-containing_protein,_putative	2	1	0	0	0	0.898	0.0212
PF3D7_1439700	leucine_carboxyl_methyltransferase,_putative	2	1	0	0	0	0.8975	0.0214
PF3D7_0506700	GTPase-activating_protein,_putative	3	1	0	0	0	0.897	0.0219
PF3D7_1102400	phosphopantothenate--cysteine_ligase,_putative	2	1	0	0	0	0.897	0.0218
PF3D7_1220100	pre-mRNA-processing_factor_17,_putative	2	1	0	0	0	0.897	0.0218
PF3D7_1355800	splicing_factor_3B_subunit_5,_putative	2	1	0	0	0	0.897	0.0218
PF3D7_1210400	general_transcription_factor_3C_polypeptide_5,_putative	3	1	0	0	0	0.8965	0.0222
PF3D7_0303300	DNA-directed_RNA_polymerases_I,_II,_and_III_subunit_RPABC2,_putative	2	1	0	0	0	0.8965	0.0222
PF3D7_0505200	actin-like_protein,_putative	7	1	0	0	0	0.896	0.0225
PF3D7_0505900	mediator_of_RNA_polymerase_II_transcription_subunit_11,_putative	3	1	0	0	0	0.896	0.0225
PF3D7_0730200	AP-4_complex_subunit_beta,_putative	5	1	0	0	0	0.8955	0.0228
PF3D7_0319100	E3_ubiquitin-protein_ligase_RBX1,_putative	2	1	0	0	0	0.8955	0.0228
PF3D7_0418200	eukaryotic_translation_initiation_factor_3_subunit_M,_putative	2	1	0	0	0	0.895	0.0229
PF3D7_0905700	autophagy-related_protein_3,_putative	2	1	0	0	0	0.8945	0.023
PF3D7_1248200	pre-mRNA-splicing_factor_RBM22,_putative	2	1	0	0	0	0.894	0.0233
PF3D7_1421000	DIX_domain-containing_protein,_putative	2	1	0	0	0	0.894	0.0233
PF3D7_1441600	acid_cluster_protein_33_homologue,_putative	7	1	0	0	0	0.8935	0.0235
PF3D7_0501900	conserved_protein,_unknown_function	2	1	0	0	0	0.8935	0.0236
PF3D7_1343700	kelch_protein_K13	11	9	0	0	3	0.893	0.0238
PF3D7_0904800	replication_protein_A1,_small_fragment	9	6	0	2	0	0.893	0.0239
PF3D7_0408100	conserved_Plasmodium_protein,_unknown_function	3	1	0	0	0	0.8925	0.024
PF3D7_1010600	eukaryotic_translation_initiation_factor_2_subunit_beta	12	6	0	3	0	0.892	0.0243
PF3D7_0703500	erythrocyte_membrane-associated_antigen	10	6	0	2	0	0.892	0.0243
PF3D7_1346200	nuclear_import_protein_MOG1,_putative	2	1	0	0	0	0.8915	0.0245
PF3D7_1245500	conserved_Plasmodium_protein,_unknown_function	2	1	0	0	0	0.891	0.0246
PF3D7_1038100	GDP_dissociation_inhibitor,_putative	6	1	0	0	0	0.8905	0.0247
PF3D7_0420600	conserved_Plasmodium_protein,_unknown_function	7	1	0	0	0	0.8895	0.0249
PF3D7_1353400	Ran-binding_protein,_putative	5	1	0	0	0	0.889	0.0252
PF3D7_0816700	trafficking_protein_particle_complex_subunit_2-like_protein,_putative	2	1	0	0	0	0.889	0.0252
PF3D7_1209200	U6_snRNA-associated_Sm-like_protein_LSm7,_putative	10	4	0	2	0	0.8885	0.0254
PF3D7_1213600	dynein_light_chain_1,_putative	2	1	0	0	0	0.8885	0.0253
PF3D7_1125500	small_nuclear_ribonucleoprotein_Sm_D1,_putative	1	3	0	0	0	0.887	0.0256
PF3D7_1405900	RNA-binding_protein,_putative	5	1	0	0	0	0.8865	0.0257
PF3D7_0525400	7-helix-1_protein	2	1	0	0	0	0.886	0.0259
PF3D7_0814100	conserved_Plasmodium_protein,_unknown_function	2	1	0	0	0	0.8855	0.026
PF3D7_0802300	periodic_tryptophan_protein_2,_putative	4	1	0	0	0	0.885	0.0262
PF3D7_1360800	falcilysin	3	1	0	0	0	0.8845	0.0265
PF3D7_1469700	mediator_of_RNA_polymerase_II_transcription_subunit_6,_putative	2	1	0	0	0	0.8845	0.0265
PF3D7_1216900	DNA-binding_chaperone,_putative	5	1	0	0	0	0.884	0.0268
PF3D7_0919800	TLD_domain-containing_protein	4	1	0	0	0	0.884	0.0268
PF3D7_1034900	methionine--tRNA_ligase	13	14	0	5	0	0.8835	0.0272
PF3D7_0206600	DNA-directed_RNA_polymerase_III_subunit_RPC10,_putative	2	1	0	0	0	0.8835	0.0272
PF3D7_1147600	conserved_Plasmodium_protein,_unknown_function	2	1	0	0	0	0.8835	0.0272
PF3D7_1118500	nucleolar_protein_56,_putative	18	19	0	5	2	0.8825	0.0273
PF3D7_1225800	ubiquitin-activating_enzyme_E1	3	1	0	0	0	0.882	0.0276
PF3D7_1433300	chromatin_assembly_factor_1_P55_subunit,_putative	2	1	0	0	0	0.882	0.0276
PF3D7_0923900	polyadenylate-binding_protein_2,_putative	11	4	2	0	0	0.8815	0.0281
PF3D7_0601900	conserved_Plasmodium_protein,_unknown_function	2	1	0	0	0	0.8815	0.0278
PF3D7_1313800	conserved_Plasmodium_membrane_protein,_unknown_function	2	3	0	0	0	0.8815	0.0281
PF3D7_1149000	antigen_332,_DBL-like_protein	9	2	0	0	0	0.881	0.0285
PF3D7_1241900	tetratricopeptide_repeat_protein,_putative	2	1	0	0	0	0.881	0.0285
PF3D7_1357500	DNA_helicase,_putative	2	1	0	0	0	0.881	0.0285
PF3D7_1237600	periodic_tryptophan_protein_1,_putative	2	1	0	0	0	0.8805	0.0287
PF3D7_1012900	autophagy-related_protein_18	2	1	0	0	0	0.88	0.0288
PF3D7_0103300	conserved_protein,_unknown_function	2	1	0	0	0	0.8795	0.0292
PF3D7_0302000	pre-mRNA-splicing_factor_PRP46,_putative	2	1	0	0	0	0.8795	0.0292
PF3D7_1309500	H/ACA_ribonucleoprotein_complex_subunit_1,_putative	2	1	0	0	0	0.8795	0.0292
PF3D7_0621300	mRNA-binding_protein_PUF3	2	1	0	0	0	0.8785	0.0294
PF3D7_1108600	endoplasmic_reticulum-resident_calcium_binding_protein	17	4	2	0	0	0.877	0.0295
PF3D7_0519000	histone_RNA_hairpin-binding_protein,_putative	2	1	0	0	0	0.876	0.0297
PF3D7_1136600	conserved_Plasmodium_protein,_unknown_function	3	1	0	0	0	0.8755	0.0298
PF3D7_1033600	pre-mRNA-splicing_factor_CEF1,_putative	2	1	0	0	0	0.875	0.03
PF3D7_0602600	SAC3_domain-containing_protein,_putative	3	1	0	0	0	0.8735	0.0301
PF3D7_0501800	chromatin_assembly_factor_1_subunit_A	2	1	0	0	0	0.873	0.0303
PF3D7_0729000	signal_recognition_particle_subunit_SRP9	2	1	0	0	0	0.872	0.0306
PF3D7_1342800	phosphoenolpyruvate_carboxykinase	1	3	0	0	0	0.872	0.0306
PF3D7_0411100	mediator_of_RNA_polymerase_II_transcription_subunit_8,_putative	2	1	0	0	0	0.871	0.0307
PF3D7_1468400	zinc_finger_protein,_putative	2	1	0	0	0	0.869	0.0309
PF3D7_1227300	conserved_Plasmodium_protein,_unknown_function	4	1	0	0	0	0.867	0.0312
PF3D7_0934100	TFIIH_basal_transcription_factor_complex_helicase_XPD_subunit	2	1	0	0	0	0.867	0.0312
PF3D7_0825500	protein_KRI1,_putative	2	1	0	0	0	0.8665	0.0314
PF3D7_0931800	proteasome_subunit_beta_type-6,_putative	9	7	0	3	0	0.866	0.0317
PF3D7_1415400	conserved_Plasmodium_protein,_unknown_function	3	1	0	0	0	0.866	0.0317
PF3D7_1324700	SNARE_protein,_putative	1	2	0	0	0	0.8645	0.0318
PF3D7_1019600	conserved_Plasmodium_protein,_unknown_function	2	1	0	0	0	0.864	0.032
PF3D7_0723900	RNA-binding_protein,_putative	6	1	0	0	0	0.8635	0.0322
PF3D7_1361100	protein_transport_protein_Sec24A	11	11	0	4	0	0.8625	0.0323
PF3D7_0908700	tRNA_pseudouridine_synthase,_putative	1	2	0	0	0	0.8605	0.0325
PF3D7_0106700	small_ribosomal_subunit_assembling_AARP2_protein	6	1	0	0	0	0.86	0.0327
PF3D7_1110500	vacuolar_protein_sorting-associated_protein_35,_putative	13	7	0	3	0	0.859	0.0328
PF3D7_1203300	TBCC_domain-containing_protein,_putative	2	1	0	0	0	0.8585	0.033
PF3D7_1358200	conserved_Plasmodium_protein,_unknown_function	3	1	0	0	0	0.8555	0.0332
PF3D7_0818900	heat_shock_protein_70	599	405	119	202	135	0.853	0.0333
PF3D7_0317000	proteasome_subunit_alpha_type-3,_putative	10	10	0	4	0	0.852	0.0335
PF3D7_1332900	isoleucine--tRNA_ligase,_putative	6	1	0	0	0	0.851	0.0337
PF3D7_0322400	regulator_of_initiation_factor_2_(eIF2)	8	1	0	0	0	0.8495	0.0339
PF3D7_0907300	prefoldin-like_protein,_putative	1	2	0	0	0	0.8445	0.034
PF3D7_1353900	proteasome_subunit_alpha_type-7,_putative	12	10	0	5	0	0.844	0.0344
PF3D7_1457500	vacuolar_protein_sorting-associated_protein_4	1	2	0	0	0	0.844	0.0344
PF3D7_1448300	conserved_protein,_unknown_function	3	1	0	0	0	0.839	0.0346
PF3D7_0811400	conserved_protein,_unknown_function	21	7	0	7	0	0.836	0.0348
PF3D7_1017300	golgi_re-assembly_stacking_protein_1,_golgi_re-assembly_stacking_protein_2	10	1	0	0	0	0.8345	0.035
PF3D7_0529400	conserved_Plasmodium_protein,_unknown_function	2	1	0	0	0	0.8335	0.0352
PF3D7_0319400	kinesin-8,_putative	2	1	0	0	0	0.83	0.0354
PF3D7_0103400	zinc-carboxypeptidase,_putative	8	1	0	0	0	0.82	0.0356
PF3D7_0505500	DNA_mismatch_repair_protein_MSH6,_putative	2	1	0	0	0	0.819	0.0358
PF3D7_0608500	proteasome_subunit_alpha_type-2,_putative	13	15	0	3	2	0.8185	0.036
PF3D7_0305300	conserved_Plasmodium_membrane_protein,_unknown_function	10	1	0	0	0	0.817	0.0365
PF3D7_1321700	splicing_factor_1	1	2	0	0	0	0.817	0.0365
PF3D7_0807800	26S_proteasome_regulatory_subunit_RPN10,_putative	36	20	6	0	7	0.8155	0.0367
PF3D7_0307100	40S_ribosomal_protein_S12,_putative	10	6	4	0	0	0.8115	0.0369
PF3D7_0302900	exportin-1,_putative	18	8	0	3	2	0.8035	0.0372
PF3D7_1459000	ATP-dependent_RNA_helicase_DBP5	10	7	0	4	0	0.8005	0.0374
PF3D7_0515300	phosphatidylinositol_3-kinase	4	1	0	0	0	0.8	0.0376
PF3D7_1341300	60S_ribosomal_protein_L18-2,_putative	12	9	0	0	8	0.7965	0.0379
PF3D7_1328100	proteasome_subunit_beta_type-7,_putative	5	6	0	2	0	0.7965	0.0381
PF3D7_0910100	exportin-7,_putative	21	17	9	0	3	0.7945	0.0386
PF3D7_1473700	nucleoporin_NUP116/NSP116,_putative	8	6	0	0	2	0.7945	0.0386
PF3D7_0706500	conserved_Plasmodium_protein,_unknown_function	31	15	0	0	17	0.7925	0.0389
PF3D7_1420700	surface_protein_P113	9	5	2	0	0	0.788	0.0391
PF3D7_1453800	glucose-6-phosphate_dehydrogenase-6-phosphogluconolactonase	18	5	0	0	5	0.7865	0.0394
PF3D7_1213800	proline--tRNA_ligase	36	16	0	6	6	0.785	0.0396
PF3D7_0808100	AP-3_complex_subunit_delta,_putative	10	1	0	0	0	0.7845	0.0399
PF3D7_1410200	CTP_synthase	13	4	0	3	0	0.783	0.0401
PF3D7_1004000	60S_ribosomal_protein_L13,_putative	13	14	0	0	8	0.7795	0.0404
PF3D7_1007900	eukaryotic_translation_initiation_factor_3_subunit_D,_putative	9	3	0	2	0	0.7785	0.0407
PF3D7_0214000	T-complex_protein_1_subunit_theta	29	29	0	9	4	0.7725	0.0409
PF3D7_0803800	proteasome_subunit_beta_type-4	9	7	0	4	0	0.77	0.0412
PF3D7_0615600	zinc_finger_protein,_putative	4	1	0	0	0	0.7695	0.0415
PF3D7_1027800	60S_ribosomal_protein_L3	41	36	0	8	15	0.769	0.0418
PF3D7_0714200	conserved_Plasmodium_protein,_unknown_function	21	2	0	0	0	0.767	0.042
PF3D7_1036900	conserved_Plasmodium_protein,_unknown_function	15	9	5	0	0	0.7625	0.0423
PF3D7_0624600	SNF2_helicase,_putative	5	1	0	0	0	0.7545	0.0426
PF3D7_0619000	conserved_protein,_unknown_function	8	1	0	0	0	0.753	0.0429
PF3D7_0524000	karyopherin_beta	67	56	11	11	7	0.751	0.0435
PF3D7_1032900	RNA_polymerase_II-associated_protein_1,_putative	9	1	0	0	0	0.751	0.0435
PF3D7_1410600	eukaryotic_translation_initiation_factor_2_subunit_gamma,_putative	26	25	0	19	0	0.7495	0.0438
PF3D7_0726300	DNA_mismatch_repair_protein_PMS1,_putative	14	7	0	5	0	0.7485	0.0441
PF3D7_1219000	formin_2	5	1	0	0	0	0.736	0.0444
PF3D7_1441200	60S_ribosomal_protein_L1,_putative	28	17	3	5	6	0.7345	0.0447
PF3D7_0709300	Cg2_protein	4	1	0	0	0	0.73	0.045
PF3D7_0306800	T-complex_protein_1_subunit_beta	50	34	0	13	17	0.7275	0.0453
PF3D7_1103100	60S_acidic_ribosomal_protein_P1,_putative	9	7	0	3	2	0.7275	0.0457
PF3D7_1311900	V-type_proton_ATPase_catalytic_subunit_A	34	20	2	6	5	0.726	0.046
PF3D7_1455500	AP-1_complex_subunit_gamma,_putative	9	4	0	2	0	0.724	0.0463
PF3D7_1430300	acid_phosphatase,_putative	4	1	0	0	0	0.7115	0.0467
PF3D7_0309600	60S_acidic_ribosomal_protein_P2	5	7	3	0	0	0.7095	0.047
PF3D7_1468900	zinc_finger_protein,_putative	12	8	0	7	0	0.706	0.0473
PF3D7_0218600	patatin-like_phospholipase,_putative	2	1	0	0	0	0.704	0.0477
PF3D7_1119400	ubiquitin-protein_ligase,_putative	9	2	2	0	0	0.7025	0.048
PF3D7_0727400	proteasome_subunit_alpha_type-5,_putative	14	20	0	5	5	0.6995	0.0484
PF3D7_1461300	40S_ribosomal_protein_S28e,_putative	3	4	2	0	0	0.6985	0.0488
PF3D7_0217800	40S_ribosomal_protein_S26	6	4	0	0	3	0.69	0.0491
PF3D7_1011800	PRE-binding_protein	39	29	3	11	5	0.6895	0.0495
PF3D7_1223100	cAMP-dependent_protein_kinase_regulatory_subunit	8	3	0	4	0	0.6795	0.0499
PF3D7_1206800	conserved_Plasmodium_protein,_unknown_function	17	18	5	0	5	0.679	0.0502
PF3D7_1109900	60S_ribosomal_protein_L36	6	5	0	0	4	0.6715	0.0506
PF3D7_1446200	M17_leucyl_aminopeptidase	14	10	0	12	0	0.668	0.051
PF3D7_0413600	26S_protease_regulatory_subunit_6B,_putative	30	23	6	5	10	0.6665	0.0514
PF3D7_0315100	eukaryotic_translation_initiation_factor_4E	12	8	3	2	0	0.666	0.0518
PF3D7_1451100	elongation_factor_2	109	79	14	27	23	0.665	0.0522
PF3D7_1349500	conserved_Plasmodium_protein,_unknown_function	6	1	0	0	0	0.664	0.0526
PF3D7_0503400	actin-depolymerizing_factor_1	5	2	0	0	2	0.6635	0.0534
PF3D7_1145200	serine/threonine_protein_kinase,_putative	1	3	0	0	0	0.6635	0.0534
PF3D7_1130100	60S_ribosomal_protein_L38	11	10	3	0	4	0.663	0.0537
PF3D7_1218500	dynamin-like_protein,_putative	15	7	2	0	6	0.66	0.0541
PF3D7_1338200	60S_ribosomal_protein_L6,_putative	28	19	4	7	6	0.654	0.0545
PF3D7_1126000	threonine--tRNA_ligase	28	21	0	10	6	0.6535	0.0553
PF3D7_0411900	DNA_polymerase_alpha_catalytic_subunit_A	1	2	0	0	0	0.6535	0.0553
PF3D7_1212700	eukaryotic_translation_initiation_factor_3_subunit_A,_putative	5	4	0	0	2	0.6525	0.0557
PF3D7_1407800	plasmepsin_IV	31	22	9	5	6	0.65	0.0561
PF3D7_0929200	RNA-binding_protein,_putative	15	11	2	0	7	0.6485	0.0569
PF3D7_1105000	histone_H4	10	6	0	0	8	0.6485	0.0565
PF3D7_0708400	heat_shock_protein_90	141	83	6	27	39	0.6475	0.0573
PF3D7_0903900	60S_ribosomal_protein_L32	9	5	0	0	6	0.647	0.0577
PF3D7_1130400	26S_protease_regulatory_subunit_6A,_putative	32	17	11	3	4	0.646	0.0581
PF3D7_0308200	T-complex_protein_1_subunit_eta	28	27	2	11	4	0.6405	0.0585
PF3D7_1219100	clathrin_heavy_chain,_putative	4	2	2	0	0	0.6395	0.0589
PF3D7_1022400	serine/arginine-rich_splicing_factor_4	5	5	0	0	4	0.6365	0.0594
PF3D7_0306900	40S_ribosomal_protein_S23,_putative	9	10	0	4	3	0.636	0.0598
PF3D7_1008400	26S_protease_regulatory_subunit_4,_putative	25	25	7	3	7	0.6265	0.0602
PF3D7_0307200	60S_ribosomal_protein_L7,_putative	21	21	0	5	14	0.623	0.0606
PF3D7_1306600	V-type_proton_ATPase_subunit_H,_putative	4	4	0	0	3	0.622	0.061
PF3D7_1006700	conserved_Plasmodium_protein,_unknown_function	7	6	2	0	2	0.6195	0.0615
PF3D7_0520000	40S_ribosomal_protein_S9,_putative	21	14	0	9	5	0.6175	0.0619
PF3D7_0922600	glutamine_synthetase,_putative	7	3	0	5	0	0.608	0.0623
PF3D7_0210100	60S_ribosomal_protein_L37ae,_putative	8	4	2	0	3	0.6075	0.0628
PF3D7_1323100	60S_ribosomal_protein_L6,_putative	23	11	0	8	7	0.6035	0.0632
PF3D7_0627800	acetyl-CoA_synthetase,_putative	51	42	5	14	12	0.6	0.0637
PF3D7_1442900	protein_transport_protein_SEC7,_putative	6	1	0	0	3	0.5975	0.0641
PF3D7_1447000	40S_ribosomal_protein_S5	37	23	2	12	11	0.596	0.0646
PF3D7_1108400	casein_kinase_2,_alpha_subunit	11	9	2	4	0	0.5935	0.065
PF3D7_1024800	exported_protein_3	5	2	0	2	0	0.5925	0.0655
PF3D7_0320800	ATP-dependent_RNA_helicase_DDX6	7	5	0	0	6	0.5905	0.0659
PF3D7_1342000	40S_ribosomal_protein_S6	18	19	0	9	7	0.588	0.0664
PF3D7_1360400	conserved_Plasmodium_protein,_unknown_function	7	2	4	0	0	0.572	0.0668
PF3D7_1408000	plasmepsin_II	48	27	15	3	16	0.567	0.0678
PF3D7_0807300	ras-related_protein_Rab-18	3	5	3	0	0	0.567	0.0678
PF3D7_0826700	receptor_for_activated_c_kinase	25	20	3	12	6	0.5645	0.0683
PF3D7_1017900	26S_proteasome_regulatory_subunit_p55,_putative	25	18	5	9	2	0.561	0.0693
PF3D7_0822600	protein_transport_protein_SEC23	25	23	0	20	0	0.561	0.0693
PF3D7_1347500	DNA/RNA-binding_protein_Alba_4	22	12	0	14	4	0.5595	0.0697
PF3D7_1426000	60S_ribosomal_protein_L21	13	12	3	0	9	0.556	0.0702
PF3D7_1438700	DNA_primase_small_subunit	5	1	0	2	0	0.55	0.0707
PF3D7_1126200	40S_ribosomal_protein_S18,_putative	17	16	0	7	8	0.549	0.0712
PF3D7_1311500	26S_protease_regulatory_subunit_7,_putative	36	27	12	13	6	0.546	0.0717
PF3D7_1033200	early_transcribed_membrane_protein_10.2	6	1	0	3	0	0.5415	0.0722
PF3D7_0312800	60S_ribosomal_protein_L26,_putative	5	5	0	0	7	0.54	0.0727
PF3D7_0507100	60S_ribosomal_protein_L4	36	32	4	8	19	0.535	0.0732
PF3D7_1349200	glutamate--tRNA_ligase,_putative	11	8	0	5	3	0.534	0.0737
PF3D7_0614500	60S_ribosomal_protein_L19	8	7	0	0	10	0.5305	0.0742
PF3D7_1408600	40S_ribosomal_protein_S8e,_putative	24	21	0	10	10	0.527	0.0748
PF3D7_1029600	adenosine_deaminase	4	1	0	0	2	0.525	0.0753
PF3D7_0320300	T-complex_protein_1_subunit_epsilon	39	24	5	13	14	0.522	0.0758
PF3D7_1241700	replication_factor_C_subunit_4,_putative	6	1	0	0	3	0.52	0.0763
PF3D7_1366900	conserved_protein,_unknown_function	4	3	0	2	0	0.517	0.0768
PF3D7_0503800	60S_ribosomal_protein_L31	5	4	0	0	5	0.511	0.0774
PF3D7_1368100	26S_proteasome_regulatory_subunit_RPN11,_putative	19	17	6	9	2	0.509	0.0779
PF3D7_1414300	60S_ribosomal_protein_L10,_putative	16	12	0	11	5	0.5015	0.0784
PF3D7_1308300	40S_ribosomal_protein_S27	5	5	3	0	2	0.501	0.079
PF3D7_1470900	proteasome_subunit_beta_type-2,_putative	6	3	0	4	0	0.4985	0.0795
PF3D7_0610400	histone_H3	2	3	2	0	0	0.4965	0.08

## Sheet: Nuclear IPs
Supplementary Data 4b. SAINT analysis of IPs from nucleus of PfPRMT5::PTP parasites
R: replicate, IP: immunoprecipitation, P: probability.
Gene ID	Protein Name	IP R1	IP R2	Control IP R1	Control IP R2	Control IP R3	P	FDR
PF3D7_1361000	protein_arginine_N-methyltransferase_5, (PfPRMT5)	137	143	0	0	2	1	0
PF3D7_1007700	AP2_domain_transcription_factor_AP2-I	22	17	0	0	0	1	0
PF3D7_0823300	histone_acetyltransferase_GCN5	13	10	0	0	0	1	0
PF3D7_1014600	transcriptional_coactivator_ADA2	9	10	0	0	0	1	0
PF3D7_1033700	bromodomain_protein_1 (BDP1)	3	3	0	0	0	0.967	0.0059
PF3D7_1228800	WD_repeat-containing_protein,_putative	4	4	0	0	0	0.9905	0.0019
PF3D7_1107800	AP2_domain_transcription_factor,_putative	19	14	0	0	0	1	0
PF3D7_1239200	AP2_domain_transcription_factor,_putative	41	26	0	0	0	1	0
PF3D7_0516800	AP2_domain_transcription_factor_AP2-O2,_putative	16	11	0	0	0	1	0
PF3D7_0500800	mature_parasite-infected_erythrocyte_surface_antigen	53	49	0	0	0	1	0
PF3D7_0826100	HECT-like_E3_ubiquitin_ligase,_putative	43	33	0	0	0	1	0
PF3D7_1468100	kelch_domain-containing_protein,_putative	38	45	0	0	0	1	0
PF3D7_0604500	conserved_Plasmodium_protein,_unknown_function	37	27	0	0	0	1	0
PF3D7_1233600	asparagine_and_aspartate_rich_protein_1	36	36	0	0	0	1	0
PF3D7_0624600	SNF2_helicase,_putative	35	26	0	0	0	1	0
PF3D7_1359600	conserved_Plasmodium_protein,_unknown_function	35	23	0	0	0	1	0
PF3D7_1023900	chromodomain-helicase-DNA-binding_protein_1_homolog,_putative	33	23	0	0	0	1	0
PF3D7_1103800	CCR4-NOT_transcription_complex_subunit_1,_putative	32	27	0	0	0	1	0
PF3D7_0704400	phosphoinositide-binding_protein,_putative	31	23	0	0	0	1	0
PF3D7_1417200	NOT_family_protein,_putative	30	26	2	0	0	1	0
PF3D7_1113400	ubiquitin_domain-containing_protein_DSK2,_putative	29	20	3	0	0	1	0
PF3D7_0817300	conserved_Plasmodium_protein,_unknown_function	25	17	0	0	0	1	0
PF3D7_0926100	protein_kinase,_putative	25	16	0	0	0	1	0
PF3D7_1130700	structural_maintenance_of_chromosomes_protein_1,_putative	25	28	0	0	0	1	0
PF3D7_1329500	conserved_protein,_unknown_function	24	13	0	0	0	1	0
PF3D7_1108600	endoplasmic_reticulum-resident_calcium_binding_protein	24	27	2	0	0	1	0
PF3D7_0510100	conserved_protein,_unknown_function	24	20	0	0	2	1	0
PF3D7_1107300	polyadenylate-binding_protein-interacting_protein_1,_putative	23	16	0	0	0	1	0
PF3D7_1427300	conserved_Plasmodium_protein,_unknown_function	23	16	0	0	0	1	0
PF3D7_1456500	conserved_Plasmodium_protein,_unknown_function	23	15	0	0	0	1	0
PF3D7_0804900	GTPase-activating_protein,_putative	22	19	0	0	0	1	0
PF3D7_1019000	eukaryotic_translation_initiation_factor_subunit_eIF2A,_putative	22	14	0	0	0	1	0
PF3D7_0515000	pre-mRNA-splicing_factor_CWC2,_putative	22	25	0	0	3	1	0
PF3D7_1119900	protein_transport_protein_SEC16,_putative	21	17	0	0	0	1	0
PF3D7_0414000	structural_maintenance_of_chromosomes_protein_3,_putative	20	26	0	0	0	1	0
PF3D7_1008100	zinc_finger_protein,_putative	20	15	0	0	0	1	0
PF3D7_0916700	RNA-binding_protein_musashi,_putative	20	27	0	2	0	1	0
PF3D7_1121100	conserved_protein,_unknown_function	18	11	0	0	0	1	0
PF3D7_1227100	DNA_helicase_60	18	14	0	0	0	1	0
PF3D7_0302100	serine/threonine_protein_kinase	17	8	0	0	0	1	0
PF3D7_0610200	RNA-binding_protein_25,_putative	17	13	0	0	0	1	0
PF3D7_0805700	serine/threonine_protein_kinase,_FIKK_family	17	11	0	0	0	1	0
PF3D7_0815800	vacuolar_protein_sorting-associated_protein_9,_putative	17	17	0	0	0	1	0
PF3D7_0816600	chaperone_protein_ClpB1	17	16	0	0	0	1	0
PF3D7_1403100	condensin_complex_subunit_1,_putative	17	11	0	0	0	1	0
PF3D7_0917000	merozoite_organizing_protein	16	22	0	0	0	1	0
PF3D7_1139300	AP2_domain_transcription_factor,_putative	16	12	0	0	0	1	0
PF3D7_1317100	DNA_replication_licensing_factor_MCM4	16	18	0	0	0	1	0
PF3D7_1245100	kinesin-13,_putative	15	12	0	0	0	1	0
PF3D7_1304100	DNA_ligase_I	15	10	0	0	0	1	0
PF3D7_1360800	falcilysin	15	10	0	0	0	1	0
PF3D7_1443000	serine/threonine_protein_kinase	15	12	0	0	0	1	0
PF3D7_1327800	ribose-phosphate_pyrophosphokinase,_putative	14	18	0	0	0	1	0
PF3D7_0303100	CLP1_P-loop_domain-containing_protein,_putative	13	13	0	0	0	1	0
PF3D7_0606600	conserved_Plasmodium_protein,_unknown_function	13	13	0	0	0	1	0
PF3D7_0725000	exonuclease_I,_putative	13	10	0	0	0	1	0
PF3D7_0726500	ubiquitin_carboxyl-terminal_hydrolase,_putative	13	11	0	0	0	1	0
PF3D7_0831700	heat_shock_protein_70	13	11	0	0	0	1	0
PF3D7_1145100	coatomer_subunit_gamma,_putative	13	10	0	0	0	1	0
PF3D7_1230000	TBC_domain-containing_protein,_putative	13	10	0	0	0	1	0
PF3D7_0215700	DNA-directed_RNA_polymerase_II_subunit_RPB2,_putative	12	14	0	0	0	1	0
PF3D7_0906600	zinc_finger_protein,_putative	12	8	0	0	0	1	0
PF3D7_1205500	zinc_finger_protein,_putative	12	10	0	0	0	1	0
PF3D7_1362200	RuvB-like_helicase_3	12	11	0	0	0	1	0
PF3D7_1426800	conserved_Plasmodium_protein,_unknown_function	12	9	0	0	0	1	0
PF3D7_1404900	conserved_Plasmodium_protein,_unknown_function	11	6	0	0	0	1	0
PF3D7_0318200	DNA-directed_RNA_polymerase_II_subunit_RPB1	10	7	0	0	0	1	0
PF3D7_0422500	pre-mRNA-splicing_helicase_BRR2,_putative	10	6	0	0	0	1	0
PF3D7_1016300	GBP130_protein	10	10	0	0	0	1	0
PF3D7_1143300	DNA-directed_RNA_polymerases_I_and_III_subunit_RPAC1,_putative	10	11	0	0	0	1	0
PF3D7_1234800	splicing_factor_3B_subunit_3,_putative	10	15	0	0	0	1	0
PF3D7_1316500	pre-mRNA-processing_factor_40,_putative	10	8	0	0	0	1	0
PF3D7_1453700	HSP90_co-chaperone_p23	10	12	0	0	0	1	0
PF3D7_0407800	conserved_Plasmodium_protein,_unknown_function	9	6	0	0	0	1	0
PF3D7_0723800	conserved_Plasmodium_protein,_unknown_function	9	7	0	0	0	1	0
PF3D7_0811300	CCR4-associated_factor_1	9	7	0	0	0	1	0
PF3D7_1003800	U5_small_nuclear_ribonucleoprotein_component,_putative	9	11	0	0	0	1	0
PF3D7_1420600	pantothenate_kinase_1,_putative	9	8	0	0	0	1	0
PF3D7_1437200	ribonucleoside-diphosphate_reductase_large_subunit,_putative	9	6	0	0	0	1	0
PF3D7_0405100	protein_transport_protein_Sec24B,_putative	8	10	0	0	0	1	0
PF3D7_0826500	ubiquitin_conjugation_factor_E4_B,_putative	8	12	0	0	0	1	0
PF3D7_0922100	ubiquitin-like_protein,_putative	8	17	0	0	0	1	0
PF3D7_1346400	VPS13_domain-containing_protein,_putative	8	11	0	0	0	1	0
PF3D7_0507600	protein_CAF40,_putative	7	11	0	0	0	1	0
PF3D7_1004300	E3_ubiquitin-protein_ligase,_putative	6	7	0	0	0	1	0
PF3D7_0527500	Hsc70-interacting_protein	64	57	0	2	17	0.9995	0.0001
PF3D7_0405400	pre-mRNA-processing-splicing_factor_8,_putative	16	17	0	0	3	0.999	0.0001
PF3D7_0820700	2-oxoglutarate_dehydrogenase_E1_component	13	5	0	0	0	0.999	0.0001
PF3D7_1037100	pyruvate_kinase_2	13	7	0	0	0	0.999	0.0001
PF3D7_0507700	nuclear_protein_localization_protein_4,_putative	12	18	0	0	0	0.9995	0.0001
PF3D7_0605100	RNA-binding_protein,_putative	12	9	0	0	0	0.9995	0.0001
PF3D7_0410800	conserved_Plasmodium_protein,_unknown_function	10	4	0	0	0	0.999	0.0001
PF3D7_1213900	conserved_Plasmodium_protein,_unknown_function	10	6	0	0	0	0.9995	0.0001
PF3D7_1441600	acid_cluster_protein_33_homologue,_putative	10	6	0	0	0	0.9995	0.0001
PF3D7_0310400	parasite-infected_erythrocyte_surface_protein	9	19	0	0	0	0.9995	0.0001
PF3D7_1304000	condensin_complex_subunit_2,_putative	9	8	0	0	0	0.999	0.0001
PF3D7_0810600	ATP-dependent_RNA_helicase_DBP1,_putative	8	6	0	0	0	0.999	0.0001
PF3D7_1210600	conserved_Plasmodium_protein,_unknown_function	8	8	0	0	0	0.9995	0.0001
PF3D7_1244600	ADP-ribosylation_factor_GTPase-activating_protein	8	8	0	0	0	0.999	0.0001
PF3D7_1016400	serine/threonine_protein_kinase,_FIKK_family	7	8	0	0	0	0.999	0.0001
PF3D7_1459600	conserved_Plasmodium_protein,_unknown_function	7	5	0	0	0	0.9995	0.0001
PF3D7_0110500	bromodomain_protein,_putative	6	5	0	0	0	0.9995	0.0001
PF3D7_0627700	transportin	6	6	0	0	0	0.999	0.0001
PF3D7_0813400	conserved_protein,_unknown_function	6	7	0	0	0	0.9995	0.0001
PF3D7_0703500	erythrocyte_membrane-associated_antigen	14	16	0	2	0	0.9985	0.0002
PF3D7_1003700	MKT1_domain-containing_protein,_putative	10	5	0	0	0	0.9985	0.0002
PF3D7_0202600	nucleic_acid_binding_protein,_putative	8	5	0	0	0	0.9985	0.0002
PF3D7_0907400	ATP-dependent_protease_ATPase_subunit_ClpY	7	6	0	0	0	0.9985	0.0002
PF3D7_1419400	conserved_Plasmodium_membrane_protein,_unknown_function	7	5	0	0	0	0.9985	0.0002
PF3D7_1443900	heat_shock_protein_90,_putative	7	7	0	0	0	0.9985	0.0002
PF3D7_0606000	conserved_Plasmodium_protein,_unknown_function	6	6	0	0	0	0.9985	0.0002
PF3D7_0707200	conserved_Plasmodium_protein,_unknown_function	6	5	0	0	0	0.9985	0.0002
PF3D7_0102200	ring-infected_erythrocyte_surface_antigen	7	5	0	0	0	0.998	0.0003
PF3D7_0727200	cysteine_desulfurase,_putative	7	5	0	0	0	0.998	0.0003
PF3D7_0727900	conserved_Plasmodium_protein,_unknown_function	6	8	0	0	0	0.998	0.0003
PF3D7_1022000	RNA-binding_protein,_putative	6	6	0	0	0	0.998	0.0003
PF3D7_1343900	U4/U6_small_nuclear_ribonucleoprotein_PRP4,_putative	6	6	0	0	0	0.998	0.0003
PF3D7_1343300	CDT1-like_protein,_putative	4	9	0	0	0	0.998	0.0003
PF3D7_1442900	protein_transport_protein_SEC7,_putative	17	14	0	0	3	0.9975	0.0004
PF3D7_1247500	serine/threonine_protein_kinase,_putative	11	4	0	0	0	0.9975	0.0004
PF3D7_1458500	spindle_assembly_abnormal_protein_4,_putative	8	4	0	0	0	0.9975	0.0004
PF3D7_1336900	tryptophan--tRNA_ligase	7	4	0	0	0	0.997	0.0004
PF3D7_0524300	conserved_Plasmodium_protein,_unknown_function	6	5	0	0	0	0.9975	0.0004
PF3D7_0911900	falstatin	6	6	0	0	0	0.9975	0.0004
PF3D7_1473700	nucleoporin_NUP116/NSP116,_putative	13	18	0	0	2	0.9965	0.0005
PF3D7_0905800	conserved_Plasmodium_protein,_unknown_function	4	4	0	0	0	0.9965	0.0005
PF3D7_0603100	RNA-binding_protein,_putative	9	4	0	0	0	0.996	0.0007
PF3D7_0704600	E3_ubiquitin-protein_ligase	8	5	0	0	0	0.996	0.0007
PF3D7_1117100	ubiquitin_carboxyl-terminal_hydrolase_UCH54	8	6	0	0	0	0.9955	0.0007
PF3D7_0529400	conserved_Plasmodium_protein,_unknown_function	7	3	0	0	0	0.996	0.0007
PF3D7_0917600	pre-mRNA-splicing_factor_ATP-dependent_RNA_helicase_PRP43,_putative	7	4	0	0	0	0.996	0.0007
PF3D7_0822100	mediator_of_RNA_polymerase_II_transcription_subunit_7,_putative	6	4	0	0	0	0.996	0.0007
PF3D7_0505500	DNA_mismatch_repair_protein_MSH6,_putative	5	4	0	0	0	0.996	0.0007
PF3D7_0927600	RNA-binding_protein,_putative	4	5	0	0	0	0.996	0.0007
PF3D7_1116300	peptidyl-prolyl_cis-trans_isomerase	8	4	0	0	0	0.9955	0.0008
PF3D7_1034000	Sec1_family_protein,_putative	6	6	0	0	0	0.9955	0.0008
PF3D7_1336800	nuclear_movement_protein,_putative	5	6	0	0	0	0.995	0.0008
PF3D7_1342400	casein_kinase_II_beta_chain	5	4	0	0	0	0.9955	0.0008
PF3D7_1017300	golgi_re-assembly_stacking_protein_1,_golgi_re-assembly_stacking_protein_2	4	5	0	0	0	0.9955	0.0008
PF3D7_1016200	Rab3_GTPase-activating_protein_non-catalytic_subunit,_putative	4	5	0	0	0	0.995	0.0009
PF3D7_1140100	V-type_proton_ATPase_subunit_F,_putative	4	5	0	0	0	0.995	0.0009
PF3D7_1417800	DNA_replication_licensing_factor_MCM2	22	19	0	4	0	0.9945	0.001
PF3D7_1149000	antigen_332,_DBL-like_protein	8	4	0	0	0	0.9945	0.001
PF3D7_0611400	SWIB/MDM2_domain-containing_protein	6	4	0	0	0	0.9945	0.001
PF3D7_1326400	translation_initiation_factor_eIF-2B_subunit_gamma,_putative	5	6	0	0	0	0.9945	0.001
PF3D7_0323700	U4/U6.U5_tri-snRNP-associated_protein_1,_putative	5	4	0	0	0	0.994	0.0011
PF3D7_0507800	conserved_protein,_unknown_function	3	5	0	0	0	0.994	0.0011
PF3D7_0212100	conserved_Plasmodium_protein,_unknown_function	6	3	0	0	0	0.9935	0.0012
PF3D7_1365900	ubiquitin-60S_ribosomal_protein_L40	4	6	0	0	0	0.9935	0.0012
PF3D7_0209100	patatin-like_phospholipase,_putative	8	3	0	0	0	0.993	0.0014
PF3D7_1235500	mRNA_methyltransferase,_putative	6	4	0	0	0	0.993	0.0014
PF3D7_0730500	conserved_Plasmodium_protein,_unknown_function	5	3	0	0	0	0.9925	0.0014
PF3D7_0517400	FACT_complex_subunit_SPT16,_putative	4	4	0	0	0	0.993	0.0014
PF3D7_1230800	pre-mRNA-splicing_regulator,_putative	4	5	0	0	0	0.9925	0.0014
PF3D7_1466100	protein_phosphatase_containing_kelch-like_domains	4	4	0	0	0	0.993	0.0014
PF3D7_0607600	spindle_assembly_abnormal_protein_6,_putative	3	5	0	0	0	0.993	0.0014
PF3D7_1473500	conserved_Plasmodium_protein,_unknown_function	9	3	0	0	0	0.992	0.0015
PF3D7_1031600	conserved_Plasmodium_protein,_unknown_function	6	3	0	0	0	0.992	0.0015
PF3D7_1312900	eukaryotic_translation_initation_factor_4_gamma	4	4	0	0	0	0.9915	0.0016
PF3D7_1423700	conserved_Plasmodium_protein,_unknown_function	15	11	0	2	0	0.991	0.0018
PF3D7_1205800	high_mobility_group_protein_B3,_putative	9	3	0	0	0	0.991	0.0018
PF3D7_0909600	conserved_protein,_unknown_function	8	3	0	0	0	0.991	0.0018
PF3D7_0809200	asparagine-rich_antigen_Pfa55-14	5	3	0	0	0	0.991	0.0018
PF3D7_1208900	protein_phosphatase_PPM11,_putative	14	11	0	0	2	0.9905	0.0019
PF3D7_1118200	heat_shock_protein_90,_putative	37	50	0	3	14	0.9905	0.0021
PF3D7_1447800	calponin_homology_domain-containing_protein,_putative	7	3	0	0	0	0.99	0.0021
PF3D7_0308600	pre-mRNA-processing_factor_19,_putative	5	3	0	0	0	0.9905	0.0021
PF3D7_1224000	GTP_cyclohydrolase_1	5	3	0	0	0	0.9905	0.0021
PF3D7_0811000	cullin-1,_putative	4	4	0	0	0	0.9905	0.0021
PF3D7_1103600	actin-like_protein,_putative	4	4	0	0	0	0.9905	0.0021
PF3D7_1010100	PI31_domain-containing_protein,_putative	7	3	0	0	0	0.9895	0.0023
PF3D7_1225200	conserved_Plasmodium_protein,_unknown_function	7	3	0	0	0	0.9895	0.0023
PF3D7_0714200	conserved_Plasmodium_protein,_unknown_function	6	3	0	0	0	0.9895	0.0023
PF3D7_0705400	DNA_replication_licensing_factor_MCM7	12	16	0	2	0	0.989	0.0024
PF3D7_0924400	conserved_Plasmodium_protein,_unknown_function	4	3	0	0	0	0.989	0.0024
PF3D7_1474800	proteasome_subunit_alpha_type-1,_putative	4	7	0	0	0	0.989	0.0024
PF3D7_0303000	N-ethylmaleimide-sensitive_fusion_protein	5	3	0	0	0	0.9885	0.0025
PF3D7_0406100	V-type_proton_ATPase_subunit_B	3	9	0	0	0	0.9885	0.0025
PF3D7_0716200	PDCD2_domain-containing_protein,_putative	9	3	0	0	0	0.9875	0.0027
PF3D7_1124400	U6_snRNA-associated_Sm-like_protein_LSm1,_putative	5	4	0	0	0	0.9875	0.0027
PF3D7_1465200	mediator_of_RNA_polymerase_II_transcription_subunit_4,_putative	5	3	0	0	0	0.9875	0.0027
PF3D7_0707700	E3_ubiquitin-protein_ligase,_putative	5	3	0	0	0	0.987	0.0029
PF3D7_0319400	kinesin-8,_putative	3	3	0	0	0	0.987	0.0029
PF3D7_1317200	AP2_domain_transcription_factor_AP2-G3,_putative	3	5	0	0	0	0.987	0.0029
PF3D7_1025300	conserved_protein,_unknown_function	12	15	2	0	0	0.9865	0.003
PF3D7_0505200	actin-like_protein,_putative	4	5	0	0	0	0.9865	0.003
PF3D7_1468800	splicing_factor_U2AF_large_subunit,_putative	3	8	0	0	0	0.9865	0.003
PF3D7_1128000	conserved_Plasmodium_protein,_unknown_function	6	3	0	0	0	0.986	0.0032
PF3D7_0716800	eukaryotic_translation_initiation_factor_3_subunit_I,_putative	4	5	0	0	0	0.986	0.0032
PF3D7_1463300	DNA_polymerase_alpha_subunit_B,_putative	4	3	0	0	0	0.986	0.0032
PF3D7_1231800	asparagine-rich_protein,_putative	4	3	0	0	0	0.984	0.0033
PF3D7_1105600	translocon_component_PTEX88	3	3	0	0	0	0.984	0.0033
PF3D7_1441400	FACT_complex_subunit_SSRP1,_putative	10	3	0	0	0	0.9835	0.0035
PF3D7_1134800	coatomer_subunit_delta	7	3	0	0	0	0.9835	0.0035
PF3D7_1107000	U6_snRNA-associated_Sm-like_protein_LSm4,_putative	5	3	0	0	0	0.983	0.0038
PF3D7_1217900	PPPDE_peptidase_domain-containing_protein,_putative	5	3	0	0	0	0.983	0.0038
PF3D7_0215100	RING_zinc_finger_protein,_putative	4	3	0	0	0	0.9825	0.0038
PF3D7_0402100	Plasmodium_exported_protein_(PHISTb),_unknown_function	4	3	0	0	0	0.983	0.0038
PF3D7_1414800	small_nuclear_ribonucleoprotein-associated_protein_B,_putative	3	6	0	0	0	0.983	0.0038
PF3D7_1308200	carbamoyl_phosphate_synthetase	25	23	2	2	4	0.9815	0.004
PF3D7_1107400	DNA_repair_protein_RAD51	3	4	0	0	0	0.9815	0.004
PF3D7_0202000	knob-associated_histidine-rich_protein	5	3	0	0	0	0.981	0.0042
PF3D7_1330800	RNA-binding_protein,_putative	3	4	0	0	0	0.981	0.0042
PF3D7_1453000	conserved_Plasmodium_protein,_unknown_function	3	3	0	0	0	0.981	0.0042
PF3D7_1215000	thioredoxin_peroxidase_2	3	4	0	0	0	0.979	0.0043
PF3D7_1307700	TOM1-like_protein,_putative	3	3	0	0	0	0.9805	0.0043
PF3D7_1227800	elongator_complex_protein_3,_putative	4	3	0	0	0	0.977	0.0044
PF3D7_0106800	ras-related_protein_Rab-5C	5	3	0	0	0	0.976	0.0045
PF3D7_0716300	conserved_protein,_unknown_function	3	3	0	0	0	0.9755	0.0046
PF3D7_1250300	vacuolar_protein_sorting-associated_protein_26,_putative	3	3	0	0	0	0.9745	0.0047
PF3D7_1230700	protein_transport_protein_SEC13	20	16	7	0	2	0.9725	0.0048
PF3D7_0617200	conserved_protein,_unknown_function	2	4	0	0	0	0.9725	0.0049
PF3D7_0424600	Plasmodium_exported_protein_(PHISTb),_unknown_function	4	2	0	0	0	0.971	0.0052
PF3D7_1123900	13_kDa_ribonucleoprotein-associated_protein,_putative	3	4	0	0	0	0.971	0.0052
PF3D7_1125800	kelch_domain-containing_protein,_putative	3	2	0	0	0	0.9685	0.0054
PF3D7_1438600	conserved_protein,_unknown_function	3	3	0	0	0	0.9685	0.0054
PF3D7_0729500	mRNA_(N6-adenosine)-methyltransferase,_putative	5	2	0	0	0	0.9675	0.0055
PF3D7_0309300	N2227-like_protein,_putative	2	4	0	0	0	0.9675	0.0057
PF3D7_0623100	nuclear_polyadenylated_RNA-binding_protein_NAB2,_putative	5	2	0	0	0	0.967	0.0059
PF3D7_1036900	conserved_Plasmodium_protein,_unknown_function	14	15	5	0	0	0.966	0.0063
PF3D7_1425900	conserved_Plasmodium_protein,_unknown_function	11	7	2	0	0	0.966	0.0063
PF3D7_0305200	conserved_Plasmodium_protein,_unknown_function	4	2	0	0	0	0.966	0.0063
PF3D7_1330300	DnaJ_protein,_putative	5	2	0	0	0	0.9655	0.0064
PF3D7_1007900	eukaryotic_translation_initiation_factor_3_subunit_D,_putative	12	8	0	2	0	0.965	0.0065
PF3D7_0629800	cullin-like_protein,_putative	2	3	0	0	0	0.964	0.0067
PF3D7_1422800	actin-related_protein,_putative	6	2	0	0	0	0.9635	0.0071
PF3D7_1237500	conserved_Plasmodium_protein,_unknown_function	4	2	0	0	0	0.9635	0.0071
PF3D7_1037600	TFIIH_basal_transcription_factor_complex_helicase_XPB_subunit,_putative	3	2	0	0	0	0.9635	0.0071
PF3D7_1027300	peroxiredoxin	6	2	0	0	0	0.963	0.0073
PF3D7_1115300	cysteine_proteinase_falcipain_2b	2	4	0	0	0	0.963	0.0073
PF3D7_0110600	phosphatidylinositol-4-phosphate_5-kinase	4	2	0	0	0	0.9625	0.0075
PF3D7_1440100	conserved_Plasmodium_protein,_unknown_function	4	2	0	0	0	0.962	0.0076
PF3D7_0517700	eukaryotic_translation_initiation_factor_3_subunit_B,_putative	6	2	0	0	0	0.961	0.0077
PF3D7_0420600	conserved_Plasmodium_protein,_unknown_function	3	2	0	0	0	0.96	0.008
PF3D7_1239000	HD_superfamily_phosphohydrolase_protein,_putative	3	2	0	0	0	0.96	0.008
PF3D7_0306100	conserved_Plasmodium_protein,_unknown_function	3	2	0	0	0	0.9595	0.0083
PF3D7_0520200	mediator_of_RNA_polymerase_II_transcription_subunit_17,_putative	2	4	0	0	0	0.9595	0.0083
PF3D7_0214100	protein_transport_protein_SEC31	22	21	4	3	4	0.959	0.0084
PF3D7_0612900	nucleolar_GTP-binding_protein_1,_putative	3	2	0	0	0	0.958	0.0086
PF3D7_0212300	peptide_chain_release_factor_subunit_1,_putative	4	2	0	0	0	0.9575	0.009
PF3D7_1367100	U1_small_nuclear_ribonucleoprotein_70_kDa_homolog,_putative	2	4	0	0	0	0.9575	0.009
PF3D7_1451900	ribosome_biogenesis_protein_TSR1,_putative	2	3	0	0	0	0.9575	0.009
PF3D7_0914900	BSD-domain_protein,_putative	2	3	0	0	0	0.956	0.0091
PF3D7_1002400	transformer-2_protein_homolog_beta,_putative	3	2	0	0	0	0.9555	0.0093
PF3D7_0802800	serine/threonine_protein_phosphatase_2B_catalytic_subunit_A	4	2	0	0	0	0.9555	0.0094
PF3D7_0815200	importin_subunit_beta,_putative	8	10	0	0	2	0.953	0.0099
PF3D7_0323600	conserved_Plasmodium_protein,_unknown_function	3	2	0	0	0	0.953	0.0099
PF3D7_0810300	protein_phosphatase_PPM5,_putative	2	3	0	0	0	0.953	0.0099
PF3D7_0602600	SAC3_domain-containing_protein,_putative	5	2	0	0	0	0.9525	0.01
PF3D7_1443100	conserved_Plasmodium_protein,_unknown_function	3	2	0	0	0	0.9515	0.0102
PF3D7_1111200	conserved_protein,_unknown_function	2	3	0	0	0	0.95	0.0103
PF3D7_0821600	polyribonucleotide_5'-hydroxyl-kinase_Clp1,_putative	2	3	0	0	0	0.949	0.0105
PF3D7_0301600	Plasmodium_exported_protein_(hyp1),_unknown_function	2	6	0	0	0	0.946	0.0107
PF3D7_1418000	ubiquitin_fusion_degradation_protein_1,_putative	2	3	0	0	0	0.945	0.0108
PF3D7_0815600	eukaryotic_translation_initiation_factor_3_subunit_G,_putative	2	3	0	0	0	0.9445	0.0112
PF3D7_1032100	mRNA-decapping_enzyme_subunit_1,_putative	2	6	0	0	0	0.9445	0.0112
PF3D7_0808100	AP-3_complex_subunit_delta,_putative	2	3	0	0	0	0.9435	0.0114
PF3D7_0812400	karyopherin_alpha	16	20	3	0	5	0.943	0.0115
PF3D7_0307700	conserved_Plasmodium_protein,_unknown_function	5	2	0	0	0	0.9425	0.0121
PF3D7_0415200	conserved_Plasmodium_protein,_unknown_function	5	2	0	0	0	0.9425	0.0121
PF3D7_1434300	Hsp70/Hsp90_organizing_protein	2	3	0	0	0	0.9425	0.0121
PF3D7_1427500	DNA_mismatch_repair_protein_MSH2,_putative	12	13	0	0	6	0.9415	0.0122
PF3D7_1025100	glutamine--fructose-6-phosphate_aminotransferase_[isomerizing],_putative	5	2	0	0	0	0.941	0.0124
PF3D7_1212700	eukaryotic_translation_initiation_factor_3_subunit_A,_putative	8	8	0	0	2	0.94	0.0128
PF3D7_0518500	ATP-dependent_RNA_helicase_DDX23,_putative	3	2	0	0	0	0.94	0.0128
PF3D7_1361100	protein_transport_protein_Sec24A	15	9	0	4	0	0.9395	0.013
PF3D7_0728000	eukaryotic_translation_initiation_factor_2_subunit_alpha	10	7	0	3	0	0.937	0.0131
PF3D7_1037500	dynamin-like_protein	2	2	0	0	0	0.9365	0.0133
PF3D7_1119400	ubiquitin-protein_ligase,_putative	8	6	2	0	0	0.9355	0.0135
PF3D7_0806500	DnaJ_protein,_putative	2	2	0	0	0	0.935	0.0137
PF3D7_1414000	26S_proteasome_regulatory_subunit_RPN13,_putative	7	7	2	0	0	0.933	0.0141
PF3D7_1352700	intron-binding_protein_aquarius,_putative	3	2	0	0	0	0.933	0.0141
PF3D7_1360900	RNA-binding_protein,_putative	8	7	0	0	2	0.9325	0.0145
PF3D7_0716000	RNA-binding_protein,_putative	2	2	0	0	0	0.9325	0.0145
PF3D7_1419700	conserved_Plasmodium_protein,_unknown_function	2	2	0	0	0	0.931	0.0147
PF3D7_0607000	translation_initiation_factor_IF-2,_putative	14	12	0	3	3	0.9305	0.0149
PF3D7_1360700	E3_SUMO-protein_ligase_PIAS,_putative	2	2	0	0	0	0.9285	0.0153
PF3D7_1419800	glutathione_reductase	2	2	0	0	0	0.9285	0.0153
PF3D7_0717600	conserved_Plasmodium_protein,_unknown_function	3	2	0	0	0	0.9265	0.0155
PF3D7_1472900	dihydroorotase,_putative	2	2	0	0	0	0.926	0.0157
PF3D7_1324800	dihydrofolate_synthase/folylpolyglutamate_synthase	2	2	0	0	0	0.9255	0.0161
PF3D7_1402700	U2_snRNP-associated_SURP_motif-containing_protein,_putative	2	2	0	0	0	0.9255	0.0161
PF3D7_1328500	alpha/beta-hydrolase,_putative	2	2	0	0	0	0.925	0.0163
PF3D7_0525800	inner_membrane_complex_protein_1g,_putative	2	2	0	0	0	0.924	0.0166
PF3D7_0420000	zinc_finger_protein,_putative	4	2	0	0	0	0.9235	0.0168
PF3D7_0310600	eukaryotic_translation_initiation_factor_3_subunit_K,_putative,_unspecified_product	2	2	0	0	0	0.9225	0.017
PF3D7_1358500	zinc_finger_protein,_putative	2	2	0	0	0	0.9205	0.0172
PF3D7_0323800	conserved_Plasmodium_protein,_unknown_function	7	2	0	0	0	0.92	0.0174
PF3D7_0418500	trafficking_protein_particle_complex_subunit_3,_putative	2	2	0	0	0	0.919	0.0179
PF3D7_1205600	tetratricopeptide_repeat_protein,_putative	2	2	0	0	0	0.919	0.0179
PF3D7_1011800	PRE-binding_protein	32	42	3	11	5	0.9185	0.0185
PF3D7_1426700	phosphoenolpyruvate_carboxylase	10	9	0	3	0	0.9185	0.0185
PF3D7_1346200	nuclear_import_protein_MOG1,_putative	2	2	0	0	0	0.9185	0.0185
PF3D7_1412100	mini-chromosome_maintenance_complex-binding_protein,_putative	10	6	0	2	0	0.918	0.0189
PF3D7_1414400	serine/threonine_protein_phosphatase_PP1	2	2	0	0	0	0.918	0.0189
PF3D7_0505000	MMS19-like_protein,_putative	3	2	0	0	0	0.9175	0.0191
PF3D7_1111900	Josephin_domain-containing_protein,_putative	2	2	0	0	0	0.9125	0.0194
PF3D7_0423800	cysteine-rich_protective_antigen	2	2	0	0	0	0.9115	0.0196
PF3D7_0718500	prefoldin_subunit_3,_putative	2	2	0	0	0	0.9115	0.0198
PF3D7_1230400	ATP-dependent_protease_subunit_ClpQ	2	2	0	0	0	0.9105	0.0201
PF3D7_1420700	surface_protein_P113	11	6	2	0	0	0.9075	0.0203
PF3D7_0711000	AAA_family_ATPase,_CDC48_subfamily	2	2	0	0	0	0.9055	0.0206
PF3D7_1212000	glutathione_peroxidase-like_thioredoxin_peroxidase	2	2	0	0	0	0.9035	0.0208
PF3D7_1248700	conserved_Plasmodium_protein,_unknown_function	2	2	0	0	0	0.903	0.0211
PF3D7_0527000	DNA_replication_licensing_factor_MCM3,_putative	14	11	0	8	0	0.9005	0.0213
PF3D7_0528100	AP-1_complex_subunit_beta,_putative	2	2	0	0	0	0.9	0.0216
PF3D7_1010200	DNA2/NAM7_helicase,_putative	2	2	0	0	0	0.896	0.0221
PF3D7_1218200	conserved_Plasmodium_protein,_unknown_function	2	3	0	0	0	0.896	0.0221
PF3D7_0613500	AP-3_complex_subunit_beta,_putative	2	2	0	0	0	0.8875	0.0224
PF3D7_0413700	lysine_decarboxylase-like_protein,_putative	6	6	0	0	2	0.8865	0.0227
PF3D7_0610400	histone_H3	7	4	2	0	0	0.8795	0.023
PF3D7_0903200	ras-related_protein_RAB7	8	8	4	0	0	0.8785	0.0233
PF3D7_1116700	dipeptidyl_aminopeptidase_1	7	8	0	3	0	0.876	0.0236
PF3D7_0108000	proteasome_subunit_beta_type-3,_putative	1	4	0	0	0	0.8735	0.024
PF3D7_1213800	proline--tRNA_ligase	21	18	0	6	6	0.8735	0.0243
PF3D7_0317800	26S_proteasome_non-ATPase_regulatory_subunit_9,_putative	6	7	0	0	3	0.872	0.0246
PF3D7_1324700	SNARE_protein,_putative	3	1	0	0	0	0.8685	0.025
PF3D7_1213200	mediator_of_RNA_polymerase_II_transcription_subunit_18,_putative	1	3	0	0	0	0.8655	0.0253
PF3D7_0818900	heat_shock_protein_70	378	290	119	202	135	0.8575	0.0257
PF3D7_0627900	ribonuclease_P_protein_subunit_p29,_putative	3	1	0	0	0	0.857	0.0264
PF3D7_1143600	conserved_Plasmodium_protein,_unknown_function	2	1	0	0	0	0.857	0.0264
PF3D7_0519000	histone_RNA_hairpin-binding_protein,_putative	2	1	0	0	0	0.8555	0.0268
PF3D7_0312300	26S_proteasome_regulatory_subunit_RPN12,_putative	7	5	3	0	0	0.8535	0.0275
PF3D7_0313000	conserved_Plasmodium_protein,_unknown_function	3	1	0	0	0	0.8535	0.0275
PF3D7_1320500	SNARE_protein,_putative	2	1	0	0	0	0.8505	0.0279
PF3D7_0804800	peptidyl-prolyl_cis-trans_isomerase	2	1	0	0	0	0.85	0.0283
PF3D7_0406200	sexual_stage-specific_protein_precursor	3	1	0	0	0	0.8465	0.0286
PF3D7_1433300	chromatin_assembly_factor_1_P55_subunit,_putative	4	1	0	0	0	0.846	0.029
PF3D7_1103700	casein_kinase_II_beta_chain	1	5	0	0	0	0.8455	0.0294
PF3D7_1410700	conserved_protein,_unknown_function	3	1	0	0	0	0.8455	0.0298
PF3D7_1008800	nucleolar_protein_5,_putative	8	5	0	3	0	0.845	0.0302
PF3D7_1307000	exosome_complex_component_RRP40,_putative	1	3	0	0	0	0.8445	0.0305
PF3D7_1224300	polyadenylate-binding_protein_1,_putative	42	49	9	7	18	0.844	0.0317
PF3D7_0828500	translation_initiation_factor_eIF-2B_subunit_alpha,_putative	3	1	0	0	0	0.844	0.0317
PF3D7_0923000	DNA-directed_RNA_polymerase_II_subunit_RPB3,_putative	3	1	0	0	0	0.844	0.0317
PF3D7_1343100	conserved_Plasmodium_protein,_unknown_function	2	1	0	0	0	0.841	0.032
PF3D7_0931200	selenoprotein	1	2	0	0	0	0.8405	0.0324
PF3D7_1247400	peptidyl-prolyl_cis-trans_isomerase_FKBP35	2	1	0	0	0	0.8395	0.0328
PF3D7_1450100	signal_recognition_particle_subunit_SRP54	3	1	0	0	0	0.839	0.0332
PF3D7_0808400	coatomer_subunit_epsilon,_putative	2	1	0	0	0	0.8375	0.0336
PF3D7_0816200	vacuolar_protein_sorting-associated_protein_2,_putative	1	2	0	0	0	0.8365	0.0339
PF3D7_1328800	transcriptional_regulatory_protein_sir2a	2	1	0	0	0	0.836	0.0343
PF3D7_0501300	skeleton-binding_protein_1	1	2	0	0	0	0.836	0.0347
PF3D7_1209800	ATP_synthase_mitochondrial_F1_complex_assembly_factor_1,_putative	2	1	0	0	0	0.834	0.0355
PF3D7_0807000	YEATS_domain-containing_protein,_putative	1	3	0	0	0	0.834	0.0355
PF3D7_0813300	conserved_protein,_unknown_function	4	10	0	2	0	0.8335	0.0366
PF3D7_0110400	DNA-directed_RNA_polymerase_II_subunit_RPB9,_putative	2	1	0	0	0	0.8335	0.0366
PF3D7_0819900	U6_snRNA-associated_Sm-like_protein_LSm3,_putative	1	3	0	0	0	0.8335	0.0366
PF3D7_0719000	conserved_protein,_unknown_function	2	1	0	0	0	0.83	0.0374
PF3D7_1437500	conserved_Plasmodium_membrane_protein,_unknown_function	1	2	0	0	0	0.83	0.0374
PF3D7_0810500	protein_phosphatase_PPM7,_putative	2	1	0	0	0	0.8295	0.0377
PF3D7_0213100	protein_SIS1	13	15	0	6	3	0.829	0.0381
PF3D7_1213700	DNA-directed_RNA_polymerases_I,_II,_and_III_subunit_RPABC3,_putative	1	2	0	0	0	0.8285	0.0389
PF3D7_1402400	zinc_finger_protein,_putative	1	3	0	0	0	0.8285	0.0389
PF3D7_0501200	parasite-infected_erythrocyte_surface_protein	2	1	0	0	0	0.827	0.0392
PF3D7_1460600	inner_membrane_complex_sub-compartment_protein_3	1	2	0	0	0	0.826	0.0396
PF3D7_1409800	CUGBP_Elav-like_family_member_2,_putative	3	1	0	0	0	0.8255	0.04
PF3D7_0510400	PDCD2_domain-containing_protein,_putative	1	3	0	0	0	0.8245	0.0408
PF3D7_1340600	RNA_lariat_debranching_enzyme,_putative	1	3	0	0	0	0.8245	0.0408
PF3D7_1312600	2-oxoisovalerate_dehydrogenase_subunit_alpha,_mitochondrial,_putative	2	1	0	0	0	0.824	0.0411
PF3D7_1203700	nucleosome_assembly_protein	10	10	4	0	2	0.8235	0.0415
PF3D7_0914400	conserved_protein,_unknown_function	1	2	0	0	0	0.8215	0.0423
PF3D7_1367600	ribosome_biogenesis_protein_MRT4,_putative	1	2	0	0	0	0.8215	0.0423
PF3D7_0807500	proteasome_subunit_alpha_type-6,_putative	6	4	0	2	0	0.8205	0.043
PF3D7_0527600	conserved_Plasmodium_protein,_unknown_function	2	1	0	0	0	0.8205	0.043
PF3D7_0621500	ribonuclease_P/MRP_protein_subunit_RPP1,_putative	7	1	0	0	0	0.82	0.0434
PF3D7_0822800	U5_small_nuclear_ribonucleoprotein_40_kDa_protein,_putative	1	2	0	0	0	0.8195	0.0438
PF3D7_1317300	conserved_Plasmodium_protein,_unknown_function	1	2	0	0	0	0.8195	0.0441
PF3D7_0910800	cytosolic_Fe-S_cluster_assembly_factor_NBP35,_putative	2	1	0	0	0	0.817	0.0445
PF3D7_0218500	small_nuclear_ribonucleoprotein_Sm_D2,_putative	2	1	0	0	0	0.8165	0.0449
PF3D7_0616200	kinetochore_protein_NDC80,_putative	2	1	0	0	0	0.816	0.0453
PF3D7_0526200	ADP-ribosylation_factor_GTPase-activating_protein,_putative	5	1	0	0	0	0.8155	0.0456
PF3D7_0936800	Plasmodium_exported_protein_(PHISTc),_unknown_function	2	1	0	0	0	0.814	0.0464
PF3D7_1201500	GPN-loop_GTPase,_putative	1	2	0	0	0	0.814	0.0464
PF3D7_0201800	knob_associated_heat_shock_protein_40	1	2	0	0	0	0.813	0.0468
PF3D7_1331700	glutamine--tRNA_ligase,_putative	7	6	0	0	3	0.813	0.0471
PF3D7_0616800	malate:quinone_oxidoreductase	6	8	0	0	5	0.812	0.0475
PF3D7_0905900	coatomer_subunit_beta,_putative	9	12	0	4	3	0.8115	0.0479
PF3D7_0522100	conserved_Plasmodium_protein,_unknown_function	3	1	0	0	0	0.811	0.0483
PF3D7_1472600	protein_disulfide-isomerase	4	1	0	0	0	0.811	0.0486
PF3D7_0912800	tRNA_(adenine(58)-N(1))-methyltransferase_non-catalytic_subunit_TRM6,_putative	1	2	0	0	0	0.8105	0.049
PF3D7_1474500	splicing_factor_3A_subunit_1,_putative	3	1	0	0	0	0.81	0.0497
PF3D7_1314900	general_transcription_factor_IIH_subunit_2	2	1	0	0	0	0.81	0.0497
PF3D7_1440700	AP-3_complex_subunit_mu,_putative	2	1	0	0	0	0.8075	0.0501
PF3D7_0925900	parasitophorous_vacuolar_protein_5,_putative	28	21	9	0	11	0.805	0.0509
PF3D7_0620500	cleavage_stimulation_factor_subunit_1,_putative	1	2	0	0	0	0.805	0.0509
PF3D7_0304400	60S_ribosomal_protein_L44	1	2	0	0	0	0.8045	0.0512
PF3D7_1438500	cleavage_and_polyadenylation_specificity_factor_subunit_3,_putative	2	1	0	0	0	0.8045	0.0516
PF3D7_0803200	filament_assembling_protein,_putative	2	1	0	0	0	0.8035	0.0531
PF3D7_1241900	tetratricopeptide_repeat_protein,_putative	2	1	0	0	0	0.8035	0.0531
PF3D7_0403100	regulator_of_chromosome_condensation,_putative	1	2	0	0	0	0.8035	0.0531
PF3D7_0532300	Plasmodium_exported_protein_(PHISTb),_unknown_function	1	2	0	0	0	0.8035	0.0531
PF3D7_1366300	conserved_Plasmodium_protein,_unknown_function	7	9	0	5	0	0.803	0.0534
PF3D7_0315100	eukaryotic_translation_initiation_factor_4E	7	11	3	2	0	0.8015	0.0542
PF3D7_1226900	parasitophorous_vacuolar_protein_2	1	2	0	0	0	0.8015	0.0542
PF3D7_0316500	kinetochore_protein_NUF2,_putative	1	2	0	0	0	0.7995	0.0545
PF3D7_1457300	MA3_domain-containing_protein,_putative	2	1	0	0	0	0.798	0.0549
PF3D7_1451000	conserved_Plasmodium_protein,_unknown_function	2	1	0	0	0	0.7965	0.0553
PF3D7_1356400	phosphatase_2A_regulatory_subunit-related_protein,_putative	4	1	0	0	0	0.795	0.0557
PF3D7_1451800	sortilin	3	1	0	0	0	0.794	0.056
PF3D7_0415900	60S_ribosomal_protein_L15,_putative	7	8	0	0	5	0.793	0.0572
PF3D7_0917500	conserved_protein,_unknown_function	1	2	0	0	0	0.793	0.0572
PF3D7_1209400	cytosolic_iron-sulfur_protein_assembly_protein_1,_putative	1	3	0	0	0	0.793	0.0572
PF3D7_0625600	poly(A)_polymerase_PAP,_putative	1	2	0	0	0	0.791	0.0579
PF3D7_0924700	splicing_factor_3A_subunit_3,_putative	1	4	0	0	0	0.791	0.0579
PF3D7_0321600	ATP-dependent_RNA_helicase_DDX42,_putative	1	2	0	0	0	0.79	0.0583
PF3D7_1475600	bromodomain_protein,_putative	2	1	0	0	0	0.789	0.0587
PF3D7_1359400	CUGBP_Elav-like_family_member_1	1	2	0	0	0	0.787	0.059
PF3D7_0309600	60S_acidic_ribosomal_protein_P2	4	7	3	0	0	0.7835	0.0594
PF3D7_1121700	protein_GCN20	1	2	0	0	0	0.7815	0.0598
PF3D7_0802300	periodic_tryptophan_protein_2,_putative	3	1	0	0	0	0.7805	0.0606
PF3D7_1123200	leucine-rich_repeat_protein	2	1	0	0	0	0.7805	0.0606
PF3D7_0321500	peptidase,_putative	1	3	0	0	0	0.7785	0.061
PF3D7_0919000	nucleosome_assembly_protein	10	5	2	2	0	0.773	0.0614
PF3D7_1244200	RNA_polymerase_II_transcription_factor_B_subunit_2,_putative	2	1	0	0	0	0.771	0.0618
PF3D7_0519800	EELM2_domain-containing_protein,_putative	1	5	0	0	0	0.77	0.0622
PF3D7_0608900	conserved_Plasmodium_protein,_unknown_function	2	1	0	0	0	0.7665	0.0626
PF3D7_1209200	U6_snRNA-associated_Sm-like_protein_LSm7,_putative	3	5	0	2	0	0.765	0.063
PF3D7_0503200	conserved_Plasmodium_protein,_unknown_function	1	2	0	0	0	0.7645	0.0638
PF3D7_1329400	AMP_deaminase,_putative	1	2	0	0	0	0.7645	0.0638
PF3D7_0630600	conserved_protein,_unknown_function	1	3	0	0	0	0.7605	0.0643
PF3D7_1249300	protein_phosphatase_PPM4,_putative	1	2	0	0	0	0.76	0.0647
PF3D7_1021900	PHAX_domain-containing_protein,_putative	11	7	0	3	2	0.7595	0.0659
PF3D7_1123500	golgi_protein_2	3	1	0	0	0	0.7595	0.0659
PF3D7_1344100	TLD_domain-containing_protein,_putative	1	2	0	0	0	0.7595	0.0659
PF3D7_0603400	trophozoite_exported_protein_1	2	1	0	0	0	0.756	0.0663
PF3D7_1233900	sentrin-specific_protease_1	2	1	0	0	0	0.755	0.0667
PF3D7_0619400	cell_division_cycle_protein_48_homologue,_putative	53	54	4	9	33	0.754	0.0672
PF3D7_0727100	conserved_protein,_unknown_function	2	1	0	0	0	0.752	0.0676
PF3D7_0827900	protein_disulfide_isomerase	14	20	2	6	3	0.75	0.0684
PF3D7_1138000	conserved_Plasmodium_protein,_unknown_function	2	2	0	0	0	0.75	0.0684
PF3D7_0303200	HAD_superfamily_protein,_putative	5	1	0	0	0	0.75	0.0689
PF3D7_0731600	acyl-CoA_synthetase	6	1	0	0	0	0.7495	0.0693
PF3D7_0422700	eukaryotic_initiation_factor_4A-III,_putative	7	8	0	2	3	0.749	0.0697
PF3D7_0629400	polyadenylate-binding_protein_3,_putative	6	1	0	0	0	0.7485	0.0701
PF3D7_0709600	ribonucleases_P/MRP_protein_subunit_POP1,_putative	1	3	0	0	0	0.745	0.0705
PF3D7_1110200	pre-mRNA-processing_factor_6,_putative	1	3	0	0	0	0.744	0.071
PF3D7_0910100	exportin-7,_putative	12	11	9	0	3	0.7435	0.0714
PF3D7_0308900	splicing_factor_3B_subunit_1,_putative	3	1	0	0	0	0.74	0.0718
PF3D7_0903900	60S_ribosomal_protein_L32	7	4	0	0	6	0.7395	0.0722
PF3D7_1455500	AP-1_complex_subunit_gamma,_putative	5	4	0	2	0	0.7375	0.0727
PF3D7_1353900	proteasome_subunit_alpha_type-7,_putative	6	8	0	5	0	0.7355	0.0731
PF3D7_1335700	conserved_oligomeric_Golgi_complex_subunit_3,_putative	3	1	0	0	0	0.731	0.0735
PF3D7_1445900	ATP-dependent_RNA_helicase_DDX5,_putative	4	4	0	2	0	0.7305	0.074
PF3D7_0606700	coatomer_alpha_subunit,_putative	14	7	0	3	3	0.7295	0.0744
PF3D7_1108700	heat_shock_protein_J2	29	35	8	3	17	0.7285	0.0749
PF3D7_1006800	single-strand_telomeric_DNA-binding_protein_GBP2,_putative	4	3	0	0	2	0.7195	0.0753
PF3D7_0317000	proteasome_subunit_alpha_type-3,_putative	5	6	0	4	0	0.7175	0.0758
PF3D7_1222300	endoplasmin,_putative	40	39	5	19	16	0.714	0.0763
PF3D7_1236100	clustered-asparagine-rich_protein	14	20	2	6	5	0.714	0.0767
PF3D7_1407800	plasmepsin_IV	22	19	9	5	6	0.7085	0.0772
PF3D7_1355100	DNA_replication_licensing_factor_MCM6	7	7	0	2	3	0.704	0.0777
PF3D7_0320800	ATP-dependent_RNA_helicase_DDX6	6	7	0	0	6	0.704	0.0782
PF3D7_0929200	RNA-binding_protein,_putative	13	8	2	0	7	0.698	0.0787
PF3D7_0807800	26S_proteasome_regulatory_subunit_RPN10,_putative	16	16	6	0	7	0.6965	0.0792
PF3D7_1010600	eukaryotic_translation_initiation_factor_2_subunit_beta	5	3	0	3	0	0.6935	0.0797
PF3D7_1116800	heat_shock_protein_101	12	6	4	3	0	0.6905	0.0802
PF3D7_1004000	60S_ribosomal_protein_L13,_putative	7	13	0	0	8	0.689	0.0807
PF3D7_0608500	proteasome_subunit_alpha_type-2,_putative	7	7	0	3	2	0.6865	0.0812
PF3D7_1437700	succinyl-CoA_ligase,_putative	5	5	0	3	0	0.6835	0.0817
PF3D7_0820000	Snf2-related_CBP_activator,_putative	4	1	0	0	0	0.67	0.0822
PF3D7_1110400	RNA-binding_protein,_putative	2	1	0	0	0	0.6665	0.0828
PF3D7_1126900	small_nuclear_ribonucleoprotein_F,_putative	2	3	0	2	0	0.666	0.0833
PF3D7_0503500	protein_kinase,_putative	5	3	0	2	0	0.6655	0.0839
PF3D7_1368900	conserved_protein,_unknown_function	3	3	2	0	0	0.6645	0.0844
PF3D7_1357000	elongation_factor_1-alpha	138	160	39	95	79	0.6615	0.0849
PF3D7_0915400	ATP-dependent_6-phosphofructokinase	67	55	10	24	38	0.6575	0.0855
PF3D7_0306800	T-complex_protein_1_subunit_beta	26	25	0	13	17	0.6555	0.086
PF3D7_1144900	ras-related_protein_Rab-6	10	5	8	0	0	0.655	0.0866
PF3D7_0709700	prodrug_activation_and_resistance_esterase	10	10	3	5	0	0.6545	0.0877
PF3D7_1343700	kelch_protein_K13	3	8	0	0	3	0.6545	0.0877
PF3D7_1325100	phosphoribosylpyrophosphate_synthetase	28	31	4	12	12	0.652	0.0882
PF3D7_0217800	40S_ribosomal_protein_S26	3	4	0	0	3	0.647	0.0888
PF3D7_1235300	CCR4-NOT_transcription_complex_subunit_4,_putative	2	1	0	0	0	0.646	0.0894
PF3D7_0814000	60S_ribosomal_protein_L13-2,_putative	9	10	0	0	11	0.6435	0.0899
PF3D7_0524000	karyopherin_beta	34	34	11	11	7	0.642	0.0905
PF3D7_0307100	40S_ribosomal_protein_S12,_putative	3	8	4	0	0	0.6405	0.0911
PF3D7_0822600	protein_transport_protein_SEC23	20	26	0	20	0	0.64	0.0916
PF3D7_0108300	conserved_Plasmodium_protein,_unknown_function	16	15	8	0	9	0.6305	0.0922
PF3D7_1033200	early_transcribed_membrane_protein_10.2	5	2	0	3	0	0.6285	0.0928
PF3D7_0706000	importin-7,_putative	10	7	3	0	5	0.628	0.0934
PF3D7_1468900	zinc_finger_protein,_putative	10	4	0	7	0	0.6255	0.0939
PF3D7_1120000	conserved_protein,_unknown_function	3	4	0	2	0	0.625	0.0945
PF3D7_0811400	conserved_protein,_unknown_function	5	8	0	7	0	0.624	0.0951
PF3D7_0214000	T-complex_protein_1_subunit_theta	14	16	0	9	4	0.623	0.0957
PF3D7_0825000	conserved_Plasmodium_protein,_unknown_function	1	2	0	0	0	0.6215	0.0963
PF3D7_0730900	EMP1-trafficking_protein	3	1	0	0	0	0.621	0.0968
PF3D7_1012700	NLI_interacting_factor-like_phosphatase,_putative	4	4	0	3	0	0.62	0.098
PF3D7_0719600	60S_ribosomal_protein_L11a,_putative	4	5	0	0	4	0.62	0.098
PF3D7_1110500	vacuolar_protein_sorting-associated_protein_35,_putative	3	8	0	3	0	0.614	0.0986
PF3D7_1015600	heat_shock_protein_60	30	28	16	11	10	0.6105	0.0992
PF3D7_1228600	merozoite_surface_protein_9	17	17	15	0	2	0.609	0.0998
PF3D7_0923900	polyadenylate-binding_protein_2,_putative	3	2	2	0	0	0.607	0.1004
PF3D7_1109900	60S_ribosomal_protein_L36	3	4	0	0	4	0.604	0.101
PF3D7_0505100	trafficking_protein_particle_complex_subunit_8,_putative	7	1	0	0	0	0.5935	0.1016
PF3D7_0519500	CCR4_domain-containing_protein_1,_putative	4	1	0	0	0	0.5925	0.1022
PF3D7_1008900	adenylate_kinase	8	4	0	8	0	0.583	0.1028
PF3D7_1135400	conserved_Plasmodium_protein,_unknown_function	8	10	2	3	4	0.5825	0.1035
PF3D7_1417500	H/ACA_ribonucleoprotein_complex_subunit_4,_putative	4	2	0	3	0	0.5815	0.1041
PF3D7_1323400	60S_ribosomal_protein_L23	5	2	0	0	3	0.569	0.1048
PF3D7_1410200	CTP_synthase	5	3	0	3	0	0.5655	0.1054
PF3D7_0822300	small_nuclear_ribonucleoprotein_G,_putative	1	3	0	2	0	0.5605	0.1061
PF3D7_1453800	glucose-6-phosphate_dehydrogenase-6-phosphogluconolactonase	7	3	0	0	5	0.5595	0.1067
PF3D7_0320900	histone_H2A.Z	10	2	0	2	2	0.557	0.1081
PF3D7_1305000	MCL1_domain-containing_protein,_putative	6	7	7	0	0	0.557	0.1081
PF3D7_1223100	cAMP-dependent_protein_kinase_regulatory_subunit	3	3	0	4	0	0.5545	0.1087
PF3D7_0306900	40S_ribosomal_protein_S23,_putative	7	5	0	4	3	0.5525	0.1094
PF3D7_1006700	conserved_Plasmodium_protein,_unknown_function	5	3	2	0	2	0.552	0.1101
PF3D7_1320800	dihydrolipoyllysine-residue_succinyltransferase_component_of_2-oxoglutarate_dehydrogenase_complex	4	4	2	0	2	0.5515	0.1107
PF3D7_1452000	rhoptry_neck_protein_2	2	1	0	0	0	0.5505	0.1114
PF3D7_1206200	eukaryotic_translation_initiation_factor_3_subunit_C,_putative	7	4	0	6	0	0.5465	0.1121
PF3D7_0409600	replication_protein_A1,_large_subunit	7	2	0	3	0	0.5445	0.1127
PF3D7_1008400	26S_protease_regulatory_subunit_4,_putative	15	15	7	3	7	0.5305	0.1134
PF3D7_1311900	V-type_proton_ATPase_catalytic_subunit_A	13	13	2	6	5	0.5295	0.1141
PF3D7_0307200	60S_ribosomal_protein_L7,_putative	12	16	0	5	14	0.529	0.1148
PF3D7_1451100	elongation_factor_2	49	51	14	27	23	0.5275	0.1162
PF3D7_1441200	60S_ribosomal_protein_L1,_putative	11	11	3	5	6	0.5275	0.1162
PF3D7_1105000	histone_H4	14	4	0	0	8	0.527	0.1169
PF3D7_1211700	DNA_replication_licensing_factor_MCM5,_putative	4	5	0	6	0	0.518	0.1176
PF3D7_0934500	V-type_proton_ATPase_subunit_E,_putative	3	1	0	2	0	0.5175	0.1183
PF3D7_0611800	conserved_Plasmodium_protein,_unknown_function	6	1	0	0	0	0.516	0.119
PF3D7_0625400	conserved_Plasmodium_protein,_unknown_function	1	7	0	0	3	0.514	0.1197
PF3D7_1238100	calcyclin_binding_protein,_putative	12	6	0	12	0	0.512	0.1204
PF3D7_1461300	40S_ribosomal_protein_S28e,_putative	1	2	2	0	0	0.5095	0.1211
PF3D7_0935900	ring-exported_protein_1	2	6	0	4	0	0.5015	0.1218
PF3D7_1366900	conserved_protein,_unknown_function	4	1	0	2	0	0.5	0.1226
PF3D7_0702500	Plasmodium_exported_protein,_unknown_function	2	3	3	0	0	0.4965	0.124
PF3D7_1438700	DNA_primase_small_subunit	2	2	0	2	0	0.4965	0.124
PF3D7_1456700	conserved_Plasmodium_protein,_unknown_function	5	1	2	0	0	0.495	0.1247
PF3D7_1138500	protein_phosphatase_PPM2	13	14	5	0	12	0.4925	0.1254
PF3D7_1008000	histone_deacetylase_2	2	1	0	0	0	0.4925	0.1262
PF3D7_0322000	peptidyl-prolyl_cis-trans_isomerase	3	2	0	0	3	0.492	0.1269
PF3D7_1027800	60S_ribosomal_protein_L3	13	18	0	8	15	0.4915	0.1276
PF3D7_0831400	Plasmodium_exported_protein,_unknown_function	3	1	0	0	3	0.4835	0.1283
PF3D7_1320600	ras-related_protein_Rab-11A	4	5	6	0	0	0.4835	0.1291
PF3D7_1408000	plasmepsin_II	23	24	15	3	16	0.483	0.1298
PF3D7_1211900	non-SERCA-type_Ca2+_-transporting_P-ATPase	41	51	52	0	12	0.4805	0.1305
PF3D7_0705700	40S_ribosomal_protein_S29,_putative	3	4	0	5	0	0.4745	0.1312
PF3D7_1103100	60S_acidic_ribosomal_protein_P1,_putative	3	5	0	3	2	0.469	0.1327
PF3D7_0807900	tyrosine--tRNA_ligase	2	3	0	4	0	0.469	0.1327
PF3D7_1331800	60S_ribosomal_protein_L23,_putative	9	8	0	5	6	0.4685	0.1335
PF3D7_0807300	ras-related_protein_Rab-18	1	4	3	0	0	0.4625	0.1342
PF3D7_0812700	U1_small_nuclear_ribonucleoprotein_C,_putative	4	0	0	0	0	0.458	0.135

## Sheet: Shared proteins
Supplementary Data S4c. Shared PfPRMT5-associated proteins in nuclear and cytosol.
Gene ID	Protein Name	Gene Name or Symbol	Cyto	Nucl	Function
PF3D7_0102200	ring-infected erythrocyte surface antigen	RESA	y	y	binding splicing factors
PF3D7_0110500	bromodomain protein, putative	N/A		y
PF3D7_0110600	phosphatidylinositol-4-phosphate 5-kinase	PIP5K	y
PF3D7_0202000	knob-associated histidine-rich protein	KAHRP	y	y	nuclear proteome, binding HDA2
PF3D7_0202600	nucleic acid binding protein, putative	N/A	y	y
PF3D7_0209100	patatin-like phospholipase, putative	N/A	y
PF3D7_0212300	peptide chain release factor subunit 1, putative	N/A	y
PF3D7_0214100	protein transport protein SEC31	SEC31	y		COPII
PF3D7_0215100	RING zinc finger protein, putative	N/A	y	y
PF3D7_0215700	DNA-directed RNA polymerase II subunit RPB2, putative	RPB2		y
PF3D7_0302100	serine/threonine protein kinase	SRPK1	y	y
PF3D7_0303000	N-ethylmaleimide-sensitive fusion protein	NSF	y		vesicular trafficking
PF3D7_0303100	CLP1 P-loop domain-containing protein, putative	N/A		y	rRNA processing
PF3D7_0305200	conserved Plasmodium protein, unknown function	N/A	y
PF3D7_0306100	conserved Plasmodium protein, unknown function	N/A	y
PF3D7_0308600	pre-mRNA-processing factor 19, putative	PRPF19	y	y	splisosome and protein ubiquitination
PF3D7_0309300	N2227-like protein, putative	N/A	y	y	binding PRP22 (pre-mRNA-splicing factor ATP-dependent RNA helicase PRP22, putative)
PF3D7_0318200	DNA-directed RNA polymerase II subunit RPB1	RPB1		y
PF3D7_0323600	conserved Plasmodium protein, unknown function	N/A	y
PF3D7_0402100	Plasmodium exported protein (PHISTb), unknown function	N/A	y
PF3D7_0405100	protein transport protein Sec24B, putative	SEC24B	y		COPII
PF3D7_0405400	pre-mRNA-processing-splicing factor 8, putative	PRPF8	y	y
PF3D7_0406100	V-type proton ATPase subunit B	N/A	y	y	vacuolar acidification
PF3D7_0407800	conserved Plasmodium protein, unknown function	N/A	y
PF3D7_0414000	structural maintenance of chromosomes protein 3, putative	SMC3		y
PF3D7_0422500	pre-mRNA-splicing helicase BRR2, putative	BRR2		y	spliceosomal complex
PF3D7_0500800	mature parasite-infected erythrocyte surface antigen	MESA	y	y	nuclear proteome
PF3D7_0507600	protein CAF40, putative	CAF40	y	y	CCR4-NOT complex
PF3D7_0507700	nuclear protein localization protein 4, putative	NPL4	y	y	ER, ubiquitin-dependent ERAD pathway
PF3D7_0507800	conserved protein, unknown function	N/A	y
PF3D7_0510100	conserved protein, unknown function	N/A	y	y
PF3D7_0515000	pre-mRNA-splicing factor CWC2, putative	CWC2		y	spliceosomal complex
PF3D7_0516800	AP2 domain transcription factor AP2-O2, putative	ApiAP2		y
PF3D7_0517400	FACT complex subunit SPT16, putative	FACT-L		y	transcription
PF3D7_0520200	mediator of RNA polymerase II transcription subunit 17, putative	MED17		y	mediator complex
PF3D7_0524300	conserved Plasmodium protein, unknown function	N/A	y
PF3D7_0527500	Hsc70-interacting protein	HIP	y	y	protein refolding
PF3D7_0603100	RNA-binding protein, putative	N/A	y	y
PF3D7_0604500	conserved Plasmodium protein, unknown function	N/A	y	y	nucleotide binding;protein binding
PF3D7_0605100	RNA-binding protein, putative	N/A	y	y
PF3D7_0606000	conserved Plasmodium protein, unknown function	N/A	y	y
PF3D7_0606600	conserved Plasmodium protein, unknown function	N/A	y
PF3D7_0607600	spindle assembly abnormal protein 6, putative	SAS6	y	y	mitotic spindle organization
PF3D7_0610200	RNA-binding protein 25, putative	RBM25	y	y	mRNA processing
PF3D7_0611400	SWIB/MDM2 domain-containing protein	SWIB	y	y	Mito, chromosome assembly
PF3D7_0612900	nucleolar GTP-binding protein 1, putative	NOG1		y	nucleolus, large subunit precursor
PF3D7_0627700	transportin	N/A	y	y	apicoplast;nuclear pore
PF3D7_0629800	cullin-like protein, putative	N/A	y		osmiophilic body,ubiquitin-dependent protein catabolic process
PF3D7_0704400	phosphoinositide-binding protein, putative	N/A	y	y	nuclear proteome
PF3D7_0704600	E3 ubiquitin-protein ligase	UT	y		ER or Golgi, ubiquitin-protein transferase activity
PF3D7_0705400	DNA replication licensing factor MCM7	MCM7	y	y	DNA replication initiation
PF3D7_0707200	conserved Plasmodium protein, unknown function	N/A	y
PF3D7_0707700	E3 ubiquitin-protein ligase, putative	N/A	y	y	nuclear proteome, binding RAD23, protein ubiquitination
PF3D7_0716200	PDCD2 domain-containing protein, putative	N/A	y	y	binding SAS4 (spindle assembly abnormal protein 4, putative)
PF3D7_0716800	eukaryotic translation initiation factor 3 subunit I, putative	EIF3I	y	y	eukaryotic translation initiation factor 3 complex
PF3D7_0723800	conserved Plasmodium protein, unknown function	N/A	y
PF3D7_0725000	exonuclease I, putative	N/A		y	DNA repair
PF3D7_0726500	ubiquitin carboxyl-terminal hydrolase, putative	N/A	y	y	nuclear proteome, binding SET1, protein deubiquitination
PF3D7_0727900	conserved Plasmodium protein, unknown function	N/A	y
PF3D7_0802800	serine/threonine protein phosphatase 2B catalytic subunit A	CNA	y
PF3D7_0804900	GTPase-activating protein, putative	N/A	y	y	nuclear proteome, COPI
PF3D7_0805700	serine/threonine protein kinase, FIKK family	FIKK8	y	y	nuclear proteome
PF3D7_0809200	asparagine-rich antigen Pfa55-14	pfa55-14	y
PF3D7_0810600	ATP-dependent RNA helicase DBP1, putative	DBP1		y
PF3D7_0811000	cullin-1, putative	CUL1	y	y	ubiquitin-dependent protein catabolic process
PF3D7_0811300	CCR4-associated factor 1	CAF1	y	y	CCR4-NOT complex;CCR4-NOT core complex
PF3D7_0813400	conserved protein, unknown function	N/A		y	mRNA binding
PF3D7_0815200	importin subunit beta, putative	N/A		y	nuclear pore
PF3D7_0815800	vacuolar protein sorting-associated protein 9, putative	VPS9	y	y	Golgi to endosome transport
PF3D7_0817300	conserved Plasmodium protein, unknown function	N/A	y	y	nuclear proteome
PF3D7_0822100	mediator of RNA polymerase II transcription subunit 7, putative	MED7		y	mediator complex
PF3D7_0823300	histone acetyltransferase GCN5	GCN5		y	histone H3 acetylation
PF3D7_0826100	HECT-like E3 ubiquitin ligase, putative	HEUL	y	y	binding SIP2, CHD1, ubiquitin-protein transferase activity
PF3D7_0826500	ubiquitin conjugation factor E4 B, putative	UBE4B	y		protein ubiquitination
PF3D7_0831700	heat shock protein 70	HSP70x	y	y	nuclear proteome, MC
PF3D7_0906600	zinc finger protein, putative	N/A		y	mRNA processing
PF3D7_0914900	BSD-domain protein, putative	N/A		y
PF3D7_0916700	RNA-binding protein musashi, putative	HoMu	y	y	mRNA binding
PF3D7_0917000	merozoite organizing protein	MOP	y		apical part of cell
PF3D7_0917600	pre-mRNA-splicing factor ATP-dependent RNA helicase PRP43, putative	PRP43		y
PF3D7_0922100	ubiquitin-like protein, putative	N/A	y	y
PF3D7_0926100	protein kinase, putative	N/A	y
PF3D7_1002400	transformer-2 protein homolog beta, putative	TRA2B		y	spliceosomal complex
PF3D7_1003700	MKT1 domain-containing protein, putative	N/A		y	DNA repair
PF3D7_1003800	U5 small nuclear ribonucleoprotein component, putative	EFTUD2		y	U4/U6 x U5 tri-snRNP complex
PF3D7_1004300	E3 ubiquitin-protein ligase, putative	N/A	y	y	nuclear proteome, protein ubiquitination
PF3D7_1007700	AP2 domain transcription factor AP2-I	AP2-I		y
PF3D7_1016200	Rab3 GTPase-activating protein non-catalytic subunit, putative	N/A	y
PF3D7_1016300	GBP130 protein	GBP130	y	y	nuclear proteome
PF3D7_1019000	eukaryotic translation initiation factor subunit eIF2A, putative	N/A	y	y	nuclear proteome
PF3D7_1022000	RNA-binding protein, putative	N/A	y	y
PF3D7_1023900	chromodomain-helicase-DNA-binding protein 1 homolog, putative	CHD1		y
PF3D7_1027300	peroxiredoxin	nPrx	y	y	oxidation-reduction process
PF3D7_1031600	conserved Plasmodium protein, unknown function	GEXP15	y	y	cell adhesion;splicing
PF3D7_1103600	actin-like protein, putative	ALP2a	y	y
PF3D7_1103800	CCR4-NOT transcription complex subunit 1, putative	NOT1	y	y	CCR4-NOT complex
PF3D7_1107000	U6 snRNA-associated Sm-like protein LSm4, putative	LSM4		y	U4/U6 x U5 tri-snRNP complex
PF3D7_1107300	polyadenylate-binding protein-interacting protein 1, putative	PAIP1	y	y	mRNA binding
PF3D7_1107400	DNA repair protein RAD51	RAD51		y	DNA repair
PF3D7_1107800	AP2 domain transcription factor, putative	ApiAP2		y
PF3D7_1113400	ubiquitin domain-containing protein DSK2, putative	DSK2	y	y	ubiquitin-dependent ERAD pathway
PF3D7_1116300	peptidyl-prolyl cis-trans isomerase	CYP19C	y	y	nuclear proteome, protein folding
PF3D7_1117100	ubiquitin carboxyl-terminal hydrolase UCH54	UCH54	y		protein deneddylation
PF3D7_1119900	protein transport protein SEC16, putative	SEC16	y	y	COPI, nuclear pore
PF3D7_1121100	conserved protein, unknown function	N/A	y
PF3D7_1123900	13 kDa ribonucleoprotein-associated protein, putative	SNU13		y	mRNA splicing
PF3D7_1124400	U6 snRNA-associated Sm-like protein LSm1, putative	LSM1		y	RNA splicing, mRNA cap binding complex
PF3D7_1128000	conserved Plasmodium protein, unknown function	N/A	y
PF3D7_1130700	structural maintenance of chromosomes protein 1, putative	SMC1		y	mitotic sister chromatid segregation
PF3D7_1139300	AP2 domain transcription factor, putative	ApiAP2		y
PF3D7_1140100	V-type proton ATPase subunit F, putative	N/A	y	y	nuclear proteome, vacuolar acidification
PF3D7_1143300	DNA-directed RNA polymerases I and III subunit RPAC1, putative	RPC40		y	transcription
PF3D7_1145100	coatomer subunit gamma, putative	SEC21	y	y	COPI, nuclear proteome
PF3D7_1205500	zinc finger protein, putative	N/A	y	y
PF3D7_1208900	protein phosphatase PPM11, putative	PPM11	y	y
PF3D7_1210600	conserved Plasmodium protein, unknown function	N/A	y	y
PF3D7_1213900	conserved Plasmodium protein, unknown function	N/A	y
PF3D7_1217900	PPPDE peptidase domain-containing protein, putative	N/A	y
PF3D7_1224000	GTP cyclohydrolase 1	GCH1	y	y	folic acid-containing compound biosynthetic process
PF3D7_1225200	conserved Plasmodium protein, unknown function	N/A		y
PF3D7_1227800	elongator complex protein 3, putative	ELP3	y	y	mitochondrial outer membrane
PF3D7_1230000	TBC domain-containing protein, putative	N/A	y
PF3D7_1230700	protein transport protein SEC13	SEC13	y	y	ER, nuclear pore
PF3D7_1230800	pre-mRNA-splicing regulator, putative	N/A		y	mRNA methylation
PF3D7_1231800	asparagine-rich protein, putative	N/A	y	y	mRNA binding
PF3D7_1233600	asparagine and aspartate rich protein 1	AARP1	y
PF3D7_1234800	splicing factor 3B subunit 3, putative	SF3B3		y	U2 snRNP
PF3D7_1235500	mRNA methyltransferase, putative	N/A	y	y
PF3D7_1239200	AP2 domain transcription factor, putative	ApiAP2		y
PF3D7_1244600	ADP-ribosylation factor GTPase-activating protein	ARFGAP	y
PF3D7_1245100	kinesin-13, putative	KLP8	y	y	microtubule-based movement
PF3D7_1247500	serine/threonine protein kinase, putative	N/A	y		protein phosphorylation
PF3D7_1250300	vacuolar protein sorting-associated protein 26, putative	VPS26	y		retromer complex
PF3D7_1304000	condensin complex subunit 2, putative	N/A	y	y	cell division;mitotic cell cycle;mitotic chromosome condensation
PF3D7_1304100	DNA ligase I	LigI	y	y	Apico, replication fork, DNA repair
PF3D7_1307700	TOM1-like protein, putative	N/A		y
PF3D7_1308200	carbamoyl phosphate synthetase	cpsSII	y		'de novo' pyrimidine nucleobase biosynthetic process;glutamate catabolic process
PF3D7_1312900	eukaryotic translation initation factor 4 gamma	EIF4G	y	y
PF3D7_1316500	pre-mRNA-processing factor 40, putative	PRP40		y
PF3D7_1317100	DNA replication licensing factor MCM4	MCM4		y	MCM complex
PF3D7_1326400	translation initiation factor eIF-2B subunit gamma, putative	N/A	y		eukaryotic translation initiation factor 2B complex
PF3D7_1329500	conserved protein, unknown function	N/A		y
PF3D7_1330800	RNA-binding protein, putative	N/A	y	y
PF3D7_1336800	nuclear movement protein, putative	NUDC		y
PF3D7_1342400	casein kinase II beta chain	CK2beta2	y	y	protein kinase CK2 complex
PF3D7_1343300	CDT1-like protein, putative	N/A		y	nucleus;replication fork
PF3D7_1343900	U4/U6 small nuclear ribonucleoprotein PRP4, putative	PRPF4		y	U4/U6 x U5 tri-snRNP complex
PF3D7_1359600	conserved Plasmodium protein, unknown function	N/A	y	y
PF3D7_1361000	protein arginine N-methyltransferase 5, putative	PRMT5	y	y
PF3D7_1362200	RuvB-like helicase 3	RUVB3	y	y
PF3D7_1365900	ubiquitin-60S ribosomal protein L40	N/A	y	y
PF3D7_1403100	condensin complex subunit 1, putative	CND1		y
PF3D7_1414800	small nuclear ribonucleoprotein-associated protein B, putative	SMB1		y	nucleus;spliceosomal complex
PF3D7_1417200	NOT family protein, putative	N/A	y	y
PF3D7_1417800	DNA replication licensing factor MCM2	MCM2	y	y	MCM complex
PF3D7_1419400	conserved Plasmodium membrane protein, unknown function	N/A	y
PF3D7_1420600	pantothenate kinase 1, putative	PANK1	y		coenzyme A biosynthetic process
PF3D7_1422800	actin-related protein, putative	ARP4a	y	y
PF3D7_1423700	conserved Plasmodium protein, unknown function	N/A	y	y
PF3D7_1425900	conserved Plasmodium protein, unknown function	N/A		y	DNA replication
PF3D7_1426800	conserved Plasmodium protein, unknown function	N/A	y
PF3D7_1427300	conserved Plasmodium protein, unknown function	N/A	y	y
PF3D7_1437200	ribonucleoside-diphosphate reductase large subunit, putative	N/A	y	y	oxidation-reduction process
PF3D7_1438600	conserved protein, unknown function	N/A	y
PF3D7_1441400	FACT complex subunit SSRP1, putative	FACT-S		y
PF3D7_1443000	serine/threonine protein kinase	SRPK2	y	y
PF3D7_1451900	ribosome biogenesis protein TSR1, putative	TSR1		y	ribosome biogenesis
PF3D7_1453000	conserved Plasmodium protein, unknown function	N/A	y
PF3D7_1453700	HSP90 co-chaperone p23	P23	y		chaperone
PF3D7_1456500	conserved Plasmodium protein, unknown function	N/A		y
PF3D7_1458500	spindle assembly abnormal protein 4, putative	SAS4	y	y
PF3D7_1463300	DNA polymerase alpha subunit B, putative	N/A		y	DNA replication
PF3D7_1465200	mediator of RNA polymerase II transcription subunit 4, putative	MED4		y	mediator complex
PF3D7_1466100	protein phosphatase containing kelch-like domains	PPKL	y	y
PF3D7_1468100	kelch domain-containing protein, putative	N/A		y
PF3D7_1468800	splicing factor U2AF large subunit, putative	U2AF2		y	spliceosomal complex
PF3D7_1474800	proteasome subunit alpha type-1, putative	N/A	y	y	proteasome core complex

## Sheet: Functional categories cytosol
Supplementary Data 4d. Functional categories of PfPRMT5 associated proteins in the PfPRMT5::PTP cytosol.
Gene ID	Protein Name	Gene Name	Cyto	Nucl	Function
PF3D7_0218500	small nuclear ribonucleoprotein Sm D2, putative	SNRPD2		y	spliceosome
PF3D7_0909800	small nuclear ribonucleoprotein Sm D3, putative	SNRPD3		y	mRNA splicing
PF3D7_1124400	U6 snRNA-associated Sm-like protein LSm1, putative	LSM1		y	RNA splicing, mRNA cap binding complex
PF3D7_0520300	U6 snRNA-associated Sm-like protein LSm2, putative	LSM2		y	U6 snRNP
PF3D7_0819900	U6 snRNA-associated Sm-like protein LSm3, putative	LSM3		y	U4/U6 x U5 tri-snRNP complex
PF3D7_1107000	U6 snRNA-associated Sm-like protein LSm4, putative	LSM4		y	U4/U6 x U5 tri-snRNP complex
PF3D7_1468800	splicing factor U2AF large subunit, putative	U2AF2		y	U2, spliceosomal complex
PF3D7_1234800	splicing factor 3B subunit 3, putative	SF3B3		y	U2 snRNP
PF3D7_0308900	splicing factor 3B subunit 1, putative	SF3B1		y	U2 snRNP
PF3D7_1402700	U2 snRNP-associated SURP motif-containing protein, putative	SR140		y	RNA processing
PF3D7_1407300	pre-mRNA-splicing factor 38B, putative	PRP38B		y	U5, spliceosomal complex
PF3D7_0405400	pre-mRNA-processing-splicing factor 8, putative	PRPF8	y	y	U5
PF3D7_0422500	pre-mRNA-splicing helicase BRR2, putative	BRR2		y	U5, spliceosomal complex
PF3D7_0822800	U5 small nuclear ribonucleoprotein 40 kDa protein, putative	SNRNP40		y	catalytic step 2 spliceosome
PF3D7_1352700	intron-binding protein aquarius, putative	AQR		y	catalytic step 2 spliceosome
PF3D7_1003800	U5 small nuclear ribonucleoprotein component, putative	EFTUD2		y	U4/U6 x U5 tri-snRNP complex
PF3D7_1123900	13 kDa ribonucleoprotein-associated protein, putative	SNU13		y	U4/U6, mRNA splicing
PF3D7_1343900	U4/U6 small nuclear ribonucleoprotein PRP4, putative	PRPF4		y	U4/U6 x U5 tri-snRNP complex
PF3D7_1414800	small nuclear ribonucleoprotein-associated protein B, putative	SMB1		y	nucleus;spliceosomal complex
PF3D7_0308600	pre-mRNA-processing factor 19, putative	PRPF19	y	y	splisosome and protein ubiquitination
PF3D7_0515000	pre-mRNA-splicing factor CWC2, putative	CWC2		y	spliceosomal complex
PF3D7_0917600	pre-mRNA-splicing factor ATP-dependent RNA helicase PRP43, putative	PRP43		y
PF3D7_1230800	pre-mRNA-splicing regulator, putative	N/A		y	mRNA methylation
PF3D7_1316500	pre-mRNA-processing factor 40, putative	PRP40		y
PF3D7_0623600	transcription or splicing factor-like protein, putative	N/A		y	RNA splicing
PF3D7_1340600	RNA lariat debranching enzyme, putative	DBR1	y
PF3D7_1002400	transformer-2 protein homolog beta, putative	TRA2B		y	spliceosomal complex
PF3D7_0309300	N2227-like protein, putative	N/A	y	y	binding PRP22 (pre-mRNA-splicing factor ATP-dependent RNA helicase PRP22, putative)
PF3D7_0526500	conserved Plasmodium protein, unknown function	N/A	y	y	spliceosomal complex
PF3D7_0415500	nuclear cap-binding protein subunit 2, putative	CBP20		y	mRNA splicing, via spliceosome
PF3D7_0513200	conserved Plasmodium protein, unknown function	N/A		y	spliceosomal snRNP assembly
PF3D7_0606500	polypyrimidine tract-binding protein, putative	PTB	y	y	regulation of RNA splicing
PF3D7_1119800	alternative splicing factor ASF-1, putative	ASF1		y	alternative mRNA splicing, via spliceosome
PF3D7_0716000	RNA-binding protein, putative	N/A		y	mRNA processing, RRM and SR domain
PF3D7_1110400	RNA-binding protein, putative	N/A		y	mRNA binding, RRM and SR domain
PF3D7_0519500	CCR4 domain-containing protein 1, putative	CCR4-1	y	y	CCR4-NOT complex
PF3D7_0811300	CCR4-associated factor 1	CAF1	y	y	CCR4-NOT complex;CCR4-NOT core complex
PF3D7_1103800	CCR4-NOT transcription complex subunit 1, putative	NOT1	y	y	CCR4-NOT complex
PF3D7_1235300	CCR4-NOT transcription complex subunit 4, putative	NOT4	y	y
PF3D7_1417200	NOT family protein, putative	N/A	y	y
PF3D7_0507600	protein CAF40, putative	CAF40	y	y	CCR4-NOT complex
PF3D7_0916700	RNA-binding protein musashi, putative	HoMu	y	y	mRNA binding
PF3D7_1032100	mRNA-decapping enzyme subunit 1, putative	DCP1	y
PF3D7_1308900	mRNA-decapping enzyme 2, putative	DCP2	y
PF3D7_1327200	ribonuclease P protein subunit RPR2, putative	RPR2	y
PF3D7_1364500	exosome complex component RRP45, putative	RRP45	y		exosome (RNase complex)
PF3D7_1005500	regulator of nonsense transcripts 1, putative	UPF1	y		nonsense-mediated decay
PF3D7_0620500	cleavage stimulation factor subunit 1, putative	N/A	y		mRNA cleavage stimulating factor complex
PF3D7_0109200	cleavage and polyadenylation specificity factor subunit 5, putative	CFIM25	y
PF3D7_1009200	ribonuclease, putative	N/A	y	y
PF3D7_1438500	cleavage and polyadenylation specificity factor subunit 3, putative	CPSF3		y	mRNA polyadenylation
PF3D7_0629400	polyadenylate-binding protein 3, putative	PABP3	y
PF3D7_0627900	ribonuclease P protein subunit p29, putative	POP4	y		ribonuclease P complex
PF3D7_1107300	polyadenylate-binding protein-interacting protein 1, putative	PAIP1	y	y	mRNA binding
PF3D7_1409800	CUGBP Elav-like family member 2, putative	CELF2	y	y	P granule;nucleus
PF3D7_0625600	poly(A) polymerase PAP, putative	PAP		y	RNA polyadenylation
PF3D7_0317700	CPSF (cleavage and polyadenylation specific factor), subunit A, putative	N/A		y	pre-mRNA 3'-end processing
PF3D7_0603100	RNA-binding protein, putative	N/A	y	y
PF3D7_0605100	RNA-binding protein, putative	N/A	y	y
PF3D7_0610200	RNA-binding protein 25, putative	RBM25	y	y	mRNA processing
PF3D7_1330800	RNA-binding protein, putative	N/A	y	y
PF3D7_1022000	RNA-binding protein, putative	N/A	y	y
PF3D7_1360900	RNA-binding protein, putative	N/A		y
PF3D7_0810600	ATP-dependent RNA helicase DBP1, putative	DBP1		y
PF3D7_0310500	ATP-dependent RNA helicase DHX57, putative	DHX57	y
PF3D7_0321600	ATP-dependent RNA helicase DDX42, putative	DDX42	y
PF3D7_1445900	ATP-dependent RNA helicase DDX5, putative	DDX5	y
PF3D7_0909900	helicase SKI2W, putative	N/A	y
PF3D7_1010200	DNA2/NAM7 helicase, putative	N/A	y
PF3D7_0205400	PCI domain-containing protein, putative	N/A	y	y	mRNA export and proteosome
PF3D7_1359400	CUGBP Elav-like family member 1	CELF1	y	y	RNA binding;mRNA binding
PF3D7_1231800	asparagine-rich protein, putative	N/A	y	y	mRNA binding
PF3D7_1235500	mRNA methyltransferase, putative	N/A	y	y
PF3D7_0906600	zinc finger protein, putative	N/A		y	mRNA processing
PF3D7_1021900	PHAX domain-containing protein, putative	N/A		y	mRNA binding
PF3D7_1457300	MA3 domain-containing protein, putative	N/A	y	y	Apico, nucleus
PF3D7_0813400	conserved protein, unknown function	N/A		y	mRNA binding
PF3D7_0819000	conserved Plasmodium protein, unknown function	N/A		y	RNA binding
PF3D7_0510100	conserved protein, unknown function	N/A	y	y
PF3D7_0604500	conserved Plasmodium protein, unknown function	N/A	y	y	nucleotide binding;protein binding
PF3D7_0303100	CLP1 P-loop domain-containing protein, putative	N/A		y	rRNA processing
PF3D7_0418700	RNA-binding protein NOB1, putative	N/A		y	rRNA processing;ribosomal small subunit biogenesis
PF3D7_1367600	ribosome biogenesis protein MRT4, putative	N/A		y	ribosomal large subunit biogenesis
PF3D7_0630500	ribosome biogenesis protein YTM1, putative	YTM1		y	ribosomal large subunit biogenesis
PF3D7_1008800	nucleolar protein 5, putative	NOP5		y	nucleolus, rRNA processing
PF3D7_1340300	nucleolar complex protein 2, putative	N/A		y
PF3D7_1107700	pescadillo homolog	PES		y	ribosome biogenesis
PF3D7_1109400	essential nuclear protein 1, putative	ENP1		y	nucleolus;preribosome, small subunit precursor
PF3D7_1251500	ATP-dependent RNA helicase DRS1, putative	DRS1		y	ribosomal large subunit assembly
PF3D7_1405800	ribosome biogenesis protein BOP1, putative	BOP1		y	rRNA processing
PF3D7_1429400	rRNA (adenosine-2'-O-)-methyltransferase, putative	N/A		y
PF3D7_1451900	ribosome biogenesis protein TSR1, putative	TSR1		y	ribosome biogenesis
PF3D7_1445200	ATP-dependent RNA helicase MAK5, putative	MAK5		y	ribosomal large subunit biogenesis
PF3D7_0612900	nucleolar GTP-binding protein 1, putative	NOG1		y	nucleolus, large subunit precursor
PF3D7_1469300	pre-rRNA-processing protein PNO1, putative	PNO1		y
PF3D7_0908600	ribosomal RNA methyltransferase, putative	N/A	y
PF3D7_1333600	U3 small nucleolar RNA-associated protein 4, putative	UTP4		y	nucleolus;small-subunit processome
PF3D7_1013100	U3 small nucleolar RNA-associated protein 13, putative	UTP13		y	nucleolus, rRNA processing, small-subunit processome
PF3D7_1448000	U3 small nucleolar RNA-associated protein 12, putative	UTP12		y	nucleolus;small-subunit processome
PF3D7_1357700	U3 small nucleolar RNA-associated protein 21, putative	UTP21		y	nucleolus, rRNA processing
PF3D7_1315700	tRNA (adenine(58)-N(1))-methyltransferase catalytic subunit TRM61, putative	GCD14	y	y	tRNA methylation
PF3D7_0821600	polyribonucleotide 5'-hydroxyl-kinase Clp1, putative	CLP1		y	tRNA splicing
PF3D7_0709600	ribonucleases P/MRP protein subunit POP1, putative	POP1	y		tRNA 5'-leader removal,ribonuclease MRP complex;ribonuclease P complex
PF3D7_0704200	tRNA m5C-methyltransferase, putative	N/A	y
PF3D7_0621500	ribonuclease P/MRP protein subunit RPP1, putative	RPP1	y		tRNA processing;ribonuclease MRP complex;ribonuclease P complex
PF3D7_1206600	DNA-directed RNA polymerase III subunit RPC2, putative	RPC2		y	transcription
PF3D7_1143300	DNA-directed RNA polymerases I and III subunit RPAC1, putative	RPC40		y	transcription
PF3D7_1134700	DNA-directed RNA polymerase I subunit RPA2, putative	RPA2		y	transcription
PF3D7_0929000	transcription initiation factor TFIID subunit 7, putative	TAF7		y	transcription factor TFIID complex
PF3D7_1213700	DNA-directed RNA polymerases I, II, and III subunit RPABC3, putative	RPB8		y	transcription
PF3D7_0110400	DNA-directed RNA polymerase II subunit RPB9, putative	RPB9		y
PF3D7_0215700	DNA-directed RNA polymerase II subunit RPB2, putative	RPB2		y
PF3D7_0318200	DNA-directed RNA polymerase II subunit RPB1	RPB1		y
PF3D7_0509400	RNA polymerase I	RNAPI		y
PF3D7_0517400	FACT complex subunit SPT16, putative	FACT-L		y	transcription
PF3D7_0923000	DNA-directed RNA polymerase II subunit RPB3, putative	RPB3		y	transcription
PF3D7_1012700	NLI interacting factor-like phosphatase, putative	NIF4		y	RNA Pol II bigensis
PF3D7_1458800	DNA-directed RNA polymerase III subunit RPC5, putative	N/A		y	transcription
PF3D7_1406200	transcription elongation factor SPT6, putative	SPT6		y	transcription
PF3D7_1314900	general transcription factor IIH subunit 2	P44		y	transcription factor TFIIH core complex
PF3D7_1329000	DNA-directed RNA polymerase III subunit RPC1, putative	N/A		y	transcription
PF3D7_1244200	RNA polymerase II transcription factor B subunit 2, putative	TFB2		y	transcription
PF3D7_0420300	AP2 domain transcription factor, putative	ApiAP2		y
PF3D7_0516800	AP2 domain transcription factor AP2-O2, putative	ApiAP2		y
PF3D7_1007700	AP2 domain transcription factor AP2-I	AP2-I		y
PF3D7_1107800	AP2 domain transcription factor, putative	ApiAP2		y
PF3D7_1139300	AP2 domain transcription factor, putative	ApiAP2		y
PF3D7_1239200	AP2 domain transcription factor, putative	ApiAP2		y
PF3D7_1361000	protein arginine N-methyltransferase 5, putative	PRMT5	y	y
PF3D7_0823300	histone acetyltransferase GCN5	GCN5		y	histone H3 acetylation
PF3D7_0811500	histone-arginine methyltransferase CARM1, putative	CARM1	y	y
PF3D7_1115200	histone-lysine N-methyltransferase SET7	SET7	y	y
PF3D7_0611400	SWIB/MDM2 domain-containing protein	SWIB	y	y	Mito, chromosome assembly
PF3D7_1362200	RuvB-like helicase 3	RUVB3	y	y
PF3D7_0110500	bromodomain protein, putative	N/A		y
PF3D7_0820000	Snf2-related CBP activator, putative	SRCAP		y	;transcription coactivator activity
PF3D7_0925700	histone deacetylase 1	HDAC1		y
PF3D7_1472200	histone deacetylase, putative	HDA1		y
PF3D7_1023900	chromodomain-helicase-DNA-binding protein 1 homolog, putative	CHD1		y
PF3D7_1224500	histone chaperone ASF1, putative	ASF1		y	chromatin assembly;gene silencing
PF3D7_1213200	mediator of RNA polymerase II transcription subunit 18, putative	MED18		y	mediator complex
PF3D7_0520200	mediator of RNA polymerase II transcription subunit 17, putative	MED17		y	mediator complex
PF3D7_0822100	mediator of RNA polymerase II transcription subunit 7, putative	MED7		y	mediator complex
PF3D7_1465200	mediator of RNA polymerase II transcription subunit 4, putative	MED4		y	mediator complex
PF3D7_1458500	spindle assembly abnormal protein 4, putative	SAS4	y	y
PF3D7_0607600	spindle assembly abnormal protein 6, putative	SAS6	y	y	mitotic spindle organization
PF3D7_0716200	PDCD2 domain-containing protein, putative	N/A	y	y	binding SAS4 (spindle assembly abnormal protein 4, putative)
PF3D7_1130700	structural maintenance of chromosomes protein 1, putative	SMC1		y	mitotic sister chromatid segregation
PF3D7_0414000	structural maintenance of chromosomes protein 3, putative	SMC3		y
PF3D7_0316500	kinetochore protein NUF2, putative	NUF2		y	chromosome segregation
PF3D7_1203700	nucleosome assembly protein	NAPL		y
PF3D7_1304000	condensin complex subunit 2, putative	N/A	y	y	cell division;mitotic cell cycle;mitotic chromosome condensation
PF3D7_1403100	condensin complex subunit 1, putative	CND1		y
PF3D7_1336800	nuclear movement protein, putative	NUDC		y
PF3D7_1412100	mini-chromosome maintenance complex-binding protein, putative	MCMBP		y
PF3D7_1458600	zinc finger protein, putative	N/A	y	y
PF3D7_0409800	zinc finger protein, putative	N/A	y	y
PF3D7_0420000	zinc finger protein, putative	N/A	y	y	nuclear proteome, binding AP2
PF3D7_1205500	zinc finger protein, putative	N/A	y	y
PF3D7_1344300	zinc finger protein, putative	N/A	y
PF3D7_1358500	zinc finger protein, putative	N/A	y
PF3D7_0215100	RING zinc finger protein, putative	N/A	y	y
PF3D7_0612200	leucine-rich repeat protein	LRR6	y	y
PF3D7_0807000	YEATS domain-containing protein, putative	N/A		y	regulation of transcription
PF3D7_1006800	single-strand telomeric DNA-binding protein GBP2, putative	GBP2	y	y	FV, nucleus, telomeric DNA binding
PF3D7_1227800	elongator complex protein 3, putative	ELP3	y	y	mitochondrial outer membrane
PF3D7_1441400	FACT complex subunit SSRP1, putative	FACT-S		y
PF3D7_1126500	WD repeat-containing protein, putative	N/A	y
PF3D7_1231900	WD repeat-containing protein, putative	N/A	y
PF3D7_1218900	WD repeat-containing protein, putative	N/A	y
PF3D7_1410300	WD repeat-containing protein, putative	N/A	y
PF3D7_1443400	WD repeat-containing protein	WLP1	y
PF3D7_1312900	eukaryotic translation initation factor 4 gamma	EIF4G	y	y
PF3D7_1019000	eukaryotic translation initiation factor subunit eIF2A, putative	N/A	y	y	nuclear proteome
PF3D7_0716800	eukaryotic translation initiation factor 3 subunit I, putative	EIF3I	y	y	eukaryotic translation initiation factor 3 complex
PF3D7_0517700	eukaryotic translation initiation factor 3 subunit B, putative	EIF3B	y		eukaryotic translation initiation factor 3 complex
PF3D7_0728000	eukaryotic translation initiation factor 2 subunit alpha	eIF2alpha	y	y	eukaryotic translation initiation factor 2 comple
PF3D7_0111800	eukaryotic translation initiation factor 4E, putative	N/A	y
PF3D7_1326400	translation initiation factor eIF-2B subunit gamma, putative	N/A	y		eukaryotic translation initiation factor 2B complex
PF3D7_0828500	translation initiation factor eIF-2B subunit alpha, putative	N/A	y		eukaryotic translation initiation factor 2B complex
PF3D7_1013900	translation initiation factor eIF-2B subunit delta, putative	N/A	y		eukaryotic translation initiation factor 2B complex
PF3D7_1250600	translation initiation factor eIF-2B subunit beta, putative	N/A	y		eukaryotic translation initiation factor 2B complex
PF3D7_1332800	eukaryotic translation initiation factor 6, putative	N/A	y
PF3D7_0212300	peptide chain release factor subunit 1, putative	N/A	y
PF3D7_0729300	60S ribosomal export protein NMD3, putative	NMD3	y	y	ribosomal large subunit assembly
PF3D7_1365900	ubiquitin-60S ribosomal protein L40	N/A	y	y
PF3D7_1354600	60S ribosomal protein L7-2, putative	N/A	y
PF3D7_0706400	60S ribosomal protein L37	RPL37	y		cytosolic large ribosomal subunit
PF3D7_0107800	double-strand break repair protein MRE11	MRE11		y
PF3D7_0206000	DNA repair protein RAD2, putative	RAD2		y
PF3D7_1107400	DNA repair protein RAD51	RAD51		y	DNA repair
PF3D7_1011700	DNA repair protein RAD23, putative	RAD23		y	nucleotide-excision repair
PF3D7_1117800	DNA mismatch repair protein MLH	MLH		y	mismatch repair
PF3D7_0725000	exonuclease I, putative	N/A		y	DNA repair
PF3D7_1003700	MKT1 domain-containing protein, putative	N/A		y	DNA repair
PF3D7_1409300	DNA damage-inducible protein 1, putative	DDI1	y		proteolysis
PF3D7_1417800	DNA replication licensing factor MCM2	MCM2	y	y	MCM complex
PF3D7_0527000	DNA replication licensing factor MCM3, putative	MCM3		y	DNA replication initiation, MCM complex
PF3D7_1317100	DNA replication licensing factor MCM4	MCM4		y	MCM complex
PF3D7_1355100	DNA replication licensing factor MCM6	MCM6	y	y	MCM complex
PF3D7_0705400	DNA replication licensing factor MCM7	MCM7	y	y	DNA replication initiation
PF3D7_1437200	ribonucleoside-diphosphate reductase large subunit, putative	N/A	y	y	DNA replication, oxidation-reduction process
PF3D7_0409600	replication protein A1, large subunit	RPA1		y	DNA replication factor A complex
PF3D7_0807100	DNA helicase PSH3	PSH3	y	y
PF3D7_1304100	DNA ligase I	LigI	y	y	Apico, replication fork, DNA repair
PF3D7_1017000	DNA polymerase delta catalytic subunit	N/A		y	DNA replication
PF3D7_1463300	DNA polymerase alpha subunit B, putative	N/A		y	DNA replication
PF3D7_1343300	CDT1-like protein, putative	N/A		y	nucleus;replication fork
PF3D7_1425900	conserved Plasmodium protein, unknown function	N/A		y	DNA replication
PF3D7_1119900	protein transport protein SEC16, putative	SEC16	y	y	COPI, nuclear pore
PF3D7_1145100	coatomer subunit gamma, putative	SEC21	y	y	COPI, nuclear proteome
PF3D7_0804900	GTPase-activating protein, putative	N/A	y	y	nuclear proteome, COPI
PF3D7_0214100	protein transport protein SEC31	SEC31	y		COPII
PF3D7_0405100	protein transport protein Sec24B, putative	SEC24B	y		COPII
PF3D7_0528100	AP-1 complex subunit beta, putative	N/A	y		clathrin, vesicle-mediated transport
PF3D7_0613500	AP-3 complex subunit beta, putative	N/A	y
PF3D7_1440700	AP-3 complex subunit mu, putative	AP3M	y
PF3D7_0904100	AP-4 complex subunit epsilon, putative	N/A	y		vesicle-mediated transport
PF3D7_0615800	conserved oligomeric Golgi complex subunit 4, putative	COG4	y		Golgi apparatus
PF3D7_1130500	conserved oligomeric Golgi complex subunit 2, putative	COG2	y		ER to Golgi vesicle-mediated transport
PF3D7_1465100	conserved oligomeric Golgi complex subunit 6, putative	COG6	y		Golgi transport complex
PF3D7_1335700	conserved oligomeric Golgi complex subunit 3, putative	COG3	y		intra-Golgi vesicle-mediated transport
PF3D7_1451000	conserved Plasmodium protein, unknown function	N/A	y		Golgi apparatus
PF3D7_0310700	trafficking protein particle complex subunit 4, putative	N/A	y		vesicle-mediated transport
PF3D7_1250300	vacuolar protein sorting-associated protein 26, putative	VPS26	y		retromer complex
PF3D7_0815800	vacuolar protein sorting-associated protein 9, putative	VPS9	y	y	nuclear proteome, Golgi to endosome transport
PF3D7_0505100	trafficking protein particle complex subunit 8, putative	TRS85	y	y
PF3D7_1230700	protein transport protein SEC13	SEC13	y	y	ER, nuclear pore
PF3D7_0303000	N-ethylmaleimide-sensitive fusion protein	NSF	y		vesicular trafficking
PF3D7_1467900	rab GTPase activator, putative	N/A	y
PF3D7_1349800	GPN-loop GTPase, putative	N/A	y
PF3D7_0907200	GTPase-activating protein, putative	N/A	y
PF3D7_1244600	ADP-ribosylation factor GTPase-activating protein	ARFGAP	y
PF3D7_1352800	vacuolar fusion protein MON1, putative	MON1	y
PF3D7_1016200	Rab3 GTPase-activating protein non-catalytic subunit, putative	N/A	y
PF3D7_1405100	GTPase-activating protein, putative	N/A	y
PF3D7_1225700	VAC14 domain-containing protein, putative	N/A	y
PF3D7_1307700	TOM1-like protein, putative	N/A		y
PF3D7_1315900	exportin-T, putative	N/A		y	tRNA export from nucleus
PF3D7_0815200	importin subunit beta, putative	N/A		y	nuclear pore
PF3D7_0609000	nucleoporin NUP637, putative	NUP637		y
PF3D7_0627700	transportin	N/A	y	y	apicoplast;nuclear pore
PF3D7_0406100	V-type proton ATPase subunit B	N/A	y	y	vacuolar acidification
PF3D7_1140100	V-type proton ATPase subunit F, putative	N/A	y	y	nuclear proteome, vacuolar acidification
PF3D7_0711000	AAA family ATPase, CDC48 subfamily	CDC48	y		apicoplast
PF3D7_0407900	AAA family ATPase, putative	N/A	y
PF3D7_0415000	arsenical pump-driving ATPase, putative	N/A	y
PF3D7_1201500	GPN-loop GTPase, putative	N/A	y
PF3D7_0306200	activator of Hsp90 ATPase	AHA1	y
PF3D7_0302100	serine/threonine protein kinase	SRPK1	y	y
PF3D7_1443000	serine/threonine protein kinase	SRPK2	y	y
PF3D7_1230900	serine/threonine protein kinase RIO1, putative	RIO1	y
PF3D7_1247500	serine/threonine protein kinase, putative	N/A	y		protein phosphorylation
PF3D7_1342400	casein kinase II beta chain	CK2beta2	y	y	protein kinase CK2 complex
PF3D7_1103700	casein kinase II beta chain	CK2beta1	y		protein kinase CK2 complex
PF3D7_1123100	calcium-dependent protein kinase 7	CDPK7	y
PF3D7_0926100	protein kinase, putative	N/A	y
PF3D7_1349300	tyrosine kinase-like protein	TKL3	y
PF3D7_0805700	serine/threonine protein kinase, FIKK family	FIKK8	y	y	nuclear proteome
PF3D7_0724000	Rab GTPase activator and protein kinase, putative	N/A	y
PF3D7_0410300	protein phosphatase PPM1, putative	PPM1	y
PF3D7_1138500	protein phosphatase PPM2	PPM2	y	y
PF3D7_1249300	protein phosphatase PPM4, putative	PPM4		y
PF3D7_1208900	protein phosphatase PPM11, putative	PPM11	y	y
PF3D7_1466100	protein phosphatase containing kelch-like domains	PPKL	y	y
PF3D7_0314400	serine/threonine protein phosphatase 6, putative	PPP6	y	y
PF3D7_1018200	serine/threonine protein phosphatase 8, putative	PPP8	y	y
PF3D7_1355500	serine/threonine protein phosphatase 5	PP5	y	y
PF3D7_1414400	serine/threonine protein phosphatase PP1	PP1	y	y
PF3D7_1355700	NLI interacting factor-like phosphatase, putative	NIF3		y
PF3D7_0802800	serine/threonine protein phosphatase 2B catalytic subunit A	CNA	y
PF3D7_0925400	protein phosphatase-beta	N/A	y
PF3D7_1013500	phosphoinositide-specific phospholipase C	PI-PLC	y		intracellular signal transduction;phospholipid metabolic process
PF3D7_1356400	phosphatase 2A regulatory subunit-related protein, putative	N/A	y
PF3D7_1004300	E3 ubiquitin-protein ligase, putative	N/A	y	y	nuclear proteome, protein ubiquitination
PF3D7_0707700	E3 ubiquitin-protein ligase, putative	N/A	y	y	nuclear proteome, binding RAD23, protein ubiquitination
PF3D7_0704600	E3 ubiquitin-protein ligase	UT	y		ER or Golgi, ubiquitin-protein transferase activity
PF3D7_0826100	HECT-like E3 ubiquitin ligase, putative	HEUL	y	y	binding SIP2, CHD1, ubiquitin-protein transferase activity
PF3D7_1360700	E3 SUMO-protein ligase PIAS, putative	PIAS	y		protein sumoylation
PF3D7_0726500	ubiquitin carboxyl-terminal hydrolase, putative	N/A	y	y	nuclear proteome, binding SET1, protein deubiquitination
PF3D7_0516700	ubiquitin carboxyl-terminal hydrolase 2, putative	N/A	y		protein deubiquitination
PF3D7_1117100	ubiquitin carboxyl-terminal hydrolase UCH54	UCH54	y		protein deneddylation
PF3D7_1113400	ubiquitin domain-containing protein DSK2, putative	DSK2	y	y	ubiquitin-dependent ERAD pathway
PF3D7_0922100	ubiquitin-like protein, putative	N/A	y	y
PF3D7_0826500	ubiquitin conjugation factor E4 B, putative	UBE4B	y		protein ubiquitination
PF3D7_0904600	ubiquitin specific protease, putative	N/A	y		protein deubiquitination
PF3D7_1418000	ubiquitin fusion degradation protein 1, putative	UFD1	y		ubiquitin-dependent ERAD pathway;ubiquitin-dependent protein catabolic process
PF3D7_0518300	proteasome subunit beta type-1, putative	N/A	y	y	proteasome core complex
PF3D7_0812100	proteasome activator complex subunit 4, putative	N/A	y	y
PF3D7_1474800	proteasome subunit alpha type-1, putative	N/A	y	y	proteasome core complex
PF3D7_0108000	proteasome subunit beta type-3, putative	N/A	y
PF3D7_0807500	proteasome subunit alpha type-6, putative	N/A	y		proteasome core complex
PF3D7_1353800	proteasome subunit alpha type-4, putative	N/A	y		proteasome core complex
PF3D7_0312300	26S proteasome regulatory subunit RPN12, putative	RPN12	y		lid subcomplex
PF3D7_0317800	26S proteasome non-ATPase regulatory subunit 9, putative	N/A	y
PF3D7_1226800	ataxin-3, putative	ATX3	y	y	protein deubiquitination
PF3D7_0811000	cullin-1, putative	CUL1	y	y	ubiquitin-dependent protein catabolic process
PF3D7_0629800	cullin-like protein, putative	N/A	y		osmiophilic body,ubiquitin-dependent protein catabolic process
PF3D7_0507700	nuclear protein localization protein 4, putative	NPL4	y	y	ER, ubiquitin-dependent ERAD pathway
PF3D7_1126100	autophagy-related protein 7, putative	ATG7	y
PF3D7_0621900	signal recognition particle subunit SRP68, putative	SRP68	y	y	signal recognition particle, endoplasmic reticulum targeting
PF3D7_1136400	signal recognition particle subunit SRP72, putative	SRP72	y		signal recognition particle, endoplasmic reticulum targeting
PF3D7_1216300	signal recognition particle subunit SRP19	SRP19	y		signal recognition particle, endoplasmic reticulum targeting
PF3D7_1450100	signal recognition particle subunit SRP54	SRP54	y		signal recognition particle
PF3D7_0801800	mannose-6-phosphate isomerase, putative	N/A	y	y	carbohydrate metabolic process
PF3D7_1116300	peptidyl-prolyl cis-trans isomerase	CYP19C	y	y	nuclear proteome, protein folding
PF3D7_1224000	GTP cyclohydrolase 1	GCH1	y	y	nuclear proteome, folic acid-containing compound biosynthetic process
PF3D7_0512700	orotate phosphoribosyltransferase	OPRT	y		nucleoside metabolic process
PF3D7_0509800	phosphatidylinositol 4-kinase	PI4K	y
PF3D7_0310300	phosphoglycerate mutase, putative	N/A	y		Glycolysis
PF3D7_0110600	phosphatidylinositol-4-phosphate 5-kinase	PIP5K	y
PF3D7_0209100	patatin-like phospholipase, putative	N/A	y
PF3D7_0321500	peptidase, putative	N/A	y
PF3D7_0405700	lysine decarboxylase, putative	N/A	y
PF3D7_0705500	inositol-phosphate phosphatase, putative	N/A	y
PF3D7_1420600	pantothenate kinase 1, putative	PANK1	y		coenzyme A biosynthetic process
PF3D7_1426700	phosphoenolpyruvate carboxylase	PEPC	y		carbon fixation;tricarboxylic acid cycle
PF3D7_0616000	pyridoxal kinase	PDXK	y		vitamin B6 biosynthetic process
PF3D7_0619500	acyl-CoA synthetase	ACS12	y		glyoxylate cycle
PF3D7_0623000	chorismate synthase	CS	y		aromatic amino acid family biosynthetic process
PF3D7_0829400	prolyl 4-hydroxylase subunit alpha, putative	N/A	y		ER, oxidation-reduction process
PF3D7_0918900	gamma-glutamylcysteine synthetase	gammaGCS	y		glutathione biosynthetic process
PF3D7_0926700	glutamine-dependent NAD(+) synthetase, putative	NADSYN	y
PF3D7_1033100	S-adenosylmethionine decarboxylase/ornithine decarboxylase	AdoMetDC/ODC	y		spermidine biosynthetic process;spermine biosynthetic process
PF3D7_1033400	haloacid dehalogenase-like hydrolase	HAD1	y
PF3D7_1118300	insulinase, putative	N/A	y
PF3D7_1128400	bifunctional farnesyl/geranylgeranyl diphosphate synthase	FPPS/GGPPS	y		isoprenoid biosynthetic process
PF3D7_1142700	methyltransferase, putative	N/A	y
PF3D7_1412600	deoxyhypusine synthase	DHS	y		deoxyhypusine synthase activity
PF3D7_1247400	peptidyl-prolyl cis-trans isomerase FKBP35	FKBP35	y
PF3D7_1217900	PPPDE peptidase domain-containing protein, putative	N/A	y
PF3D7_1308200	carbamoyl phosphate synthetase	cpsSII	y		'de novo' pyrimidine nucleobase biosynthetic process;glutamate catabolic process
PF3D7_1316600	choline-phosphate cytidylyltransferase	CCT	y		phosphatidylcholine biosynthetic process
PF3D7_1324800	dihydrofolate synthase/folylpolyglutamate synthase	DHFS-FPGS	y		folic acid-containing compound biosynthetic process
PF3D7_1325200	lactate dehydrogenase, putative	N/A	y		carbohydrate metabolic process
PF3D7_1328500	alpha/beta-hydrolase, putative	N/A	y
PF3D7_1347700	ethanolamine-phosphate cytidylyltransferase	ECT	y		phospholipid biosynthetic process
PF3D7_1471400	diacylglycerol kinase, putative	N/A	y		protein kinase C-activating G protein-coupled receptor signaling pathway
PF3D7_1124200	thioredoxin-like protein, putative	N/A	y
PF3D7_1142400	coproporphyrinogen-III oxidase	CPO	y		oxidation-reduction, heme biosynthetic process
PF3D7_1405600	ribonucleoside-diphosphate reductase small chain, putative	RNR	y		oxidation-reduction process
PF3D7_1027300	peroxiredoxin	nPrx	y	y	oxidation-reduction process
PF3D7_0718500	prefoldin subunit 3, putative	N/A	y		prefoldin complex, protein folding
PF3D7_1128100	prefoldin subunit 5, putative	N/A	y		protein folding
PF3D7_1473200	DnaJ protein, putative	N/A		y
PF3D7_1434300	Hsp70/Hsp90 organizing protein	HOP	y
PF3D7_1453700	HSP90 co-chaperone p23	P23	y		chaperone
PF3D7_0831700	heat shock protein 70	HSP70x	y	y	nuclear proteome, MC
PF3D7_0527500	Hsc70-interacting protein	HIP	y	y	protein refolding
PF3D7_1361800	glideosome-associated connector	GAC	y		cell gliding;entry into host cell
PF3D7_1420200	myosin-specific chaperone UNC, putative	UNC	y		protein folding
PF3D7_1103600	actin-like protein, putative	ALP2a	y	y
PF3D7_1422800	actin-related protein, putative	ARP4a	y	y
PF3D7_1245100	kinesin-13, putative	KLP8	y	y	microtubule-based movement
PF3D7_0719300	actin-related protein, putative	ARP6	y
PF3D7_1366400	rhoptry protein RHOP148	RHOP148	y
PF3D7_0917000	merozoite organizing protein	MOP	y		apical part of cell
PF3D7_0603400	trophozoite exported protein 1	TEX1	y		MC
PF3D7_0102200	ring-infected erythrocyte surface antigen	RESA	y	y	binding splicing factors
PF3D7_0202000	knob-associated histidine-rich protein	KAHRP	y	y	nuclear proteome, binding HDA2
PF3D7_0500800	mature parasite-infected erythrocyte surface antigen	MESA	y	y	nuclear proteome
PF3D7_1016300	GBP130 protein	GBP130	y	y	nuclear proteome
PF3D7_1031600	conserved Plasmodium protein, unknown function	GEXP15	y	y	cell adhesion;splicing
PF3D7_0903600	conserved protein, unknown function, unspecified product	N/A	y		microneme
PF3D7_0303200	HAD superfamily protein, putative	N/A	y
PF3D7_1406100	tubby domain-containing protein, putative	N/A	y
PF3D7_1304400	PUB domain-containing protein, putative	N/A	y
PF3D7_1305400	AAR2 protein, putative	N/A	y
PF3D7_1344100	TLD domain-containing protein, putative	N/A	y		Mito
PF3D7_1233600	asparagine and aspartate rich protein 1	AARP1	y
PF3D7_0809200	asparagine-rich antigen Pfa55-14	pfa55-14	y
PF3D7_0914900	BSD-domain protein, putative	N/A		y
PF3D7_1209400	cytosolic iron-sulfur protein assembly protein 1, putative	CIA1	y		iron-sulfur cluster assembly
PF3D7_0806500	DnaJ protein, putative	N/A	y
PF3D7_0217700	E2F-associated phosphoprotein, putative	N/A	y	y
PF3D7_0519800	EELM2 domain-containing protein, putative	N/A		y
PF3D7_1468100	kelch domain-containing protein, putative	N/A		y
PF3D7_0906700	leucine-rich repeat protein	LRR9	y
PF3D7_1230000	TBC domain-containing protein, putative	N/A	y
PF3D7_0505000	MMS19-like protein, putative	N/A	y
PF3D7_0511300	MORN repeat protein, putative	N/A	y		symbiont-containing vacuole membrane
PF3D7_0202600	nucleic acid binding protein, putative	N/A	y	y
PF3D7_1132300	nucleic acid binding protein, putative	N/A		y
PF3D7_1131800	oxysterol-binding protein, putative	N/A	y
PF3D7_0704400	phosphoinositide-binding protein, putative	N/A	y	y	nuclear proteome
PF3D7_0402100	Plasmodium exported protein (PHISTb), unknown function	N/A	y
PF3D7_0418100	protein SOC1, putative	SOC1	y
PF3D7_0213900	RTR1 domain-containing protein, putative	N/A	y
PF3D7_1205600	tetratricopeptide repeat protein, putative	N/A		y
PF3D7_1310800	tetratricopeptide repeat protein, putative	N/A		y
PF3D7_1321300	conserved Plasmodium membrane protein, unknown function	N/A	y
PF3D7_1324100	conserved Plasmodium membrane protein, unknown function	N/A	y
PF3D7_1419400	conserved Plasmodium membrane protein, unknown function	N/A	y
PF3D7_0404600	conserved Plasmodium membrane protein, unknown function	N/A	y
PF3D7_0804500	conserved Plasmodium membrane protein, unknown function	N/A	y
PF3D7_0829000	conserved Plasmodium membrane protein, unknown function	N/A	y		translational initiation
PF3D7_1229000	conserved Plasmodium membrane protein, unknown function	N/A	y
PF3D7_1314100	conserved Plasmodium protein, unknown function	N/A	y
PF3D7_1327400	conserved Plasmodium protein, unknown function	N/A	y
PF3D7_1359000	conserved Plasmodium protein, unknown function	N/A	y
PF3D7_1419700	conserved Plasmodium protein, unknown function	N/A	y
PF3D7_1344900	conserved Plasmodium protein, unknown function	N/A	y
PF3D7_1345800	conserved Plasmodium protein, unknown function	N/A	y
PF3D7_1317300	conserved Plasmodium protein, unknown function	N/A	y
PF3D7_1318300	conserved Plasmodium protein, unknown function	N/A	y
PF3D7_1363100	conserved Plasmodium protein, unknown function	N/A	y
PF3D7_1369400	conserved Plasmodium protein, unknown function	N/A	y
PF3D7_1421100	conserved Plasmodium protein, unknown function	N/A	y
PF3D7_1426800	conserved Plasmodium protein, unknown function	N/A	y
PF3D7_1453000	conserved Plasmodium protein, unknown function	N/A	y
PF3D7_1453900	conserved Plasmodium protein, unknown function	N/A	y
PF3D7_1462100	conserved Plasmodium protein, unknown function	N/A	y
PF3D7_1466900	conserved Plasmodium protein, unknown function	N/A	y
PF3D7_1467600	conserved Plasmodium protein, unknown function	N/A	y
PF3D7_0606000	conserved Plasmodium protein, unknown function	N/A	y	y
PF3D7_0817300	conserved Plasmodium protein, unknown function	N/A	y	y	nuclear proteome
PF3D7_1210600	conserved Plasmodium protein, unknown function	N/A	y	y
PF3D7_1359600	conserved Plasmodium protein, unknown function	N/A	y	y
PF3D7_1423700	conserved Plasmodium protein, unknown function	N/A	y	y
PF3D7_1427300	conserved Plasmodium protein, unknown function	N/A	y	y
PF3D7_1456700	conserved Plasmodium protein, unknown function	N/A	y	y
PF3D7_1104300	conserved Plasmodium protein, unknown function	N/A		y
PF3D7_1225200	conserved Plasmodium protein, unknown function	N/A		y
PF3D7_1366300	conserved Plasmodium protein, unknown function	N/A		y
PF3D7_1441100	conserved Plasmodium protein, unknown function	N/A		y
PF3D7_1456500	conserved Plasmodium protein, unknown function	N/A		y
PF3D7_0210200	conserved Plasmodium protein, unknown function	N/A	y
PF3D7_0216100	conserved Plasmodium protein, unknown function	N/A	y
PF3D7_0305200	conserved Plasmodium protein, unknown function	N/A	y
PF3D7_0306100	conserved Plasmodium protein, unknown function	N/A	y
PF3D7_0323600	conserved Plasmodium protein, unknown function	N/A	y
PF3D7_0406700	conserved Plasmodium protein, unknown function	N/A	y
PF3D7_0407800	conserved Plasmodium protein, unknown function	N/A	y
PF3D7_0411300	conserved Plasmodium protein, unknown function	N/A	y
PF3D7_0412200	conserved Plasmodium protein, unknown function	N/A	y		osmiophilic body
PF3D7_0415200	conserved Plasmodium protein, unknown function	N/A	y
PF3D7_0416900	conserved Plasmodium protein, unknown function	N/A	y
PF3D7_0524300	conserved Plasmodium protein, unknown function	N/A	y
PF3D7_0621100	conserved Plasmodium protein, unknown function	N/A	y
PF3D7_0626000	conserved Plasmodium protein, unknown function	N/A	y
PF3D7_0707200	conserved Plasmodium protein, unknown function	N/A	y
PF3D7_0717100	conserved Plasmodium protein, unknown function	N/A	y
PF3D7_0723800	conserved Plasmodium protein, unknown function	N/A	y
PF3D7_0727900	conserved Plasmodium protein, unknown function	N/A	y
PF3D7_0807600	conserved Plasmodium protein, unknown function	N/A	y
PF3D7_0606600	conserved Plasmodium protein, unknown function	N/A	y
PF3D7_0607700	conserved Plasmodium protein, unknown function	N/A	y
PF3D7_0608900	conserved Plasmodium protein, unknown function	N/A	y
PF3D7_0611800	conserved Plasmodium protein, unknown function	N/A	y
PF3D7_0913600	conserved Plasmodium protein, unknown function	N/A	y
PF3D7_0920400	conserved Plasmodium protein, unknown function	N/A	y
PF3D7_0922800	conserved Plasmodium protein, unknown function	N/A	y		translational initiation
PF3D7_0929700	conserved Plasmodium protein, unknown function	N/A	y
PF3D7_1002700	conserved Plasmodium protein, unknown function	N/A	y
PF3D7_1021200	conserved Plasmodium protein, unknown function	N/A	y
PF3D7_1034500	conserved Plasmodium protein, unknown function	N/A	y
PF3D7_1111700	conserved Plasmodium protein, unknown function	N/A	y
PF3D7_1128000	conserved Plasmodium protein, unknown function	N/A	y
PF3D7_1134200	conserved Plasmodium protein, unknown function	N/A	y
PF3D7_1139800	conserved Plasmodium protein, unknown function	N/A	y
PF3D7_1142100	conserved Plasmodium protein, unknown function	N/A	y		protein folding
PF3D7_1213900	conserved Plasmodium protein, unknown function	N/A	y
PF3D7_1218200	conserved Plasmodium protein, unknown function	N/A	y
PF3D7_1223500	conserved Plasmodium protein, unknown function	N/A	y
PF3D7_1226400	conserved Plasmodium protein, unknown function	N/A	y
PF3D7_1237200	conserved Plasmodium protein, unknown function	N/A	y
PF3D7_1238500	conserved Plasmodium protein, unknown function	N/A	y
PF3D7_1369500	conserved protein, unknown function	N/A	y
PF3D7_1438600	conserved protein, unknown function	N/A	y
PF3D7_1329500	conserved protein, unknown function	N/A		y
PF3D7_0214400	conserved protein, unknown function	N/A	y
PF3D7_0507800	conserved protein, unknown function	N/A	y
PF3D7_0630600	conserved protein, unknown function	N/A	y		calcium ion binding
PF3D7_0813300	conserved protein, unknown function	N/A	y		FV
PF3D7_0917500	conserved protein, unknown function	N/A	y
PF3D7_1107200	conserved protein, unknown function	N/A	y
PF3D7_1111200	conserved protein, unknown function	N/A	y
PF3D7_1121100	conserved protein, unknown function	N/A	y
PF3D7_1205900	conserved protein, unknown function	N/A	y
PF3D7_1236300	conserved protein, unknown function	N/A	y

## Sheet: Functional categories nucleus
Supplementary Data 4e. Functional categories of PfPRMT5 associated proteins in the PfPRMT5::PTP nuclei.
Gene ID	Product Description	Gene Name or Symbol	Cyto	Nucl	Function
PF3D7_1124400	U6 snRNA-associated Sm-like protein LSm1, putative	LSM1		y	RNA splicing, mRNA cap binding complex
PF3D7_1107000	U6 snRNA-associated Sm-like protein LSm4, putative	LSM4		y	U4/U6 x U5 tri-snRNP complex
PF3D7_1367100	U1 small nuclear ribonucleoprotein 70 kDa homolog, putative	SNP1		y	U1 snRNP;spliceosomal complex
PF3D7_1343900	U4/U6 small nuclear ribonucleoprotein PRP4, putative	PRPF4		y	U4/U6 x U5 tri-snRNP complex
PF3D7_0323700	U4/U6.U5 tri-snRNP-associated protein 1, putative	SART1		y	U4/U6 x U5 tri-snRNP complex
PF3D7_1003800	U5 small nuclear ribonucleoprotein component, putative	EFTUD2		y	U4/U6 x U5 tri-snRNP complex
PF3D7_0308600	pre-mRNA-processing factor 19, putative	PRPF19	y	y	generation of catalytic spliceosome for first transesterification step
PF3D7_1316500	pre-mRNA-processing factor 40, putative	PRP40		y
PF3D7_0405400	pre-mRNA-processing-splicing factor 8, putative	PRPF8	y	y	mRNA splicing
PF3D7_0917600	pre-mRNA-splicing factor ATP-dependent RNA helicase PRP43, putative	PRP43		y
PF3D7_0515000	pre-mRNA-splicing factor CWC2, putative	CWC2		y	mRNA splicing
PF3D7_0422500	pre-mRNA-splicing helicase BRR2, putative	BRR2		y	RNA splicing
PF3D7_1230800	pre-mRNA-splicing regulator, putative	N/A		y	mRNA methylation
PF3D7_1234800	splicing factor 3B subunit 3, putative	SF3B3		y	U2 snRNP
PF3D7_1468800	splicing factor U2AF large subunit, putative	U2AF2		y	mRNA splicing, via spliceosome
PF3D7_1002400	transformer-2 protein homolog beta, putative	TRA2B		y	spliceosomal complex
PF3D7_1123900	13 kDa ribonucleoprotein-associated protein, putative	SNU13		y	mRNA splicing
PF3D7_1414800	small nuclear ribonucleoprotein-associated protein B, putative	SMB1		y	nucleus;spliceosomal complex
PF3D7_0309300	N2227-like protein, putative	N/A	y	y	binding PRP22 (pre-mRNA-splicing factor ATP-dependent RNA helicase PRP22, putative)
PF3D7_0610200	RNA-binding protein 25, putative	RBM25	y	y	mRNA processing
PF3D7_0916700	RNA-binding protein musashi, putative	HoMu	y	y	mRNA binding
PF3D7_0603100	RNA-binding protein, putative	N/A	y	y
PF3D7_0605100	RNA-binding protein, putative	N/A	y	y
PF3D7_1022000	RNA-binding protein, putative	N/A	y	y
PF3D7_1330800	RNA-binding protein, putative	N/A	y	y
PF3D7_0927600	RNA-binding protein, putative	N/A		y
PF3D7_0729500	mRNA (N6-adenosine)-methyltransferase, putative	N/A		y	RNA modification
PF3D7_1235500	mRNA methyltransferase, putative	N/A	y	y
PF3D7_1107300	polyadenylate-binding protein-interacting protein 1, putative	PAIP1	y	y	mRNA binding
PF3D7_0810600	ATP-dependent RNA helicase DBP1, putative	DBP1		y
PF3D7_0623100	nuclear polyadenylated RNA-binding protein NAB2, putative	NAB2		y
PF3D7_1016300	GBP130 protein	GBP130	y	y	nuclear proteome, mRNA binding
PF3D7_1231800	asparagine-rich protein, putative	N/A	y	y	mRNA binding
PF3D7_0507600	protein CAF40, putative	CAF40	y	y	CCR4-NOT complex
PF3D7_0811300	CCR4-associated factor 1	CAF1	y	y
PF3D7_1103800	CCR4-NOT transcription complex subunit 1, putative	NOT1	y	y	CCR4-NOT complex
PF3D7_1417200	NOT family protein, putative	N/A	y	y
PF3D7_1451900	ribosome biogenesis protein TSR1, putative	TSR1		y	ribosome biogenesis
PF3D7_0303100	CLP1 P-loop domain-containing protein, putative	N/A		y	rRNA processing
PF3D7_0612900	nucleolar GTP-binding protein 1, putative	NOG1		y	nucleolus, large subunit precursor
PF3D7_1336900	tryptophan--tRNA ligase	cTrpRS	y	y	nuclear proteome
PF3D7_1107400	DNA repair protein RAD51	RAD51		y	DNA repair
PF3D7_0505500	DNA mismatch repair protein MSH6, putative	MSH6		y	mismatch repair
PF3D7_0725000	exonuclease I, putative	N/A		y	DNA repair
PF3D7_1003700	MKT1 domain-containing protein, putative	N/A		y	DNA repair
PF3D7_1417800	DNA replication licensing factor MCM2	MCM2	y	y	MCM complex
PF3D7_1317100	DNA replication licensing factor MCM4	MCM4		y	MCM complex
PF3D7_0705400	DNA replication licensing factor MCM7	MCM7	y	y	DNA replication
PF3D7_1463300	DNA polymerase alpha subunit B, putative	N/A		y	DNA replication
PF3D7_1227100	DNA helicase 60	DH60		y
PF3D7_1304100	DNA ligase I	LigI	y	y	Apico, replication fork, DNA repair
PF3D7_1437200	ribonucleoside-diphosphate reductase large subunit, putative	N/A	y	y	apicoplast, DNA replication;oxidation-reduction process
PF3D7_1239000	HD superfamily phosphohydrolase protein, putative	N/A		y	replication forks
PF3D7_1343300	CDT1-like protein, putative	N/A		y	nucleus;replication fork
PF3D7_0318200	DNA-directed RNA polymerase II subunit RPB1	RPB1		y	transcription
PF3D7_0215700	DNA-directed RNA polymerase II subunit RPB2, putative	RPB2		y	transcription
PF3D7_1143300	DNA-directed RNA polymerases I and III subunit RPAC1, putative	RPC40		y	transcription
PF3D7_0517400	FACT complex subunit SPT16, putative	FACT-L		y	transcription
PF3D7_1037600	TFIIH basal transcription factor complex helicase XPB subunit, putative	XPB		y	nucleotide-excision repair;transcription initiation
PF3D7_1440100	cohesin complex subunit, putative	N/A		y	binding RPB6 (DNA-directed RNA polymerases I, II, and III subunit RPABC2, putative)
PF3D7_1317200	AP2 domain transcription factor AP2-G3, putative	ApiAP2		y	AP3-G3
PF3D7_1007700	AP2 domain transcription factor AP2-I	AP2-I		y	AP2-I
PF3D7_0516800	AP2 domain transcription factor AP2-O2, putative	ApiAP2		y	AP2-O2
PF3D7_1107800	AP2 domain transcription factor, putative	ApiAP2		y
PF3D7_1139300	AP2 domain transcription factor, putative	ApiAP2		y
PF3D7_1239200	AP2 domain transcription factor, putative	ApiAP2		y
PF3D7_0823300	histone acetyltransferase GCN5	GCN5		y	GCN5
PF3D7_1014600	transcriptional coactivator ADA2	ADA2		y	ADA2
PF3D7_1228800	WD repeat-containing protein, putative	N/A	y	y
PF3D7_1033700	bromodomain protein 1	BDP1		y	BDP1
PF3D7_0110500	bromodomain protein, putative	N/A		y
PF3D7_0624600	SNF2 helicase, putative	ISWI		y	chromatin remodeling
PF3D7_1362200	RuvB-like helicase 3	RUVB3	y	y
PF3D7_0611400	SWIB/MDM2 domain-containing protein	SWIB	y	y	Mito, chromosome assembly
PF3D7_1023900	chromodomain-helicase-DNA-binding protein 1 homolog, putative	CHD1		y
PF3D7_1361000	protein arginine N-methyltransferase 5, putative	PRMT5	y	y
PF3D7_0520200	mediator of RNA polymerase II transcription subunit 17, putative	MED17		y	mediator complex
PF3D7_1465200	mediator of RNA polymerase II transcription subunit 4, putative	MED4		y	mediator complex
PF3D7_0822100	mediator of RNA polymerase II transcription subunit 7, putative	MED7		y	mediator complex
PF3D7_1205500	zinc finger protein, putative	N/A	y	y	binding CAF1
PF3D7_0906600	zinc finger protein, putative	N/A		y	mRNA binding
PF3D7_1008100	zinc finger protein, putative	PHD1		y	regulation of transcription
PF3D7_0215100	RING zinc finger protein, putative	N/A	y	y
PF3D7_1227800	elongator complex protein 3, putative	ELP3	y	y	mitochondrial outer membrane, histone acetyltransferase activity
PF3D7_1205800	high mobility group protein B3, putative	HMGB3		y
PF3D7_1403100	condensin complex subunit 1, putative	CND1		y	chromosome condensation
PF3D7_1304000	condensin complex subunit 2, putative	N/A	y	y	cell division;mitotic cell cycle;mitotic chromosome condensation
PF3D7_1441400	FACT complex subunit SSRP1, putative	FACT-S		y
PF3D7_1458500	spindle assembly abnormal protein 4, putative	SAS4	y	y
PF3D7_0607600	spindle assembly abnormal protein 6, putative	SAS6	y	y	mitotic spindle organization
PF3D7_1130700	structural maintenance of chromosomes protein 1, putative	SMC1		y	mitotic sister chromatid segregation
PF3D7_0414000	structural maintenance of chromosomes protein 3, putative	SMC3		y	chromosome organization
PF3D7_1447800	calponin homology domain-containing protein, putative	N/A	y	y	chromosome movement
PF3D7_1336800	nuclear movement protein, putative	NUDC		y
PF3D7_1365900	ubiquitin-60S ribosomal protein L40	N/A	y	y
PF3D7_1312900	eukaryotic translation initation factor 4 gamma	EIF4G	y	y	nuclear proteome
PF3D7_1007900	eukaryotic translation initiation factor 3 subunit D, putative	EIF3D	y	y	nuclear proteome, translation initiation factor activity
PF3D7_0716800	eukaryotic translation initiation factor 3 subunit I, putative	EIF3I	y	y	eukaryotic translation initiation factor 3 complex
PF3D7_1019000	eukaryotic translation initiation factor subunit eIF2A, putative	N/A	y	y	nuclear proteome
PF3D7_1326400	translation initiation factor eIF-2B subunit gamma, putative	N/A	y
PF3D7_0212300	peptide chain release factor subunit 1, putative	N/A	y	y	translational termination
PF3D7_0704600	E3 ubiquitin-protein ligase	UT	y	y	nuclear proteome, protein ubiquitination
PF3D7_0707700	E3 ubiquitin-protein ligase, putative	N/A	y	y	nuclear proteome, binding RAD23, protein ubiquitination
PF3D7_1004300	E3 ubiquitin-protein ligase, putative	N/A	y	y	nuclear proteome, protein ubiquitination
PF3D7_0811000	cullin-1, putative	CUL1	y	y
PF3D7_0629800	cullin-like protein, putative	N/A	y		osmiophilic body,ubiquitin-dependent protein catabolic process
PF3D7_0826100	HECT-like E3 ubiquitin ligase, putative	HEUL	y	y	binding SIP2, ubiquitin-protein transferase activity
PF3D7_1117100	ubiquitin carboxyl-terminal hydrolase UCH54	UCH54	y		protein deneddylation
PF3D7_0726500	ubiquitin carboxyl-terminal hydrolase, putative	N/A	y	y	nuclear proteome, binding SET1, protein deubiquitination
PF3D7_0826500	ubiquitin conjugation factor E4 B, putative	UBE4B	y	y	nuclear proteome, protein ubiquitination
PF3D7_1113400	ubiquitin domain-containing protein DSK2, putative	DSK2	y	y	ubiquitin-dependent ERAD pathway
PF3D7_0922100	ubiquitin-like protein, putative	N/A	y	y
PF3D7_1474800	proteasome subunit alpha type-1, putative	N/A	y	y	proteasome core complex
PF3D7_0907400	ATP-dependent protease ATPase subunit ClpY	ClpY	y	y	nuclear proteome, mRNA binding
PF3D7_1010100	PI31 domain-containing protein, putative	N/A	y		proteosome inhibitor
PF3D7_1420600	pantothenate kinase 1, putative	PANK1	y		coenzyme A biosynthetic process
PF3D7_0209100	patatin-like phospholipase, putative	N/A	y
PF3D7_1116300	peptidyl-prolyl cis-trans isomerase	CYP19C	y	y	nuclear proteome, protein folding
PF3D7_0110600	phosphatidylinositol-4-phosphate 5-kinase	PIP5K	y
PF3D7_1217900	PPPDE peptidase domain-containing protein, putative	N/A	y
PF3D7_1037100	pyruvate kinase 2	PyKII	y		glycolytic process
PF3D7_1327800	ribose-phosphate pyrophosphokinase, putative	N/A	y	y	nucleotide biosynthetic process, nuclear proteome
PF3D7_1224000	GTP cyclohydrolase 1	GCH1	y	y	nuclear proteome, folic acid-containing compound biosynthetic process
PF3D7_0820700	2-oxoglutarate dehydrogenase E1 component	KDH	y	y	binding NAPS, Mito, oxidoreductase activity
PF3D7_1308200	carbamoyl phosphate synthetase	cpsSII	y		'de novo' pyrimidine nucleobase biosynthetic process;glutamate catabolic process
PF3D7_0727200	cysteine desulfurase, putative	NFS	y		mitochondrion
PF3D7_1115300	cysteine proteinase falcipain 2b	FP2B	y	y	binding MCM3, FV
PF3D7_1360800	falcilysin	FLN	y		hemoglobin catabolic process
PF3D7_1473700	nucleoporin NUP116/NSP116, putative	NUP116		y	nuclear pore
PF3D7_1250300	vacuolar protein sorting-associated protein 26, putative	VPS26	y		retromer complex
PF3D7_0815800	vacuolar protein sorting-associated protein 9, putative	VPS9	y	y	nuclear proteome, Golgi to endosome transport
PF3D7_1346400	VPS13 domain-containing protein, putative	N/A	y	y	binding SPT6 (transcription elongation factor SPT6, putative)
PF3D7_0406100	V-type proton ATPase subunit B	N/A	y	y	vacuolar acidification
PF3D7_1140100	V-type proton ATPase subunit F, putative	N/A	y	y	nuclear proteome, vacuolar acidification
PF3D7_1105600	translocon component PTEX88	PTEX88	y	y	chromosome proteome
PF3D7_0627700	transportin	N/A	y	y	apicoplast;nuclear pore
PF3D7_1307700	TOM1-like protein, putative	N/A		y	mRNA export
PF3D7_1034000	Sec1 family protein, putative	N/A	y		vesicle-mediated transport
PF3D7_1230700	protein transport protein SEC13	SEC13	y	y	ER, nuclear pore
PF3D7_1119900	protein transport protein SEC16, putative	SEC16	y	y	COPI, nuclear pore
PF3D7_0405100	protein transport protein Sec24B, putative	SEC24B	y		COPII
PF3D7_0214100	protein transport protein SEC31	SEC31	y	y	COPII, nuclear proteome
PF3D7_1442900	protein transport protein SEC7, putative	SEC7	y
PF3D7_1016200	Rab3 GTPase-activating protein non-catalytic subunit, putative	N/A	y
PF3D7_0106800	ras-related protein Rab-5C	RAB5c	y
PF3D7_0303000	N-ethylmaleimide-sensitive fusion protein	NSF	y	y	nuclear proteome, FV, ER to Golgi vesicle-mediated transport
PF3D7_0815200	importin subunit beta, putative	N/A		y	nuclear pore
PF3D7_1017300	golgi re-assembly stacking protein 1, golgi re-assembly stacking protein 2	GRASP	y		Golgi apparatus
PF3D7_0804900	GTPase-activating protein, putative	N/A	y	y	nuclear proteome, COPI
PF3D7_1108600	endoplasmic reticulum-resident calcium binding protein	ERC	y	y
PF3D7_1244600	ADP-ribosylation factor GTPase-activating protein	ARFGAP	y		COPII or clathrin
PF3D7_1134800	coatomer subunit delta	N/A	y	y	nuclear proteome, COPI
PF3D7_1145100	coatomer subunit gamma, putative	SEC21	y	y	COPI, nuclear proteome
PF3D7_1027300	peroxiredoxin	nPrx	y	y	oxidation-reduction process
PF3D7_1215000	thioredoxin peroxidase 2	Trx-Px2	y		antioxidant activity, mitochondrion
PF3D7_0816600	chaperone protein ClpB1	ClpB1	y	y	apicoplast;nucleus
PF3D7_1330300	DnaJ protein, putative	N/A	y
PF3D7_0831700	heat shock protein 70	HSP70x	y	y	nuclear proteome, MC
PF3D7_1118200	heat shock protein 90, putative	N/A	y	y	nuclear proteome, mitochondrion
PF3D7_1443900	heat shock protein 90, putative	HSP90	y	y	protein folding;response to stress, RNA Pol II biogenesis
PF3D7_0527500	Hsc70-interacting protein	HIP	y	y
PF3D7_1453700	HSP90 co-chaperone p23	P23	y	y
PF3D7_0926100	protein kinase, putative	N/A	y
PF3D7_1466100	protein phosphatase containing kelch-like domains	PPKL	y	y
PF3D7_1208900	protein phosphatase PPM11, putative	PPM11	y	y	binding exoribonuclease (PF3D7_1337300) and PREBP (PRE-binding protein)
PF3D7_0810300	protein phosphatase PPM5, putative	PPM5		y
PF3D7_0302100	serine/threonine protein kinase	SRPK1	y	y
PF3D7_1443000	serine/threonine protein kinase	SRPK2	y	y
PF3D7_0805700	serine/threonine protein kinase, FIKK family	FIKK8	y	y	nuclear proteome
PF3D7_1016400	serine/threonine protein kinase, FIKK family	FIKK10.1	y	y	binding SIP2
PF3D7_1247500	serine/threonine protein kinase, putative	N/A	y
PF3D7_0802800	serine/threonine protein phosphatase 2B catalytic subunit A	CNA	y
PF3D7_1342400	casein kinase II beta chain	CK2beta2	y	y	protein kinase CK2 complex, chromosome assembly pathway
PF3D7_1245100	kinesin-13, putative	KLP8	y	y	microtubule-based movement
PF3D7_0319400	kinesin-8, putative	N/A	y	y	chromosome movement
PF3D7_0505200	actin-like protein, putative	ALP2b	y	y	nuclear proteome
PF3D7_1103600	actin-like protein, putative	ALP2a	y	y
PF3D7_1422800	actin-related protein, putative	ARP4a	y	y
PF3D7_1149000	antigen 332, DBL-like protein	Pf332	y	y	nuclear proteome, binding ISWI, ORC2, AP2s
PF3D7_0703500	erythrocyte membrane-associated antigen	N/A	y	y	nuclear proteome, mRNA binding
PF3D7_0202000	knob-associated histidine-rich protein	KAHRP	y	y	nuclear proteome, binding HDA2
PF3D7_0500800	mature parasite-infected erythrocyte surface antigen	MESA	y	y	nuclear proteome
PF3D7_0917000	merozoite organizing protein	MOP	y		apical part of cell
PF3D7_0310400	parasite-infected erythrocyte surface protein	PIESP1	y	y	nuclear proteome
PF3D7_0424600	Plasmodium exported protein (PHISTb), unknown function	N/A	y	y	nuclear proteome
PF3D7_0402100	Plasmodium exported protein (PHISTb), unknown function	N/A	y	y	nuclear proteome
PF3D7_0102200	ring-infected erythrocyte surface antigen	RESA	y	y	binding splicing factors
PF3D7_1441600	acid cluster protein 33 homologue, putative	N/A	y
PF3D7_1233600	asparagine and aspartate rich protein 1	AARP1	y
PF3D7_0809200	asparagine-rich antigen Pfa55-14	pfa55-14	y
PF3D7_0911900	falstatin	ICP	y
PF3D7_1468100	kelch domain-containing protein, putative	N/A		y
PF3D7_1125800	kelch domain-containing protein, putative	N/A	y	y	chromosome proteome
PF3D7_0507700	nuclear protein localization protein 4, putative	NPL4	y	y	ER, ubiquitin-dependent ERAD pathway
PF3D7_0202600	nucleic acid binding protein, putative	N/A	y	y
PF3D7_0716200	PDCD2 domain-containing protein, putative	N/A	y	y	binding SAS4 (spindle assembly abnormal protein 4, putative)
PF3D7_0704400	phosphoinositide-binding protein, putative	N/A	y	y	nuclear proteome
PF3D7_0914900	BSD-domain protein, putative	N/A		y	transcription
PF3D7_1230000	TBC domain-containing protein, putative	N/A	y
PF3D7_1419400	conserved Plasmodium membrane protein, unknown function	N/A	y
PF3D7_0604500	conserved Plasmodium protein, unknown function	N/A	y	y	mRNA binding
PF3D7_0606000	conserved Plasmodium protein, unknown function	N/A	y	y
PF3D7_0714200	conserved Plasmodium protein, unknown function	N/A	y	y
PF3D7_0730500	conserved Plasmodium protein, unknown function	N/A	y	y
PF3D7_0817300	conserved Plasmodium protein, unknown function	N/A	y	y	nuclear proteome
PF3D7_0924400	conserved Plasmodium protein, unknown function	N/A	y	y
PF3D7_1031600	conserved Plasmodium protein, unknown function	GEXP15	y	y	cell adhesion;splicing
PF3D7_1036900	conserved Plasmodium protein, unknown function	N/A	y	y	mRNA binding
PF3D7_1210600	conserved Plasmodium protein, unknown function	N/A	y	y
PF3D7_1359600	conserved Plasmodium protein, unknown function	N/A	y	y	binding RRP36 (rRNA biogenesis protein RRP36, putative), CHD1, NAPL
PF3D7_1423700	conserved Plasmodium protein, unknown function	N/A	y	y	binding MCM3 (DNA replication licensing factor MCM3, putative), SNF2L,proteosome unit
PF3D7_1427300	conserved Plasmodium protein, unknown function	N/A	y	y	binding SMC(structural maintenance of chromosomes protein 4, putative)
PF3D7_0212100	conserved Plasmodium protein, unknown function	N/A		y	nuclear periphery
PF3D7_0410800	conserved Plasmodium protein, unknown function	N/A		y	regulation of transcription
PF3D7_0529400	conserved Plasmodium protein, unknown function	N/A		y
PF3D7_0905800	conserved Plasmodium protein, unknown function	N/A		y	transcription elongation regulator activit
PF3D7_1225200	conserved Plasmodium protein, unknown function	N/A		y	DNA binding
PF3D7_1425900	conserved Plasmodium protein, unknown function	N/A		y	DNA replication
PF3D7_1456500	conserved Plasmodium protein, unknown function	N/A		y	chromosome segregation
PF3D7_1459600	conserved Plasmodium protein, unknown function	N/A		y	contact with RCC-PIP (regulator of chromosome condensation-PP1-interacting protein)
PF3D7_1473500	conserved Plasmodium protein, unknown function	N/A		y	transport
PF3D7_0305200	conserved Plasmodium protein, unknown function	N/A	y
PF3D7_0306100	conserved Plasmodium protein, unknown function	N/A	y	y	nuclear proteome
PF3D7_0323600	conserved Plasmodium protein, unknown function	N/A	y
PF3D7_0407800	conserved Plasmodium protein, unknown function	N/A	y	y	nuclear proteome
PF3D7_0420600	conserved Plasmodium protein, unknown function	N/A	y	y	chromosome proteome
PF3D7_0524300	conserved Plasmodium protein, unknown function	N/A	y
PF3D7_0606600	conserved Plasmodium protein, unknown function	N/A	y	y	nuclear proteome
PF3D7_0707200	conserved Plasmodium protein, unknown function	N/A	y
PF3D7_0723800	conserved Plasmodium protein, unknown function	N/A	y	y	nuclear proteome
PF3D7_0727900	conserved Plasmodium protein, unknown function	N/A	y
PF3D7_1128000	conserved Plasmodium protein, unknown function	N/A	y	y	nuclear proteome
PF3D7_1213900	conserved Plasmodium protein, unknown function	N/A	y
PF3D7_1237500	conserved Plasmodium protein, unknown function	N/A	y	y	nuclear proteome
PF3D7_1404900	conserved Plasmodium protein, unknown function	N/A	y		ER
PF3D7_1426800	conserved Plasmodium protein, unknown function	N/A	y
PF3D7_1453000	conserved Plasmodium protein, unknown function	N/A	y
PF3D7_0510100	conserved protein, unknown function	N/A	y	y
PF3D7_0617200	conserved protein, unknown function	N/A	y	y	ER, nucleus
PF3D7_0716300	conserved protein, unknown function	N/A		y
PF3D7_0813400	conserved protein, unknown function	N/A		y	mRNA binding
PF3D7_1329500	conserved protein, unknown function	N/A		y
PF3D7_0507800	conserved protein, unknown function	N/A	y
PF3D7_0909600	conserved protein, unknown function	N/A	y
PF3D7_1025300	conserved protein, unknown function	N/A	y	y	nuclear proteome, apicoplast
PF3D7_1121100	conserved protein, unknown function	N/A	y	y	chromosome proteome
PF3D7_1438600	conserved protein, unknown function	N/A	y

## Sheet: GO cytosol
Supplementary Data 4f. GO enrichment summary from cytosolic IPs
ID	Name	Bgd count	Result count	Result gene list	Pct of bgd	Fold enrichment	Odds ratio	Benjamini P-value	P-value (-log10)
GO:0016070	RNA metabolic process	352	71	PF3D7_0109200,PF3D7_0110400,PF3D7_0215700,PF3D7_0218500,PF3D7_0303100,PF3D7_0308600,PF3D7_0308900,PF3D7_0318200,PF3D7_0405400,PF3D7_0415500,PF3D7_0418700,PF3D7_0422500,PF3D7_0509400,PF3D7_0513200,PF3D7_0515000,PF3D7_0517400,PF3D7_0520300,PF3D7_0526500,PF3D7_0606500,PF3D7_0610200,PF3D7_0620500,PF3D7_0621500,PF3D7_0623600,PF3D7_0625600,PF3D7_0627900,PF3D7_0709600,PF3D7_0716000,PF3D7_0819900,PF3D7_0…	20.2	2.12	2.68	5.35898e-08	7.27092
GO:0008380	RNA splicing	84	25	PF3D7_0218500,PF3D7_0308600,PF3D7_0308900,PF3D7_0405400,PF3D7_0415500,PF3D7_0422500,PF3D7_0515000,PF3D7_0520300,PF3D7_0526500,PF3D7_0606500,PF3D7_0623600,PF3D7_0819900,PF3D7_0821600,PF3D7_0822800,PF3D7_0909800,PF3D7_1002400,PF3D7_1003800,PF3D7_1107000,PF3D7_1119800,PF3D7_1123900,PF3D7_1124400,PF3D7_1234800,PF3D7_1343900,PF3D7_1414800,PF3D7_1468800,	29.8	3.13	4.22	6.86286e-06	5.16349
GO:0097525	spliceosomal snRNP complex	24	7	PF3D7_0308900,PF3D7_0520300,PF3D7_0819900,PF3D7_1003800,PF3D7_1107000,PF3D7_1234800,PF3D7_1343900,	29.2	3.06	3.96	0.0401582	1.39623
GO:0120114	Sm-like protein family complex	25	7	PF3D7_0308900,PF3D7_0520300,PF3D7_0819900,PF3D7_1003800,PF3D7_1107000,PF3D7_1234800,PF3D7_1343900,	28	2.94	3.74	0.0476447	1.32199
GO:0006397	mRNA processing	93	28	PF3D7_0109200,PF3D7_0218500,PF3D7_0308600,PF3D7_0308900,PF3D7_0405400,PF3D7_0415500,PF3D7_0513200,PF3D7_0515000,PF3D7_0520300,PF3D7_0526500,PF3D7_0610200,PF3D7_0716000,PF3D7_0819900,PF3D7_0906600,PF3D7_0909800,PF3D7_1002400,PF3D7_1003800,PF3D7_1009200,PF3D7_1107000,PF3D7_1119800,PF3D7_1123900,PF3D7_1124400,PF3D7_1234800,PF3D7_1340600,PF3D7_1343900,PF3D7_1414800,PF3D7_1438500,PF3D7_1468800,	30.1	3.16	4.31	1.16283e-06	5.93448
GO:0030014	CCR4-NOT complex	8	5	PF3D7_0507600,PF3D7_0519500,PF3D7_0811300,PF3D7_1103800,PF3D7_1417200,	62.5	6.57	16.02	0.0045022	2.34658
GO:0000290	deadenylation-dependent decapping of nuclear-transcribed mRNA	3	3	PF3D7_1032100,PF3D7_1124400,PF3D7_1308900,	100	10.51	inf	0.0124975	1.90318
GO:0042254	ribosome biogenesis	82	16	PF3D7_0303100,PF3D7_0418700,PF3D7_0612900,PF3D7_0630500,PF3D7_0729300,PF3D7_1008800,PF3D7_1013100,PF3D7_1107700,PF3D7_1109400,PF3D7_1251500,PF3D7_1332800,PF3D7_1357700,PF3D7_1367600,PF3D7_1405800,PF3D7_1445200,PF3D7_1451900,	19.5	2.05	2.36	0.0407262	1.39013
GO:0010468	regulation of gene expression	138	27	PF3D7_0111800,PF3D7_0409800,PF3D7_0420300,PF3D7_0516800,PF3D7_0606500,PF3D7_0716800,PF3D7_0807000,PF3D7_0822100,PF3D7_0823300,PF3D7_0828500,PF3D7_1002400,PF3D7_1005500,PF3D7_1007700,PF3D7_1013900,PF3D7_1032100,PF3D7_1107800,PF3D7_1124400,PF3D7_1139300,PF3D7_1224500,PF3D7_1225200,PF3D7_1239200,PF3D7_1250600,PF3D7_1308900,PF3D7_1406200,PF3D7_1457300,PF3D7_1458600,PF3D7_1472200,	19.6	2.06	2.4	0.00397359	2.40082
GO:1903047	mitotic cell cycle process	7	4	PF3D7_0607600,PF3D7_1107400,PF3D7_1130700,PF3D7_1304000,	57.1	6	12.79	0.0264824	1.57704
GO:0006260	DNA replication	56	14	PF3D7_0409600,PF3D7_0527000,PF3D7_0705400,PF3D7_0917500,PF3D7_1017000,PF3D7_1107400,PF3D7_1304100,PF3D7_1317100,PF3D7_1343300,PF3D7_1355100,PF3D7_1417800,PF3D7_1425900,PF3D7_1437200,PF3D7_1463300,	25	2.63	3.24	0.00908842	2.04151
GO:0006446	regulation of translational initiation	12	5	PF3D7_0716800,PF3D7_0828500,PF3D7_1013900,PF3D7_1250600,PF3D7_1457300,	41.7	4.38	6.86	0.0370024	1.43177
GO:0006511	ubiquitin-dependent protein catabolic process	74	21	PF3D7_0108000,PF3D7_0312300,PF3D7_0317800,PF3D7_0507700,PF3D7_0516700,PF3D7_0518300,PF3D7_0629800,PF3D7_0711000,PF3D7_0726500,PF3D7_0807500,PF3D7_0811000,PF3D7_0826100,PF3D7_0826500,PF3D7_0904600,PF3D7_1011700,PF3D7_1113400,PF3D7_1117100,PF3D7_1353800,PF3D7_1365900,PF3D7_1418000,PF3D7_1474800,	28.4	2.98	3.91	0.000103529	3.98494
GO:0016579	protein deubiquitination	13	5	PF3D7_0516700,PF3D7_0726500,PF3D7_0904600,PF3D7_1117100,PF3D7_1226800,	38.5	4.04	6	0.0497237	1.30344
GO:0048193	Golgi vesicle transport	29	8	PF3D7_0214100,PF3D7_0303000,PF3D7_0405100,PF3D7_0815800,PF3D7_1130500,PF3D7_1145100,PF3D7_1335700,PF3D7_1465100,	27.6	2.9	3.67	0.046355	1.3339
GO:0016311	dephosphorylation	21	8	PF3D7_0314400,PF3D7_0410300,PF3D7_0705500,PF3D7_0802800,PF3D7_1033400,PF3D7_1138500,PF3D7_1414400,PF3D7_1466100,	38.1	4	5.94	0.00744416	2.12818
GO:0048500	signal recognition particle	6	4	PF3D7_0621900,PF3D7_1136400,PF3D7_1216300,PF3D7_1450100,	66.7	7	19.18	0.0104641	1.9803

## Sheet: GO nucleus
Supplementary Data 4g. GO enrichment summary from nuclear IPs
ID	Name	Bgd count	Result count	Result gene list	Pct of bgd	Fold enrichment	Odds ratio	Benjamini P-value	P-value (-Log10)
GO:0000375	RNA splicing, via transesterification reactions	68	14	PF3D7_0308600,PF3D7_0323700,PF3D7_0405400,PF3D7_0422500,PF3D7_0515000,PF3D7_1002400,PF3D7_1003800,PF3D7_1107000,PF3D7_1123900,PF3D7_1234800,PF3D7_1343900,PF3D7_1367100,PF3D7_1414800,PF3D7_1468800,	20.6	4.13	5.21	0.0012427	2.90563
GO:0097525	spliceosomal snRNP complex	24	6	PF3D7_0323700,PF3D7_1003800,PF3D7_1107000,PF3D7_1234800,PF3D7_1343900,PF3D7_1367100,	25	5.02	6.51	0.0157318	1.80322
GO:0120114	Sm-like protein family complex	25	6	PF3D7_0323700,PF3D7_1003800,PF3D7_1107000,PF3D7_1234800,PF3D7_1343900,PF3D7_1367100,	24	4.82	6.16	0.0161287	1.7924
GO:0006397	mRNA processing	93	16	PF3D7_0308600,PF3D7_0323700,PF3D7_0405400,PF3D7_0515000,PF3D7_0610200,PF3D7_0906600,PF3D7_1002400,PF3D7_1003800,PF3D7_1107000,PF3D7_1123900,PF3D7_1124400,PF3D7_1234800,PF3D7_1343900,PF3D7_1367100,PF3D7_1414800,PF3D7_1468800,	17.2	3.45	4.19	0.0012427	2.90563
GO:0030014	CCR4-NOT complex	8	4	PF3D7_0507600,PF3D7_0811300,PF3D7_1103800,PF3D7_1417200,	50	10.04	19.41	0.00676981	2.16942
GO:0010468	regulation of gene expression	138	17	PF3D7_0410800,PF3D7_0516800,PF3D7_0716800,PF3D7_0822100,PF3D7_0823300,PF3D7_0905800,PF3D7_1002400,PF3D7_1007700,PF3D7_1008100,PF3D7_1014600,PF3D7_1033700,PF3D7_1107800,PF3D7_1124400,PF3D7_1139300,PF3D7_1225200,PF3D7_1239200,PF3D7_1317200,	12.3	2.47	2.82	0.0157652	1.8023
GO:1903047	mitotic cell cycle process	7	4	PF3D7_0607600,PF3D7_1107400,PF3D7_1130700,PF3D7_1304000,	57.1	11.47	25.88	0.0093564	2.02889
GO:0006260	DNA replication	56	9	PF3D7_0705400,PF3D7_1107400,PF3D7_1304100,PF3D7_1317100,PF3D7_1343300,PF3D7_1417800,PF3D7_1425900,PF3D7_1437200,PF3D7_1463300,	16.1	3.23	3.76	0.0363092	1.43998
GO:0016567	protein ubiquitination	9	4	PF3D7_0308600,PF3D7_0707700,PF3D7_0826500,PF3D7_1004300,	44.4	8.92	15.52	0.0162093	1.79024
GO:0006888	ER to Golgi vesicle-mediated transport	19	5	PF3D7_0214100,PF3D7_0303000,PF3D7_0405100,PF3D7_1134800,PF3D7_1145100,	26.3	5.28	6.95	0.0428355	1.3682
GO:0005643	nuclear pore	12	4	PF3D7_0627700,PF3D7_0815200,PF3D7_1230700,PF3D7_1473700,	33.3	6.69	9.69	0.024515	1.61057
