# Supplementary material for: A type II protein arginine methyltransferase regulates merozoite invasion in Plasmodium falciparum
Source: Commun Biol. 2023 Jun 22;6:659. doi: 10.1038/s42003-023-05038-z (PMC10287762; doi:10.1038/s42003-023-05038-z)
Supplement: Supplementary file 8 — Supplementary Data 5 [file 42003_2023_5038_MOESM8_ESM.xlsx]

## Sheet: RNAseq coverage
Supplementary Data 5a. Summary of RNAseq results
Sample	total_reads	trimmed_reads	mapped_reads	mapping rate	coverage
3D7_16h	10425867	10305683	9606266	0.9321	41.1706
3D7_24h	9855372	9727642	9048576	0.9302	38.7804
3D7_36h	10681259	10521382	9773893	0.929	41.889
3D7_46h	9877156	9678590	8733569	0.9024	37.4304
PRMT5_KO-16h	9616269	9498247	8751931	0.9214	37.5091
PRMT5_KO-24h	9784712	9647590	8.80728e+06	0.9129	37.7463
PRMT5_KO-36h	10140165	10021367	9317027	0.9297	39.931
PRMT5_KO-46h	10522969	10277851	9487535	0.9231	40.6617

## Sheet: RNAseq 12h
Supplementary Data 5b. Differential expression of RNA-seq at 12h post invasion by DESeq1
FC: fold change
Gene ID	Gene description	KO	WT	log2 FC	P	Padj
PF3D7_0200100	erythrocyte membrane protein 1, PfEMP1	926.435	1842.58	-7.48435	3.36125e-41	1.89373e-37
PF3D7_0302300	erythrocyte membrane protein 1 (PfEMP1), pseudogene	4781.12	9169.17	-4.54392	8.54443e-30	2.40697e-26
PF3D7_0632800	erythrocyte membrane protein 1, PfEMP1	1242.56	2412.07	-5.04508	1.76894e-29	2.49156e-26
PF3D7_1300100	erythrocyte membrane protein 1, PfEMP1	1177.77	2288.65	-5.09668	1.52177e-29	2.49156e-26
PF3D7_1240600	erythrocyte membrane protein 1, PfEMP1	131219	13956.4	4.15414	1.40442e-27	1.5825e-24
PF3D7_0712300	erythrocyte membrane protein 1, PfEMP1	3341.19	6365.46	-4.32803	4.06141e-27	3.81366e-24
PF3D7_0223500	erythrocyte membrane protein 1, PfEMP1	1090.1	2103.03	-4.7682	1.07512e-26	8.65321e-24
PF3D7_0300100	erythrocyte membrane protein 1, PfEMP1	445.525	875.615	-5.82603	1.27531e-25	8.98139e-23
PF3D7_1255200	erythrocyte membrane protein 1, PfEMP1	753.622	1455.79	-4.8225	8.62579e-25	5.39975e-22
PF3D7_1202500	trimethylguanosine synthase, putative	1321.23	2501.48	-4.1493	6.7097e-23	3.78025e-20
PF3D7_0601200	Pfmc-2TM Maurer's cleft two transmembrane protein	650.494	64.1405	4.26929	2.00509e-20	1.02697e-17
PF3D7_0832000	stevor	700.543	76.7742	4.10848	8.63314e-20	4.05326e-17
PF3D7_0733000	erythrocyte membrane protein 1, PfEMP1	633.602	1198.26	-4.11941	3.07655e-19	1.33333e-16
PF3D7_0114500	Plasmodium exported protein (hyp10), unknown function	343.855	29.1548	4.4975	1.85087e-17	7.44845e-15
PF3D7_1200600	erythrocyte membrane protein 1, PfEMP1	14941.5	26624.1	-3.03031	1.112e-16	4.17667e-14
PF3D7_0500100	erythrocyte membrane protein 1, PfEMP1	1324.05	2405.27	-3.30811	1.89989e-16	6.69e-14
PF3D7_1200100	erythrocyte membrane protein 1, PfEMP1	893.05	1630.72	-3.39166	6.65594e-16	2.20586e-13
PF3D7_0115700	erythrocyte membrane protein 1, PfEMP1	336.823	635.574	-4.06123	3.8406e-15	1.20211e-12
PF3D7_1240500	Plasmodium RNA of unknown function RUF6	302.609	32.0702	4.1596	5.25395e-15	1.55794e-12
PF3D7_1039800	exported protein family 3	189.02	10.6901	5.10281	5.91052e-15	1.66499e-12
PF3D7_1373500	erythrocyte membrane protein 1, PfEMP1	1506.59	2689.04	-3.05244	7.89001e-15	2.11678e-12
PF3D7_0808900	rifin	197.681	13.6056	4.81038	2.01525e-14	5.16087e-12
PF3D7_0532000	28S ribosomal RNA	380761	100489	2.71769	3.00529e-14	7.36166e-12
PF3D7_0726000	28S ribosomal RNA	503923	136362	2.67604	6.63194e-14	1.55685e-11
PF3D7_1240900	erythrocyte membrane protein 1, PfEMP1	9012.48	15496.7	-2.61576	4.33948e-13	9.77945e-11
PF3D7_1200400	erythrocyte membrane protein 1, PfEMP1	258.42	484.941	-3.92624	6.57805e-13	1.42541e-10
PF3D7_0617400	erythrocyte membrane protein 1, PfEMP1	1162.65	2033.06	-2.79846	1.67878e-12	3.50306e-10
PF3D7_0100100	erythrocyte membrane protein 1, PfEMP1	762.454	1347.92	-2.92903	2.33045e-12	4.6892e-10
PF3D7_0101300	Pfmc-2TM Maurer's cleft two transmembrane protein	183.16	17.4929	4.31768	2.90923e-12	5.65194e-10
PF3D7_1000100	erythrocyte membrane protein 1, PfEMP1	248.73	464.533	-3.8184	3.07839e-12	5.78122e-10
PF3D7_1041200	rifin	91.5231	1.94365	6.54189	2.10528e-11	3.82618e-09
PF3D7_1219400	erythrocyte membrane protein 1 (PfEMP1), pseudogene	9095.2	2905.76	2.3951	2.17747e-11	3.8337e-09
PF3D7_0421100	erythrocyte membrane protein 1, PfEMP1	3907.28	6570.51	-2.40096	4.35835e-11	7.44089e-09
PF3D7_0900100	erythrocyte membrane protein 1, PfEMP1	176.958	333.336	-4.01767	5.70397e-11	9.45182e-09
PF3D7_1100200	erythrocyte membrane protein 1, PfEMP1	543.05	953.361	-2.84442	7.30877e-11	1.1765e-08
PF3D7_0101100	exported protein family 4	945.5	267.252	2.60306	8.06217e-11	1.26173e-08
PF3D7_0413100	erythrocyte membrane protein 1, PfEMP1	1474.49	2503.42	-2.49023	8.32565e-11	1.26775e-08
PF3D7_0420900	erythrocyte membrane protein 1, PfEMP1	7690	12793.1	-2.30608	1.11481e-10	1.65285e-08
PF3D7_0711700	erythrocyte membrane protein 1, PfEMP1	5749.4	9536.52	-2.28093	2.11602e-10	3.05684e-08
PF3D7_1039700	Pfmc-2TM Maurer's cleft two transmembrane protein	116.533	8.74643	4.68072	3.00024e-10	4.22584e-08
PF3D7_0833500	erythrocyte membrane protein 1, PfEMP1	774.573	1320.71	-2.53145	5.92043e-10	7.94183e-08
PF3D7_1478400	Plasmodium exported protein, unknown function, pseudogene	71.4863	0.971825	7.19099	5.78776e-10	7.94183e-08
PF3D7_0324300	exported protein family 4	867.44	262.393	2.48845	6.11525e-10	8.0124e-08
PF3D7_0713100	Pfmc-2TM Maurer's cleft two transmembrane protein	111.388	8.74643	4.61298	8.20603e-10	1.05074e-07
PF3D7_0324100	Pfmc-2TM Maurer's cleft two transmembrane protein	152.748	19.4365	3.87948	9.04875e-10	1.1329e-07
PF3D7_1254200	rifin	76.0882	1.94365	6.27229	9.97392e-10	1.22159e-07
PF3D7_0200300	erythrocyte membrane protein 1 (PfEMP1), exon 2	232.095	417.885	-3.17388	2.77813e-09	3.3302e-07
PF3D7_0631900	stevor	137.885	17.4929	3.88408	3.14061e-09	3.68629e-07
PF3D7_0400100	erythrocyte membrane protein 1, PfEMP1	468.791	801.756	-2.56139	6.41943e-09	7.38103e-07
PF3D7_1300300	erythrocyte membrane protein 1, PfEMP1	403.022	693.883	-2.62913	7.7347e-09	8.71546e-07
PF3D7_0420700	erythrocyte membrane protein 1, PfEMP1	4624.17	7438.35	-2.039	1.19071e-08	1.31539e-06
PF3D7_0601000	exported protein family 4	973.626	343.054	2.22534	1.46605e-08	1.58841e-06
PF3D7_0701400	exported protein family 4, pseudogene	443.181	133.14	2.50013	1.74748e-08	1.8576e-06
PF3D7_0631600	exported protein family 4	943.414	338.195	2.19507	2.44373e-08	2.54962e-06
PF3D7_0112700	28S ribosomal RNA	21999.2	9291.62	1.90122	5.01679e-08	5.13902e-06
PF3D7_0808700	erythrocyte membrane protein 1, PfEMP1	714.12	1172.02	-2.19355	6.99599e-08	7.03211e-06
PF3D7_1200500	rifin	129.339	238.097	-3.53225	7.11449e-08	7.03211e-06
PF3D7_1476600	Plasmodium exported protein, unknown function	768.599	281.829	2.15522	8.33818e-08	8.09953e-06
PF3D7_0712400	erythrocyte membrane protein 1, PfEMP1	354.402	597.673	-2.42709	1.54684e-07	1.4771e-05
PF3D7_0712600	erythrocyte membrane protein 1, PfEMP1	1833.29	2898.95	-1.91705	2.13116e-07	2.00116e-05
PF3D7_1219300	erythrocyte membrane protein 1, PfEMP1	3783.12	1643.36	1.84965	2.24989e-07	2.07801e-05
PF3D7_1039900	exported protein family 4	381.156	125.365	2.34503	2.28861e-07	2.07968e-05
PF3D7_1101500	exported protein family 4	888.02	349.857	2.02732	2.57589e-07	2.29076e-05
PF3D7_0400700	rifin	49.8775	0.971825	6.66742	2.60221e-07	2.29076e-05
PF3D7_0412900	erythrocyte membrane protein 1, PfEMP1	2089.8	3274.08	-1.85428	4.07538e-07	3.53242e-05
PF3D7_0701500	exported protein family 3	217.918	60.2532	2.64002	4.895e-07	4.17855e-05
PF3D7_1101100	rifin	47.305	0.971825	6.59026	5.58619e-07	4.6974e-05
PF3D7_0101200	exported protein family 3	252.96	75.8024	2.50442	5.77676e-07	4.78622e-05
PF3D7_1301200	glycophorin binding protein	643.949	251.703	2.0415	6.2246e-07	5.08252e-05
PF3D7_0632400	rifin	46.276	0.971825	6.5582	7.59966e-07	6.11664e-05
PF3D7_0222100	Pfmc-2TM Maurer's cleft two transmembrane protein	143.058	34.0139	2.88982	1.74203e-06	0.000138234
PF3D7_0100300	erythrocyte membrane protein 1, PfEMP1	72.1437	136.056	-4.04682	2.16641e-06	0.0001672
PF3D7_0601100	exported protein family 3	259.363	85.5206	2.34071	2.13746e-06	0.0001672
PF3D7_0114100	Pfmc-2TM Maurer's cleft two transmembrane protein	159.808	41.7885	2.73301	2.24708e-06	0.000171082
PF3D7_0412700	erythrocyte membrane protein 1, PfEMP1	4288.35	6523.86	-1.66811	2.44963e-06	0.000184016
PF3D7_0324200	exported protein family 3	253.246	83.577	2.33919	2.48811e-06	0.000184447
PF3D7_1149500	ring-infected erythrocyte surface antigen 2, pseudogene	149.089	38.873	2.73781	3.59849e-06	0.000263297
PF3D7_1101600	exported protein family 3	235.925	77.746	2.34173	3.67579e-06	0.000265505
PF3D7_0425800	erythrocyte membrane protein 1, PfEMP1	495.459	787.179	-1.94996	4.51866e-06	0.000319416
PF3D7_0936900	Plasmodium exported protein (PHISTb), unknown function, pseudogene	104.843	21.3802	3.13873	4.53554e-06	0.000319416
PF3D7_1240200	erythrocyte membrane protein 1 (PfEMP1), pseudogene	88.3789	161.323	-3.38569	5.73273e-06	0.000398743
PF3D7_1253000	gametocyte erythrocyte cytosolic protein	157.693	271.139	-2.61539	6.0254e-06	0.000413989
PF3D7_0631400	Pfmc-2TM Maurer's cleft two transmembrane protein	151.548	42.7603	2.60602	7.9214e-06	0.000537701
PF3D7_0832400	stevor	76.6313	140.915	-3.51248	1.06802e-05	0.000716333
PF3D7_0712800	erythrocyte membrane protein 1, PfEMP1	429.775	676.39	-1.88475	1.45972e-05	0.000967535
PF3D7_0324900	erythrocyte membrane protein 1, PfEMP1	511.18	794.953	-1.80559	1.76933e-05	0.00115911
PF3D7_0222300	exported protein family 4, pseudogene	351.229	145.774	1.93313	1.94464e-05	0.00125932
PF3D7_1477700	Plasmodium exported protein (PHISTa), unknown function	855.321	412.054	1.65604	2.167e-05	0.00138737
PF3D7_1148640	28S ribosomal RNA	4749.8	2502.45	1.48342	2.39385e-05	0.00151539
PF3D7_1150400	erythrocyte membrane protein 1, PfEMP1	467.934	725.954	-1.79008	2.72913e-05	0.00170844
PF3D7_1371300	28S ribosomal RNA	4584.7	2448.03	1.45714	3.33785e-05	0.00206653
PF3D7_0426000	erythrocyte membrane protein 1, PfEMP1	211.601	344.998	-2.14129	3.42962e-05	0.00210027
PF3D7_0601400	erythrocyte membrane protein 1 (PfEMP1), pseudogene	169.584	59.2813	2.23919	5.0567e-05	0.00306338
PF3D7_1219500	erythrocyte membrane protein 1 (PfEMP1), exon 2, pseudogene	43.6178	3.8873	4.42231	5.59513e-05	0.0033535
PF3D7_0222200	exported protein family 3	216.145	85.5206	2.01964	7.51378e-05	0.00445607
PF3D7_0712900	erythrocyte membrane protein 1, PfEMP1	3668.44	5297.42	-1.3771	9.43007e-05	0.00548221
PF3D7_1101700	Pfmc-2TM Maurer's cleft two transmembrane protein	60.9106	10.6901	3.37792	9.43867e-05	0.00548221
PF3D7_0800100	erythrocyte membrane protein 1, PfEMP1	316.901	490.772	-1.77874	0.00011211	0.00644516
PF3D7_1479200	Plasmodium exported protein (PHISTa), unknown function	62.4255	11.6619	3.27886	0.00011416	0.00649675
PF3D7_0501400	interspersed repeat antigen	40634.9	57986.9	-1.31645	0.000119161	0.00671352
PF3D7_0833400	rifin	24.6958	0	Inf	0.000129783	0.00723959
PF3D7_1240300	erythrocyte membrane protein 1, PfEMP1	1018.1	1489.81	-1.44711	0.000144201	0.00788766
PF3D7_0631500	exported protein family 3	195.766	78.7179	1.99054	0.000143823	0.00788766
PF3D7_0937800	erythrocyte membrane protein 1, PfEMP1	845.774	1243.94	-1.47459	0.000146993	0.00796305
PF3D7_1200700	acyl-CoA synthetase	1398.14	2020.42	-1.38079	0.000189799	0.0101841
PF3D7_1100100	erythrocyte membrane protein 1, PfEMP1	364.463	552.969	-1.65197	0.00020523	0.0109081
PF3D7_0732900	rifin	27.2397	0.971825	5.7829	0.000282619	0.0148811
PF3D7_1302100	gamete antigen 27/25	9820.15	5878.57	1.22712	0.000368223	0.019209
PF3D7_0401700	Plasmodium exported protein, unknown function, pseudogene	194.537	85.5206	1.8276	0.000451719	0.0233485
PF3D7_0301000	acyl-CoA synthetase	21.0943	0	Inf	0.000466687	0.0239029
PF3D7_0632700	rifin	48.1054	8.74643	3.32193	0.000511921	0.0259835
PF3D7_1478900	unspecified product	4249.42	2564.65	1.21029	0.000538425	0.0270847
PF3D7_0412400	erythrocyte membrane protein 1, PfEMP1	5565.44	7744.48	-1.19341	0.000591791	0.0295058
PF3D7_1476500	probable protein, unknown function	363.234	192.421	1.4727	0.000866955	0.0428458
PF3D7_0713300	erythrocyte membrane protein 1 (PfEMP1), pseudogene	938.698	551.025	1.26729	0.000902116	0.0441958

## Sheet: RNAseq 24h
Supplementary Data 5c. Differential expression of RNA-seq at 24h post invasion by DESeq1
Gene ID	Gene description	KO	WT	log2 FC	P	Padj
PF3D7_0302300	erythrocyte membrane protein 1 (PfEMP1), pseudogene	2455.92	4720.53	-4.62494	4.77963e-25	1.55599e-21
PF3D7_1478400	Plasmodium exported protein, unknown function, pseudogene	528.805	5.38382	7.6106	5.48463e-25	1.55599e-21
PF3D7_1240600	erythrocyte membrane protein 1, PfEMP1	37526.8	5586.25	3.63638	5.66005e-21	5.35252e-18
PF3D7_0632400	rifin	521.968	13.9979	6.2012	5.36445e-21	5.35252e-18
PF3D7_1041200	rifin	653.266	25.8423	5.63104	3.2286e-21	5.35252e-18
PF3D7_0631900	stevor	1171.14	88.2946	4.674	3.95122e-21	5.35252e-18
PF3D7_0400700	rifin	460.915	10.7676	6.40278	3.13634e-20	2.54222e-17
PF3D7_0601200	Pfmc-2TM Maurer's cleft two transmembrane protein	3236.92	451.164	3.73868	3.83255e-19	2.71824e-16
PF3D7_1200600	erythrocyte membrane protein 1, PfEMP1	8279.63	15220.1	-3.50653	6.00638e-19	3.78669e-16
PF3D7_0713100	Pfmc-2TM Maurer's cleft two transmembrane protein	590.484	31.2262	5.20241	1.68627e-18	9.56788e-16
PF3D7_0101300	Pfmc-2TM Maurer's cleft two transmembrane protein	1239.03	157.208	3.88391	1.23778e-16	6.3847e-14
PF3D7_1200100	erythrocyte membrane protein 1, PfEMP1	2298.32	4211.22	-3.44976	3.95037e-16	1.86787e-13
PF3D7_0808900	rifin	1780.7	302.571	3.42901	3.57686e-15	1.56116e-12
PF3D7_0412900	erythrocyte membrane protein 1, PfEMP1	998.732	1862.8	-3.79005	4.02716e-15	1.63215e-12
PF3D7_0832000	stevor	767.201	95.832	3.90798	2.66633e-14	1.00858e-11
PF3D7_1200500	rifin	240.139	473.776	-6.18741	1.85259e-13	6.56973e-11
PF3D7_0413100	erythrocyte membrane protein 1, PfEMP1	736.291	1368.57	-3.7178	3.25964e-13	1.08795e-10
PF3D7_1101100	rifin	505.278	54.915	4.1212	7.64689e-13	2.41047e-10
PF3D7_0936900	Plasmodium exported protein (PHISTb), unknown function, pseudogene	461.259	49.5311	4.13955	2.33016e-12	6.9586e-10
PF3D7_1031000	25 kDa ookinete surface antigen precursor	359.626	30.1494	4.51452	4.22566e-12	1.1603e-09
PF3D7_1254200	rifin	396.363	37.6867	4.32442	4.2944e-12	1.1603e-09
PF3D7_0712300	erythrocyte membrane protein 1, PfEMP1	606.11	1123.06	-3.65496	6.27556e-12	1.61852e-09
PF3D7_0324100	Pfmc-2TM Maurer's cleft two transmembrane protein	737.085	123.828	3.44692	8.36469e-12	2.06353e-09
PF3D7_0222100	Pfmc-2TM Maurer's cleft two transmembrane protein	882.529	165.822	3.26968	1.13932e-11	2.69354e-09
PF3D7_1240900	erythrocyte membrane protein 1, PfEMP1	4127.63	7112.02	-2.63713	1.53021e-11	3.47296e-09
PF3D7_0422300	alpha tubulin 2	3014.79	826.955	2.65336	3.16633e-11	6.90991e-09
PF3D7_0114100	Pfmc-2TM Maurer's cleft two transmembrane protein	864.789	171.205	3.18624	3.67082e-11	7.71416e-09
PF3D7_1219400	erythrocyte membrane protein 1 (PfEMP1), pseudogene	4154.69	1203.82	2.56132	5.00374e-11	1.01397e-08
PF3D7_1302100	gamete antigen 27/25	4977.75	1477.32	2.52077	6.17012e-11	1.20721e-08
PF3D7_0423700	early transcribed membrane protein 4	1411.36	360.716	2.7709	1.90608e-10	3.60504e-08
PF3D7_0631400	Pfmc-2TM Maurer's cleft two transmembrane protein	863.41	191.664	3.00173	3.18031e-10	5.82099e-08
PF3D7_0300100	erythrocyte membrane protein 1, PfEMP1	307.443	581.452	-4.12029	5.27649e-10	9.35587e-08
PF3D7_1039700	Pfmc-2TM Maurer's cleft two transmembrane protein	610.411	118.444	3.21834	6.15544e-10	1.02723e-07
PF3D7_1478700	Plasmodium exported protein, unknown function, pseudogene	175.506	6.46058	5.73691	6.06072e-10	1.02723e-07
PF3D7_1477700	Plasmodium exported protein (PHISTa), unknown function	674.579	139.979	3.11074	7.52244e-10	1.21949e-07
PF3D7_0114500	Plasmodium exported protein (hyp10), unknown function	685.629	145.363	3.0761	9.39957e-10	1.48148e-07
PF3D7_1476600	Plasmodium exported protein, unknown function	644.026	134.595	3.09926	1.27221e-09	1.95095e-07
PF3D7_1370300	membrane associated histidine-rich protein	2204.8	3701.91	-2.38711	4.04966e-09	6.04678e-07
PF3D7_1431100	conserved Plasmodium protein, unknown function	435.544	80.7573	3.29079	7.96842e-09	1.1593e-06
PF3D7_0831800	histidine-rich protein II	81630.1	132104	-2.08408	8.26439e-09	1.1723e-06
PF3D7_0420900	erythrocyte membrane protein 1, PfEMP1	2807.27	4650.54	-2.27029	9.44944e-09	1.30771e-06
PF3D7_1216500	male development gene 1	545.475	119.521	3.02285	1.12921e-08	1.5255e-06
PF3D7_0833400	rifin	271.768	35.5332	3.8376	1.96927e-08	2.59852e-06
PF3D7_0732900	rifin	403.672	76.4502	3.25707	2.18369e-08	2.81597e-06
PF3D7_0101100	exported protein family 4	696.821	179.82	2.75494	2.29747e-08	2.84006e-06
PF3D7_0114600	stevor, pseudogene	107.34	1.07676	7.63209	2.30248e-08	2.84006e-06
PF3D7_0401700	Plasmodium exported protein, unknown function, pseudogene	1047.23	312.262	2.51283	2.41676e-08	2.9176e-06
PF3D7_1372200	histidine-rich protein III	41962.5	67240.7	-2.01085	2.73425e-08	3.23211e-06
PF3D7_0421100	erythrocyte membrane protein 1, PfEMP1	1330.47	2223.52	-2.34575	4.97101e-08	5.75622e-06
PF3D7_0420700	erythrocyte membrane protein 1, PfEMP1	1936.23	3186.14	-2.21487	5.89508e-08	6.68974e-06
PF3D7_1300100	erythrocyte membrane protein 1, PfEMP1	190.722	362.869	-4.28808	7.13979e-08	7.94337e-06
PF3D7_0935900	ring-exported protein 1	13368.1	21266.1	-1.95892	8.63319e-08	9.42014e-06
PF3D7_0711700	erythrocyte membrane protein 1, PfEMP1	1698.86	2793.13	-2.20785	9.98994e-08	1.06949e-05
PF3D7_0501400	interspersed repeat antigen	6470.02	10322.9	-1.97981	1.15153e-07	1.20996e-05
PF3D7_1400100	erythrocyte membrane protein 1 (PfEMP1), pseudogene	139.313	270.268	-5.01502	1.38192e-07	1.42564e-05
PF3D7_1101700	Pfmc-2TM Maurer's cleft two transmembrane protein	297.099	52.7614	3.35924	1.8427e-07	1.86705e-05
PF3D7_0324300	exported protein family 4	603.062	166.898	2.63847	1.93221e-07	1.9234e-05
PF3D7_0816800	meiotic recombination protein DMC1, putative	230.757	33.3797	3.68102	2.86014e-07	2.79801e-05
PF3D7_1461800	conserved Plasmodium protein, unknown function	740.773	231.504	2.43287	3.89134e-07	3.74228e-05
PF3D7_0400300	rifin	218.61	32.3029	3.64789	5.83282e-07	5.51591e-05
PF3D7_0412700	erythrocyte membrane protein 1, PfEMP1	2730.15	4339.36	-1.95276	6.24977e-07	5.81331e-05
PF3D7_0200300	erythrocyte membrane protein 1 (PfEMP1), exon 2	175.499	330.566	-4.01607	6.57479e-07	6.01699e-05
PF3D7_0601000	exported protein family 4	677.123	217.506	2.38577	1.00946e-06	8.8277e-05
PF3D7_0501300	skeleton-binding protein 1	13011.3	20155.9	-1.7806	1.00052e-06	8.8277e-05
PF3D7_0315600	zinc finger protein, putative	256.795	47.3776	3.29871	1.01128e-06	8.8277e-05
PF3D7_0216000	DEAD/DEAH box helicase, putative	309.206	66.7594	3.04672	1.07944e-06	9.14141e-05
PF3D7_1474000	probable protein, unknown function	672.87	216.43	2.38347	1.06794e-06	9.14141e-05
PF3D7_0631600	exported protein family 4	713.894	239.042	2.31411	1.48752e-06	0.00012412
PF3D7_0100200	rifin	222.547	407.017	-3.41809	1.54531e-06	0.000127074
PF3D7_1101500	exported protein family 4	662.021	220.737	2.32144	2.06493e-06	0.000167377
PF3D7_0701600	Pfmc-2TM Maurer's cleft two transmembrane protein	308.574	71.0664	2.94187	2.22241e-06	0.000177605
PF3D7_1221400	inner membrane complex protein 1h, putative	208.542	34.4564	3.4731	2.29987e-06	0.000181242
PF3D7_1476500	probable protein, unknown function	307.645	71.0664	2.93696	2.34976e-06	0.000182637
PF3D7_1236200	conserved Plasmodium protein, unknown function	1132.26	441.473	2.04596	2.74205e-06	0.000210248
PF3D7_0632700	rifin	336.859	83.9876	2.81181	2.82626e-06	0.000213816
PF3D7_1353200	membrane associated histidine-rich protein	798.548	1308.27	-2.17937	2.9651e-06	0.000221368
PF3D7_1016900	early transcribed membrane protein 10.3	2392.07	1056.31	1.81931	4.05201e-06	0.000292434
PF3D7_0724900	kinesin-19, putative	172.585	24.7656	3.69349	4.0716e-06	0.000292434
PF3D7_0936300	ring-exported protein 3	2746.87	4265.06	-1.79546	4.06385e-06	0.000292434
PF3D7_1001500	early transcribed membrane protein 10.1	6420.37	9742.56	-1.65288	7.80327e-06	0.000553447
PF3D7_0406200	sexual stage-specific protein precursor	21589	10722.4	1.59784	8.67879e-06	0.000607944
PF3D7_1247800	dipeptidyl aminopeptidase 2	156.723	23.6888	3.61257	1.31104e-05	0.000907178
PF3D7_1255200	erythrocyte membrane protein 1, PfEMP1	136.345	254.116	-3.77412	1.833e-05	0.00125306
PF3D7_1478900	unspecified product	5361.27	2678.99	1.58614	1.99054e-05	0.00134456
PF3D7_1475500	LCCL domain-containing protein	110.328	10.7676	4.28485	2.10664e-05	0.00140625
PF3D7_0209000	6-cysteine protein	472.262	169.052	2.19761	3.24593e-05	0.00214156
PF3D7_0632800	erythrocyte membrane protein 1, PfEMP1	248.934	432.859	-2.73517	3.30643e-05	0.0021564
PF3D7_0515600	conserved Plasmodium protein, unknown function	210.972	49.5311	2.91049	4.00615e-05	0.00258306
PF3D7_1143100	transcription factor with AP2 domain(s)	303.479	91.5249	2.49355	4.51188e-05	0.00287645
PF3D7_0101200	exported protein family 3	161.885	31.2262	3.22782	5.36119e-05	0.00337993
PF3D7_1233200	conserved Plasmodium protein, unknown function	280.598	82.9108	2.52824	5.72916e-05	0.00353339
PF3D7_0426000	erythrocyte membrane protein 1, PfEMP1	188.259	333.797	-2.96597	5.91404e-05	0.0036082
PF3D7_1365600	DNA topoisomerase VI, b subunit, putative	178.864	318.722	-3.03054	6.07987e-05	0.00362306
PF3D7_0617400	erythrocyte membrane protein 1, PfEMP1	267.818	457.625	-2.55241	6.12995e-05	0.00362306
PF3D7_0927200	zinc finger protein, putative	192.492	44.1473	2.94868	6.02998e-05	0.00362306
PF3D7_1101600	exported protein family 3	151.447	27.9959	3.29561	6.38051e-05	0.00373227
PF3D7_0701500	exported protein family 3	156.238	30.1494	3.22717	6.85478e-05	0.00396878
PF3D7_1039800	exported protein family 3	165.822	34.4564	3.10852	7.66085e-05	0.00430373
PF3D7_1351600	glycerol kinase	280.282	85.0643	2.48282	7.54511e-05	0.00430373
PF3D7_0511500	RNA pseudouridylate synthase, putative	10432.2	15224.4	-1.4326	7.6177e-05	0.00430373
PF3D7_1400200	rifin	65.4605	128.135	-5.52326	8.2898e-05	0.0046114
PF3D7_0324800	rifin	169.685	36.61	3.04786	8.61318e-05	0.00474478
PF3D7_0202500	early transcribed membrane protein 2	8200.13	11956.4	-1.42789	8.91749e-05	0.00480175
PF3D7_0114000	exported protein family 1	1502.35	738.66	1.6172	8.92272e-05	0.00480175
PF3D7_0701400	exported protein family 4, pseudogene	354.383	122.751	2.2552	8.97049e-05	0.00480175
PF3D7_0617600	stevor	276.378	467.315	-2.45139	9.2917e-05	0.00492721
PF3D7_0324200	exported protein family 3	164.038	35.5332	3.04141	0.00010999	0.00577856
PF3D7_1327300	conserved Plasmodium protein, unknown function	1105.37	529.768	1.66586	0.000116465	0.00606261
PF3D7_1430800	conserved Plasmodium protein, unknown function	105.906	13.9979	3.82087	0.000119134	0.00614516
PF3D7_0222200	exported protein family 3	165.505	36.61	3.00747	0.000120469	0.00615804
PF3D7_1202500	trimethylguanosine synthase, putative	446.399	718.201	-2.04036	0.000127231	0.0064456
PF3D7_0809000	Plasmodium RNA of unknown function RUF6	75.5955	5.38382	4.75929	0.000130575	0.00655647
PF3D7_1146800	conserved Plasmodium protein, unknown function	250.435	76.4502	2.4729	0.000147634	0.00734801
PF3D7_0601100	exported protein family 3	154.139	33.3797	3.04185	0.000161799	0.00798304
PF3D7_0201900	erythrocyte membrane protein 3	251346	359513	-1.32822	0.000167027	0.00816991
PF3D7_1454900	conserved Plasmodium protein, unknown function	126.466	22.612	3.34848	0.000172723	0.00837631
PF3D7_0607700	conserved Plasmodium protein, unknown function	173.305	41.9938	2.85875	0.000175028	0.00841618
PF3D7_0214300	conserved Plasmodium protein, unknown function	707.447	320.876	1.76955	0.000176682	0.00842434
PF3D7_1240300	erythrocyte membrane protein 1, PfEMP1	872.078	1330.88	-1.68721	0.000180284	0.00852442
PF3D7_1430200	plasmepsin IX	270.752	88.2946	2.35978	0.00018426	0.00864044
PF3D7_1473700	nucleoporin NUP116/NSP116, putative	1486.26	761.272	1.53838	0.000190956	0.00888101
PF3D7_1301700	Plasmodium exported protein (hyp8), unknown function	491.334	777.423	-1.92136	0.000200233	0.00923678
PF3D7_1362600	conserved Plasmodium protein, unknown function	103.194	15.0747	3.66574	0.000226732	0.0103748
PF3D7_1020200	conserved Plasmodium protein, unknown function	106.055	16.1515	3.6008	0.00023151	0.0105087
PF3D7_0222300	exported protein family 4, pseudogene	287.281	99.0623	2.26303	0.000238495	0.0107398
PF3D7_0300200	rifin	231.1	72.1432	2.43475	0.000274702	0.0122729
PF3D7_0632500	erythrocyte membrane protein 1, PfEMP1	761.474	1160.75	-1.68021	0.000281282	0.0124687
PF3D7_0424700	serine/threonine protein kinase, FIKK family	12669.4	18019.6	-1.29982	0.000298492	0.013129
PF3D7_0412400	erythrocyte membrane protein 1, PfEMP1	2129.13	3101.08	-1.42217	0.000309379	0.0135032
PF3D7_1039900	exported protein family 4	346.765	133.519	2.06841	0.000322661	0.0139754
PF3D7_0532600	Plasmodium exported protein, unknown function	210.077	63.5291	2.48892	0.000340158	0.0146217
PF3D7_1451600	LCCL domain-containing protein	54.4775	2.15353	5.63209	0.000360164	0.0153652
PF3D7_1467600	conserved Plasmodium protein, unknown function	1456.9	773.116	1.46931	0.000369727	0.0156555
PF3D7_1301400	Plasmodium exported protein (hyp12), unknown function	3764.01	5389.2	-1.33326	0.000393143	0.0165236
PF3D7_0712900	erythrocyte membrane protein 1, PfEMP1	797.572	1199.51	-1.60023	0.000464689	0.0193871
PF3D7_1250100	osmiophilic body protein G377	140.672	33.3797	2.8931	0.000493231	0.0204277
PF3D7_1362700	conserved Plasmodium protein, unknown function	1243.24	664.363	1.45558	0.000558968	0.0229825
PF3D7_1477300	Plasmodium exported protein (PHIST), unknown function	166.636	46.3008	2.63179	0.000577416	0.0235702
PF3D7_1372100	Plasmodium exported protein (PHISTb), unknown function	113	22.612	3.16907	0.000619935	0.0251251
PF3D7_0304100	inner membrane complex protein 1e, putative	78.2134	9.69087	3.92045	0.000645982	0.025995
PF3D7_0311700	plasmepsin VI	200.938	65.6826	2.3557	0.000790861	0.031601
PF3D7_0826100	E3 ubiquitin-protein ligase, putative	8162.6	11410.5	-1.21517	0.000803925	0.0316769
PF3D7_0200100	erythrocyte membrane protein 1, PfEMP1	148.102	256.27	-2.68196	0.000803051	0.0316769
PF3D7_0518800	secreted ookinete protein, putative	62.1293	5.38382	4.46467	0.000845499	0.0330853
PF3D7_0702400	small exported membrane protein 1	8137.89	11341.6	-1.20072	0.000925145	0.0359539
PF3D7_1107100	nucleic acid binding protein, putative	140.504	37.6867	2.69074	0.00105991	0.0409111
PF3D7_1148700	Plasmodium exported protein (PHISTc), unknown function	1925.64	2734.98	-1.2928	0.00112923	0.0432923
PF3D7_0215000	acyl-CoA synthetase	700.509	361.793	1.52227	0.00117551	0.0447639
PF3D7_0829800	unspecified product	2026.46	1182.29	1.27979	0.00119409	0.0451684
PF3D7_0831300	Plasmodium exported protein, unknown function	607.651	307.954	1.55894	0.00130735	0.0491251

## Sheet: RNAseq 36h
Supplementary Data 5d. Differential expression of RNA-seq at 36h post invasion by DESeq1
Gene ID	Gene description	KO	WT	log2 FC	P	Padj
PF3D7_1476600	Plasmodium exported protein, unknown function	2100.77	139.445	4.86445	1.49861e-38	8.38923e-35
PF3D7_1200100	erythrocyte membrane protein 1, PfEMP1	2431.4	4576.06	-3.99631	5.11916e-30	1.43285e-26
PF3D7_1200600	erythrocyte membrane protein 1, PfEMP1	867.218	1666.17	-4.60912	2.92312e-28	5.45455e-25
PF3D7_1240600	erythrocyte membrane protein 1, PfEMP1	2498.42	368.094	3.65247	2.63393e-26	3.68619e-23
PF3D7_0300100	erythrocyte membrane protein 1, PfEMP1	668.378	1271.41	-4.28222	3.16945e-23	3.54851e-20
PF3D7_1400100	erythrocyte membrane protein 1 (PfEMP1), pseudogene	532.922	1016.1	-4.3525	1.62653e-21	1.51755e-18
PF3D7_1200500	rifin	247.443	488.058	-6.15965	2.86402e-20	2.2904e-17
PF3D7_1240300	erythrocyte membrane protein 1, PfEMP1	1998.25	3452.29	-2.66531	1.54592e-15	1.08176e-12
PF3D7_1478900	unspecified product	11983.3	3971.11	2.33206	1.34723e-14	8.3798e-12
PF3D7_0302300	erythrocyte membrane protein 1 (PfEMP1), pseudogene	236.201	447.045	-4.13993	5.12403e-13	2.86843e-10
PF3D7_1041200	rifin	131.765	4.10133	5.9831	1.4708e-12	7.48502e-10
PF3D7_0731500	erythrocyte binding antigen-175	1738.26	2889.39	-2.29902	5.5664e-12	2.59673e-09
PF3D7_0601200	Pfmc-2TM Maurer's cleft two transmembrane protein	160.711	11.2787	4.78127	7.78016e-12	3.35026e-09
PF3D7_1219400	erythrocyte membrane protein 1 (PfEMP1), pseudogene	421.603	91.2546	3.04267	1.02046e-11	4.0804e-09
PF3D7_1477700	Plasmodium exported protein (PHISTa), unknown function	199.973	21.532	4.13541	1.22997e-11	4.59026e-09
PF3D7_0712400	erythrocyte membrane protein 1, PfEMP1	139.195	268.637	-4.78368	8.53647e-11	2.9867e-08
PF3D7_1478400	Plasmodium exported protein, unknown function, pseudogene	81.437	0	Inf	1.09147e-10	3.59414e-08
PF3D7_1300100	erythrocyte membrane protein 1, PfEMP1	289.08	515.742	-3.0466	9.75795e-10	3.03472e-07
PF3D7_0114000	exported protein family 1	1116.78	422.437	2.10007	1.95581e-09	5.76244e-07
PF3D7_0400700	rifin	78.0485	1.02533	7.2407	2.43264e-09	6.80896e-07
PF3D7_1000100	erythrocyte membrane protein 1, PfEMP1	659.048	1088.9	-2.24823	5.67158e-09	1.51188e-06
PF3D7_1301600	erythrocyte binding antigen-140	637.642	1050.97	-2.2281	9.49943e-09	2.41717e-06
PF3D7_1253000	gametocyte erythrocyte cytosolic protein	270.574	476.78	-2.88888	1.0144e-08	2.46895e-06
PF3D7_1035500	merozoite surface protein 6	877.255	1418.03	-2.07532	1.07976e-08	2.51854e-06
PF3D7_1200400	erythrocyte membrane protein 1, PfEMP1	94.6931	183.534	-4.97104	1.80236e-08	4.03584e-06
PF3D7_1373400	rifin	103.094	8.20266	4.59315	2.78741e-08	6.00151e-06
PF3D7_1476500	probable protein, unknown function	232.446	53.3173	2.94848	3.24943e-08	6.73715e-06
PF3D7_0631900	stevor	83	4.10133	5.30286	4.81397e-08	9.62451e-06
PF3D7_0601000	exported protein family 4	71.2465	2.05066	6.09774	6.42489e-08	1.19888e-05
PF3D7_0628100	HECT-domain (ubiquitin-transferase), putative	2825.43	4316.65	-1.69394	6.29098e-08	1.19888e-05
PF3D7_0102200	ring-infected erythrocyte surface antigen	320.553	546.502	-2.53026	6.94463e-08	1.25407e-05
PF3D7_0400300	rifin	119.336	14.3547	3.96595	7.67496e-08	1.34264e-05
PF3D7_0632800	erythrocyte membrane protein 1, PfEMP1	476.578	785.405	-2.22712	7.9828e-08	1.35417e-05
PF3D7_1031000	25 kDa ookinete surface antigen precursor	129.189	18.456	3.70041	1.23996e-07	2.04156e-05
PF3D7_0601400	erythrocyte membrane protein 1 (PfEMP1), pseudogene	54.6164	0	Inf	1.28901e-07	2.06168e-05
PF3D7_1251200	coronin	808.621	1263.21	-1.83514	4.904e-07	7.62572e-05
PF3D7_0935400	gametocyte development protein 1	197.638	345.537	-2.79636	5.49583e-07	8.13011e-05
PF3D7_1035300	glutamate-rich protein	1092.35	1679.49	-1.73309	5.51883e-07	8.13011e-05
PF3D7_0936600	gametocyte exported protein 5	363.498	128.167	2.22413	6.25491e-07	8.9782e-05
PF3D7_0522400	conserved Plasmodium protein, unknown function	1451.34	2202.41	-1.65312	6.6092e-07	9.24957e-05
PF3D7_0511500	RNA pseudouridylate synthase, putative	9221.34	13527.2	-1.46046	7.91358e-07	0.000107176
PF3D7_0525800	inner membrane complex protein 1g, putative	669.339	1050.97	-1.86902	8.04104e-07	0.000107176
PF3D7_1255200	erythrocyte membrane protein 1, PfEMP1	142.821	257.358	-3.18575	8.32223e-07	0.000108344
PF3D7_0209000	6-cysteine protein	215.115	62.5453	2.5555	1.84371e-06	0.000234571
PF3D7_0833400	rifin	92.9531	12.304	3.81859	2.58305e-06	0.000321331
PF3D7_0632700	rifin	117.073	21.532	3.30368	3.12733e-06	0.000380582
PF3D7_0922200	S-adenosylmethionine synthetase	34661.1	49628.1	-1.33339	4.19351e-06	0.000499474
PF3D7_0936800	Plasmodium exported protein (PHISTc), unknown function	977.787	481.906	1.61259	4.28931e-06	0.000500241
PF3D7_0826100	E3 ubiquitin-protein ligase, putative	7901.82	11330.9	-1.34105	5.88454e-06	0.000672278
PF3D7_0324800	rifin	143.244	34.8613	2.85158	6.88231e-06	0.000770543
PF3D7_0732900	rifin	86.1261	12.304	3.70041	8.81503e-06	0.00096758
PF3D7_1026600	conserved Plasmodium protein, unknown function	664.437	1009.95	-1.66302	1.00393e-05	0.00108077
PF3D7_1101100	rifin	44.8885	1.02533	6.43561	1.18822e-05	0.00125503
PF3D7_1149000	antigen 332, DBL-like protein	56216.5	78920.9	-1.23573	1.82786e-05	0.00189489
PF3D7_0100100	erythrocyte membrane protein 1, PfEMP1	890.408	1317.55	-1.50795	2.14219e-05	0.00216441
PF3D7_1303800	conserved Plasmodium protein, unknown function	3326.64	4732.93	-1.30136	2.16519e-05	0.00216441
PF3D7_0816800	meiotic recombination protein DMC1, putative	107.858	23.5826	3.02631	2.63303e-05	0.00258592
PF3D7_0102500	erythrocyte binding antigen-181	1310.37	1900.97	-1.40113	2.74889e-05	0.00265316
PF3D7_1310700	RNA-binding protein, putative	682.63	1016.1	-1.54111	3.60569e-05	0.00342113
PF3D7_0632400	rifin	48.8397	3.076	4.94277	4.48784e-05	0.00418262
PF3D7_0808900	rifin	62.5939	7.17733	4.03933	4.5577e-05	0.00418262
PF3D7_0822900	conserved Plasmodium protein, unknown function	368.355	567.009	-1.74038	6.38131e-05	0.00576171
PF3D7_0712300	erythrocyte membrane protein 1, PfEMP1	72.4984	133.293	-3.50959	7.20108e-05	0.00639867
PF3D7_1466800	conserved Plasmodium protein, unknown function	918.895	506.514	1.39413	7.47339e-05	0.00653688
PF3D7_0100200	rifin	74.524	136.369	-3.42703	7.8553e-05	0.00676522
PF3D7_0713100	Pfmc-2TM Maurer's cleft two transmembrane protein	31.697	0	Inf	8.44452e-05	0.00716249
PF3D7_0629700	SET domain protein, putative	8809.58	12120.5	-1.14028	0.000103962	0.00868622
PF3D7_1021700	conserved Plasmodium membrane protein, unknown function	1380.86	1952.23	-1.27003	0.000123361	0.0101555
PF3D7_0414500	RNA-binding protein, putative	156.885	54.3426	2.25518	0.000139981	0.0112427
PF3D7_1335400	reticulocyte binding protein 2 homologue a	1094.22	1556.45	-1.30029	0.000140584	0.0112427
PF3D7_1036500	probable protein, unknown function	294.356	452.172	-1.72754	0.000201056	0.0158523
PF3D7_0631600	exported protein family 4	79.9118	17.4306	3.03018	0.00022383	0.0174028
PF3D7_0617600	stevor	65.8337	119.964	-3.35759	0.000241143	0.018492
PF3D7_0507500	subtilisin-like protease 1	175.118	281.966	-2.04619	0.00026887	0.0203397
PF3D7_0500800	mature parasite-infected erythrocyte surface antigen	68847.7	92599.8	-1.03802	0.000297669	0.0220236
PF3D7_1003600	inner membrane complex protein 1c, putative	382.572	570.085	-1.54727	0.000298999	0.0220236
PF3D7_0631400	Pfmc-2TM Maurer's cleft two transmembrane protein	61.206	10.2533	3.45138	0.000307807	0.022378
PF3D7_1149200	ring-infected erythrocyte surface antigen	219.508	342.461	-1.82653	0.000372858	0.0267597
PF3D7_1434500	dynein-related AAA-type ATPase, putative	2173.24	2969.36	-1.1085	0.000423566	0.0300142
PF3D7_1035900	probable protein, unknown function	1500.19	2066.04	-1.14487	0.000455325	0.031468
PF3D7_1038400	gametocyte-specific protein	2317.82	3159.05	-1.09722	0.000450423	0.031468
PF3D7_1431100	conserved Plasmodium protein, unknown function	232.309	107.66	1.72927	0.000574834	0.0387701
PF3D7_1474000	probable protein, unknown function	556.309	315.802	1.33522	0.000569269	0.0387701
PF3D7_1365600	DNA topoisomerase VI, b subunit, putative	231.024	354.765	-1.72545	0.000594658	0.039189
PF3D7_1433400	conserved Plasmodium membrane protein, unknown function	10405.2	13880.9	-1.00229	0.000595045	0.039189
PF3D7_1461800	conserved Plasmodium protein, unknown function	440.423	243.004	1.39222	0.000696524	0.0453389

## Sheet: RNAseq 46h
Supplementary Data 5e. Differential expression of RNA-seq at 46h post invasion by DESeq1
Gene ID	Gene description	KO	WT	log2 FC	P	Padj
PF3D7_1200500	rifin	506.135	1003.08	-6.7702	6.00798e-18	3.37468e-14
PF3D7_1476600	Plasmodium exported protein, unknown function	1855.01	126.881	4.81968	3.74625e-14	1.05213e-10
PF3D7_1200100	erythrocyte membrane protein 1, PfEMP1	4382.91	8199.4	-3.85558	8.84583e-11	1.65623e-07
PF3D7_0400700	rifin	122.571	1.19699	7.671	1.55672e-10	2.18603e-07
PF3D7_1041200	rifin	230.004	15.5609	4.83601	9.24845e-10	1.03897e-06
PF3D7_1200600	erythrocyte membrane protein 1, PfEMP1	706.022	1314.3	-3.74913	2.99046e-09	2.79957e-06
PF3D7_0300100	erythrocyte membrane protein 1, PfEMP1	1546.12	2824.9	-3.40147	1.18135e-08	8.29457e-06
PF3D7_1255200	erythrocyte membrane protein 1, PfEMP1	445.251	829.516	-3.76572	1.12406e-08	8.29457e-06
PF3D7_1200400	erythrocyte membrane protein 1, PfEMP1	139.257	269.323	-4.87318	1.82868e-08	1.1413e-05
PF3D7_0732900	rifin	191.044	20.3489	4.15193	1.05567e-07	5.92969e-05
PF3D7_1373400	rifin	192.478	21.5459	4.07612	1.47375e-07	7.52551e-05
PF3D7_1031000	25 kDa ookinete surface antigen precursor	119.061	8.37895	4.7771	2.17056e-07	0.0001016
PF3D7_0400300	rifin	178.095	20.3489	4.04476	2.75015e-07	0.000118828
PF3D7_0420900	erythrocyte membrane protein 1, PfEMP1	178.733	331.567	-3.67838	1.11132e-06	0.000445876
PF3D7_0100200	rifin	159.344	294.46	-3.60336	2.91272e-06	0.00102255
PF3D7_0833400	rifin	200.552	33.5158	3.45518	2.88282e-06	0.00102255
PF3D7_0324800	rifin	252.429	47.8797	3.25464	3.27865e-06	0.00108331
PF3D7_0631600	exported protein family 4	52.395	1.19699	6.43537	8.01138e-06	0.00249999
PF3D7_0935400	gametocyte development protein 1	189.549	342.34	-3.21927	9.57904e-06	0.00283187
PF3D7_1300100	erythrocyte membrane protein 1, PfEMP1	540.108	934.852	-2.68506	1.24786e-05	0.00350462
PF3D7_1477700	Plasmodium exported protein (PHISTa), unknown function	192.447	40.6978	3.08021	2.34049e-05	0.00626026
PF3D7_0301000	acyl-CoA synthetase	46.1293	1.19699	6.24935	2.7966e-05	0.00682977
PF3D7_0302300	erythrocyte membrane protein 1 (PfEMP1), pseudogene	100.884	186.731	-3.63431	2.7e-05	0.00682977
PF3D7_1477000	Plasmodium exported protein (hyp17), unknown function, pseudogene	118.181	19.1519	3.50354	2.92209e-05	0.0068389
PF3D7_1240300	erythrocyte membrane protein 1, PfEMP1	2573.59	4290.02	-2.32337	3.66823e-05	0.00824178
PF3D7_0426000	erythrocyte membrane protein 1, PfEMP1	446.225	761.288	-2.53709	4.51641e-05	0.00975718
PF3D7_0222000	exported protein family 1	34.6702	0	Inf	6.31077e-05	0.0131287
PF3D7_0632700	rifin	207.858	51.4707	2.82309	6.58654e-05	0.0132131
PF3D7_0202500	early transcribed membrane protein 2	1797.92	2970.94	-2.24922	7.16692e-05	0.0138816
mal_rna_17	unspecified product	12129.4	19715.7	-2.11761	0.000117043	0.0219144
PF3D7_1400100	erythrocyte membrane protein 1 (PfEMP1), pseudogene	715.793	1182.63	-2.24803	0.000142736	0.0258629
PF3D7_0300200	rifin	96.6973	17.9549	3.28853	0.000169721	0.0297914
PF3D7_0632400	rifin	56.0421	5.98497	4.14793	0.000220695	0.0375649

## Sheet: splicing events 12h
Supplementary Data 5f. Altered alternative splicing events after PfPRMT5 KO at 12 hpi
12h
3' splice sites	up-regulation (8)
Gene ID	Function	Product Description	Gene Name or Symbol
PF3D7_0316300	3' splicing	inorganic pyrophosphatase	PPase
PF3D7_0324900	3' splicing	erythrocyte membrane protein 1, PfEMP1	VAR
PF3D7_0522000	3' splicing	conserved Plasmodium protein, unknown function	N/A
PF3D7_0713700	3' splicing	conserved Plasmodium protein, unknown function	N/A
PF3D7_0717000	3' splicing	conserved Plasmodium membrane protein, unknown function	N/A
PF3D7_1028600	3' splicing	conserved Plasmodium protein, unknown function	N/A
PF3D7_1116600	3' splicing	dolichyl-diphosphooligosaccharide--protein glycosyltransferase subunit STT3, putative	STT3
PF3D7_1438400	3' splicing	metacaspase-2	MCA2
5' splice sites
up-regulation (2)
Gene ID	Function	Product Description	Gene Name or Symbol
PF3D7_1010400	5' splicing	MORN repeat protein, putative	N/A
PF3D7_0532600	5' splicing	Plasmodium exported protein, unknown function	N/A
intron retention
up-regulation (16)
Gene ID	Function	Product Description	Gene Name or Symbol
PF3D7_0111000	intron retention (2)	kinesin-8B, putative	N/A
PF3D7_0209600	intron retention	transporter, putative	N/A
PF3D7_0311700	intron retention	plasmepsin VI	PM6
PF3D7_0608000	intron retention	diphthine methyltransferase, putative	DPH7
PF3D7_0628400	intron retention	protease, putative	N/A
PF3D7_0716400	intron retention	transcription initiation factor IIA subunit 1, putative	N/A
PF3D7_0819800	intron retention	conserved Plasmodium protein, unknown function	N/A
PF3D7_0907500	intron retention	conserved protein, unknown function	N/A
PF3D7_1026100	intron retention	conserved Plasmodium protein, unknown function	N/A
PF3D7_1105200	intron retention	WD repeat-containing protein WRAP73, putative	WDR8
PF3D7_1118900	intron retention	conserved protein, unknown function	N/A
PF3D7_1135900	intron retention	3-oxo-5-alpha-steroid 4-dehydrogenase, putative	N/A
PF3D7_1233800	intron retention	conserved protein, unknown function	N/A
PF3D7_1358900	intron retention	GTP-binding protein, putative	N/A
PF3D7_1403600	intron retention	selenoprotein	Sel1
intron retention
down regulation (8)
Gene ID	Function	Product Description	Gene Name or Symbol
PF3D7_0321900	intron retention	cyclic amine resistance locus protein	CARL
PF3D7_0520100	intron retention	protein phosphatase PPM9, putative	PPM9
PF3D7_0609200	intron retention	citrate synthase-like protein, putative	N/A
PF3D7_1020600	intron retention	conserved Plasmodium membrane protein, unknown function	N/A
PF3D7_1124900	intron retention	60S ribosomal protein L35, putative	RPL35
PF3D7_1326300	intron retention	RNA-binding protein, putative	N/A
PF3D7_1356900	intron retention	protein kinase 5	PK5
PF3D7_1460700	intron retention	60S ribosomal protein L27	RPL27
exclusive exon and skiping exon
up-regulation (180)
Gene ID	Function	Product Description	Gene Name or Symbol
PF3D7_0103600	exon skiping	ATP-dependent DNA/RNA helicase PSH1	PSH1
PF3D7_0106200	exclusive exon	EF hand domain-containing protein, putative	N/A
PF3D7_0106400	exon skiping	pre-rRNA-processing protein TSR2, putative	N/A
PF3D7_0108400	exon skiping	mitochondrial carrier protein, putative	N/A
PF3D7_0109850	exclusive exon	phosphatidate cytidylyltransferase, putative	N/A
PF3D7_0111000	exclusive exon	kinesin-8B, putative	N/A
PF3D7_0111800	exon skiping	eukaryotic translation initiation factor 4E, putative	N/A
PF3D7_0115700	exon skiping	erythrocyte membrane protein 1, PfEMP1	VAR
PF3D7_0200100	exon skiping	erythrocyte membrane protein 1, PfEMP1	VAR
PF3D7_0202200	exon skiping	EMP1-trafficking protein	PTP1
PF3D7_0209400	exon skiping	conserved protein, unknown function	N/A
PF3D7_0214700	exclusive exon	conserved Plasmodium protein, unknown function	N/A
PF3D7_0214900	exclusive exon	rhoptry neck protein 6	RON6
PF3D7_0217300	exclusive exon	AP-2 complex subunit sigma, putative	AP2S
PF3D7_0220800	exclusive exon	cytoadherence linked asexual protein 2	CLAG2
PF3D7_0302500	exclusive exon	cytoadherence linked asexual protein 3.1	CLAG3.1
PF3D7_0306900	exon skiping	40S ribosomal protein S23, putative	N/A
PF3D7_0309100	exclusive exon	OMD protein, putative	OMD
PF3D7_0313700	exclusive exon	conserved Plasmodium protein, unknown function	N/A
PF3D7_0317900	exon skiping	conserved protein, unknown function	N/A
PF3D7_0400100	exon skiping	erythrocyte membrane protein 1, PfEMP1	VAR
PF3D7_0405200	exon skiping	ag-1 blood stage membrane protein homologue	MAg-1
PF3D7_0406700	exclusive exon	KLRAQ domain-containing protein, putative	N/A
PF3D7_0414000	exclusive exon	structural maintenance of chromosomes protein 3	SMC3
PF3D7_0414000	exon skiping	structural maintenance of chromosomes protein 3	SMC3
PF3D7_0417500	exclusive exon	memo-like protein	N/A
PF3D7_0418900	exclusive exon	conserved protein, unknown function	N/A
PF3D7_0419400	exclusive exon	conserved Plasmodium protein, unknown function	N/A
PF3D7_0419900	exon skiping	phosphatidylinositol 4-kinase, putative	N/A
PF3D7_0500100	exon skiping	erythrocyte membrane protein 1, PfEMP1	VAR
PF3D7_0502600	exon skiping	conserved Plasmodium protein, unknown function	N/A
PF3D7_0503600	exclusive exon	myosin B	MyoB
PF3D7_0504900	exclusive exon	transmembrane protein TMEM222, putative	N/A
PF3D7_0506100	exon skiping	60S ribosomal subunit protein L24, putative	N/A
PF3D7_0512000	exclusive exon	prefoldin subunit 6	PFD6
PF3D7_0512500	exclusive exon	conserved Plasmodium protein, unknown function	N/A
PF3D7_0521800	exclusive exon	AFG1-like ATPase, putative	N/A
PF3D7_0522000	exclusive exon	conserved Plasmodium protein, unknown function	N/A
PF3D7_0523600	exclusive exon	conserved protein, unknown function	N/A
PF3D7_0612000	exclusive exon	conserved Plasmodium protein, unknown function	N/A
PF3D7_0613100	exclusive exon	conserved Plasmodium protein, unknown function	N/A
PF3D7_0617200	exon skiping	BFR1 domain-containing protein, putative	N/A
PF3D7_0617300	exon skiping	conserved Plasmodium protein, unknown function	N/A
PF3D7_0617600	exon skiping	stevor	N/A
PF3D7_0624300	exclusive exon	CPW-WPC family protein	N/A
PF3D7_0629500	exon skiping	amino acid transporter AAT1	AAT1
PF3D7_0700800	exon skiping	Pfmc-2TM Maurer's cleft two transmembrane protein	MC-2TM
PF3D7_0705800	exclusive exon	cysteine-rich secretory protein, putative	N/A
PF3D7_0706100	exclusive exon	conserved Plasmodium protein, unknown function	N/A
PF3D7_0710500	exclusive exon	conserved protein, unknown function	N/A
PF3D7_0712000	exon skiping	erythrocyte membrane protein 1, PfEMP1	VAR
PF3D7_0712600	exon skiping	erythrocyte membrane protein 1, PfEMP1	VAR
PF3D7_0712800	exon skiping	erythrocyte membrane protein 1, PfEMP1	VAR
PF3D7_0716500	exclusive exon	conserved Plasmodium protein, unknown function	N/A
PF3D7_0717900	exon skiping	thioredoxin-like protein	N/A
PF3D7_0720600	exon skiping	conserved protein, unknown function	N/A
PF3D7_0724600	exclusive exon	protein kinase, putative	N/A
PF3D7_0733000	exon skiping	erythrocyte membrane protein 1, PfEMP1	VAR
PF3D7_0800300	exclusive exon	erythrocyte membrane protein 1, PfEMP1	VAR
PF3D7_0803600	exclusive exon	conserved Plasmodium protein, unknown function	N/A
PF3D7_0805000	exclusive exon	alpha/beta hydrolase, putative	N/A
PF3D7_0805900	exclusive exon	conserved protein, unknown function	N/A
PF3D7_0806300	exclusive exon	ferlin-like protein, putative	FLP
PF3D7_0807400	exclusive exon	coenzyme Q-binding protein COQ10 homolog, mitochondrial	COQ10
PF3D7_0811900	exclusive exon	RNA-binding protein, putative	N/A
PF3D7_0814100	exclusive exon	conserved Plasmodium protein, unknown function	N/A
PF3D7_0816400	exclusive exon	EF-hand calcium-binding domain-containing protein, putative	N/A
PF3D7_0817700	exclusive exon	rhoptry neck protein 5	RON5
PF3D7_0819000	exon skiping	ribonuclease, putative	N/A
PF3D7_0819900	exclusive exon	U6 snRNA-associated Sm-like protein LSm3, putative	LSM3
PF3D7_0820900	exclusive exon	conserved Plasmodium protein, unknown function	N/A
PF3D7_0821400	exon skiping	conserved Plasmodium protein, unknown function	N/A
PF3D7_0824700	exclusive exon	lipase maturation factor, putative	LMF1
PF3D7_0830500	exon skiping	sporozoite and liver stage tryptophan-rich protein, putative	TryThrA
PF3D7_0831400	exon skiping	Plasmodium exported protein, unknown function	N/A
PF3D7_0833500	exon skiping	erythrocyte membrane protein 1, PfEMP1	VAR
PF3D7_0905400	exclusive exon	high molecular weight rhoptry protein 3	RhopH3
PF3D7_0908500	exclusive exon	conserved Plasmodium protein, unknown function	N/A
PF3D7_0908700	exclusive exon	tRNA pseudouridine synthase, putative	N/A
PF3D7_0909200	exclusive exon	GDP-fucose protein O-fucosyltransferase 2	POFUT2
PF3D7_0916100	exclusive exon	thioredoxin 3	TRX3
PF3D7_0918700	exon skiping	conserved Plasmodium protein, unknown function	N/A	LSM4?
PF3D7_0919300	exclusive exon	thioredoxin-like protein 1, putative	TrxL1
PF3D7_0928300	exon skiping	conserved Plasmodium protein, unknown function	N/A
PF3D7_0930200	exclusive exon	leucine-rich repeat protein	LRR8
PF3D7_0932500	exclusive exon	palmitoyltransferase DHHC6, putative	DHHC6
PF3D7_0933200	exon skiping	calcyclin-binding protein, putative	N/A
PF3D7_1000100	exon skiping	erythrocyte membrane protein 1, PfEMP1	VAR
PF3D7_1001400	exon skiping	exported lipase 1	XL1
PF3D7_1001600	exon skiping	exported lipase 2	XL2
PF3D7_1001700	exon skiping	Plasmodium exported protein (PHISTc), unknown function	N/A
PF3D7_1001900	exon skiping	Plasmodium exported protein (hyp16), unknown function	PfJ23
PF3D7_1004700	exon skiping	conserved protein, unknown function	N/A
PF3D7_1010400	exclusive exon	MORN repeat protein, putative	N/A
PF3D7_1012700	exon skiping	NLI interacting factor-like phosphatase, putative	NIF4
PF3D7_1013400	exclusive exon	conserved Plasmodium protein, unknown function	N/A
PF3D7_1016300	exon skiping	GBP130 protein	GBP130
PF3D7_1017500	exclusive exon	myosin essential light chain ELC	ELC
PF3D7_1019500	exclusive exon	TMEM94 domain-containing protein, putative	N/A
PF3D7_1021000	exon skiping	conserved protein, unknown function	N/A
PF3D7_1025400	exclusive exon	conserved Plasmodium membrane protein, unknown function	N/A
PF3D7_1025500	exclusive exon	conserved Plasmodium protein, unknown function	N/A
PF3D7_1025900	exclusive exon	conserved protein, unknown function	N/A
PF3D7_1031800	exclusive exon	conserved protein, unknown function	N/A
PF3D7_1034500	exclusive exon	armadillo repeat protein, putative	N/A
PF3D7_1107200	exon skiping	conserved protein, unknown function	N/A
PF3D7_1108300	exclusive exon	pterin-4a-carbinolamine dehydratase	PCD
PF3D7_1117600	exclusive exon	peptidyl-tRNA hydrolase ICT1	ICT1
PF3D7_1123200	exclusive exon	leucine-rich repeat protein	LRR11
PF3D7_1124400	exclusive exon	U6 snRNA-associated Sm-like protein LSm1, putative	LSM1
PF3D7_1127000	exclusive exon	protein phosphatase, putative	N/A
PF3D7_1128400	exclusive exon	bifunctional farnesyl/geranylgeranyl diphosphate synthase	FPPS/GGPPS
PF3D7_1130500	exclusive exon	conserved oligomeric Golgi complex subunit 2, putative	COG2
PF3D7_1130600	exon skiping	methyltransferase, putative	N/A
PF3D7_1133700	exon skiping	FHA domain-containing protein, putative	N/A
PF3D7_1135900	exclusive exon	3-oxo-5-alpha-steroid 4-dehydrogenase, putative	N/A
PF3D7_1135900	exon skiping	3-oxo-5-alpha-steroid 4-dehydrogenase, putative	N/A
PF3D7_1136800	exon skiping	DnaJ protein, putative	N/A
PF3D7_1140000	exclusive exon	carbonic anhydrase	CA
PF3D7_1200100	exon skiping	erythrocyte membrane protein 1, PfEMP1	VAR
PF3D7_1200500	exon skiping	rifin	RIF
PF3D7_1202400	exclusive exon	peptidyl-prolyl cis-trans isomerase	CYP26
PF3D7_1212600	exon skiping	SND2 domain-containing protein, putative	N/A
PF3D7_1219600	exon skiping	phospholipid-transporting ATPase 2	ATP2
PF3D7_1229900	exclusive exon	conserved Plasmodium protein, unknown function	N/A
PF3D7_1232300	exclusive exon	cytochrome b5, putative	N/A
PF3D7_1232500	exclusive exon	CG2-related protein, putative	N/A
PF3D7_1232900	exclusive exon	nucleotidyltransferase, putative	N/A
PF3D7_1238000	exclusive exon	COPI associated protein, putative	N/A
PF3D7_1239100	exclusive exon	ribosomal protein L23, mitochondrial, putative	N/A
PF3D7_1240300	exon skiping	erythrocyte membrane protein 1, PfEMP1	VAR
PF3D7_1242900	exon skiping	mitochondrial import inner membrane translocase subunit TIM13, putative	TIM13
PF3D7_1243900	exclusive exon	double C2-like domain-containing protein	DOC2
PF3D7_1246300	exon skiping	protein KIC4	KIC4
PF3D7_1251000	exclusive exon	HSP20-like chaperone, putative	N/A
PF3D7_1251000	exon skiping	HSP20-like chaperone, putative	N/A
PF3D7_1251200	exon skiping	coronin	N/A
PF3D7_1253000	exon skiping	gametocyte erythrocyte cytosolic protein	GECO
PF3D7_1255200	exon skiping	erythrocyte membrane protein 1, PfEMP1	VAR
PF3D7_1303600	exclusive exon	conserved Plasmodium protein, unknown function	N/A
PF3D7_1303700	exclusive exon	tetratricopeptide repeat protein, putative	N/A
PF3D7_1304900	exon skiping	DNA-directed RNA polymerase II subunit RPB11, putative	RPB11
PF3D7_1306600	exon skiping	V-type proton ATPase subunit H, putative	N/A
PF3D7_1312100	exclusive exon	GYF domain-containing protein, putative	N/A
PF3D7_1313300	exclusive exon	peptidyl-prolyl cis-trans isomerase, putative	N/A
PF3D7_1314500	exon skiping	transmembrane emp24 domain-containing protein, putative	N/A
PF3D7_1317600	exclusive exon	conserved Plasmodium protein, unknown function	N/A
PF3D7_1321400	exclusive exon	palmitoyltransferase DHHC8, putative	DHHC8
PF3D7_1321600	exclusive exon	cGMP-specific 3',5'-cyclic phosphodiesterase gamma, putative	PDEgamma
PF3D7_1322200	exclusive exon	TOG domain-containing protein, putative	N/A
PF3D7_1329200	exclusive exon	conserved Plasmodium protein, unknown function	N/A
PF3D7_1330700	exclusive exon	GPI transamidase subunit PIG-U, putative	N/A
PF3D7_1338000	exclusive exon	LMBR1 domain-containing protein, putative	N/A
PF3D7_1345000	exclusive exon	conserved Plasmodium protein, unknown function	N/A
PF3D7_1348100	exclusive exon	GTPase, putative	N/A
PF3D7_1356700	exclusive exon	DnaJ protein, putative	N/A
PF3D7_1361500	exclusive exon	PH domain-containing protein, putative	N/A
PF3D7_1367500	exon skiping	NADH-cytochrome b5 reductase, putative	N/A
PF3D7_1369700	exon skiping	U2 small nuclear ribonucleoprotein A', putative	SNRPA1
PF3D7_1401100	exon skiping	DnaJ protein, putative	N/A
PF3D7_1403400	exclusive exon	conserved Plasmodium protein, unknown function	N/A
PF3D7_1405900	exon skiping	RNA-binding protein, putative	N/A
PF3D7_1412800	exon skiping	glycylpeptide N-tetradecanoyltransferase	NMT
PF3D7_1413700	exclusive exon	conserved Plasmodium protein, unknown function	N/A
PF3D7_1419600	exclusive exon	conserved Plasmodium protein, unknown function	N/A
PF3D7_1423300	exclusive exon	serine/threonine protein phosphatase 7	PP7
PF3D7_1429300	exclusive exon	CPW-WPC family protein	N/A
PF3D7_1431900	exclusive exon	inner membrane complex suture component, putative	ISC3
PF3D7_1432100	exclusive exon	voltage-dependent anion-selective channel protein, putative	N/A
PF3D7_1432100	exon skiping	voltage-dependent anion-selective channel protein, putative	N/A
PF3D7_1432400	exclusive exon	leucine-rich repeat protein	LRR5
PF3D7_1437300	exclusive exon	conserved Plasmodium protein, unknown function	N/A
PF3D7_1439700	exclusive exon	leucine carboxyl methyltransferase, putative	N/A
PF3D7_1440200	exclusive exon	stromal-processing peptidase, putative	SPP
PF3D7_1440300	exclusive exon	porphobilinogen synthase	PBGS
PF3D7_1444100	exclusive exon	conserved Plasmodium protein, unknown function	N/A
PF3D7_1444300	exon skiping	1-acyl-sn-glycerol-3-phosphate acyltransferase, putative	LPAAT
PF3D7_1451700	exclusive exon	calcineurin subunit B	CNB
PF3D7_1455200	exclusive exon	methyltransferase, putative	N/A
PF3D7_1463500	exclusive exon	fam-a protein	N/A
PF3D7_1467700	exclusive exon	conserved Plasmodium protein, unknown function	N/A
exclusive exon and skiping exon
down regulation (50)
Gene ID	Function	Product Description	Gene Name or Symbol
PF3D7_0102600	exon skiping	serine/threonine protein kinase, FIKK family	FIKK1
PF3D7_0103800	exon skiping	actin-related protein ARP1, putative	ARP1
PF3D7_0109950	exon skiping	conserved protein, unknown function	N/A
PF3D7_0205100	exon skiping	conserved Plasmodium protein, unknown function	N/A
PF3D7_0210400	exon skiping	50S ribosomal protein L33, putative	N/A
PF3D7_0210600	exon skiping	protein CERLI1	CERLI1
PF3D7_0211300	exon skiping	ubiquinol-cytochrome-c reductase complex assembly factor 1, putative	N/A
PF3D7_0220600	exon skiping	Plasmodium exported protein (hyp9), unknown function	N/A
PF3D7_0321600	exon skiping	ATP-dependent RNA helicase DDX42, putative	DDX42
PF3D7_0401700	exon skiping	Plasmodium exported protein, unknown function, pseudogene	N/A
PF3D7_0406900	exon skiping	conserved Plasmodium protein, unknown function	N/A
PF3D7_0422000	exon skiping	steroid dehydrogenase, putative	N/A
PF3D7_0513700	exon skiping	secreted ookinete protein, putative	PSOP12
PF3D7_0523900	exon skiping	MerC domain-containing protein, putative	N/A
PF3D7_0601200	exon skiping	Pfmc-2TM Maurer's cleft two transmembrane protein	MC-2TM
PF3D7_0607200	exon skiping	RING zinc finger protein, putative	N/A
PF3D7_0611300	exon skiping	ATP synthase-associated protein, putative	N/A
PF3D7_0613300	exon skiping	rhoptry protein ROP14	ROP14
PF3D7_0614700	exon skiping	F-box protein FBXO6, putative	N/A
PF3D7_0624200	exon skiping	SURP domain-containing protein, putative	N/A
PF3D7_0630600	exon skiping	deubiquitinating enzyme MINDY, putative	N/A
PF3D7_0726600	exon skiping	conserved Plasmodium protein, unknown function	N/A
PF3D7_0800700	exon skiping	surface-associated interspersed protein 8.3 (SURFIN 8.3)	SURF8.3
PF3D7_0803200	exon skiping	filament assembling protein, putative	N/A
PF3D7_0808900	exon skiping	rifin	RIF
PF3D7_0819600	exon skiping	ubiquitin-like protein, putative	N/A
PF3D7_0820100	exon skiping	RNA-binding protein, putative	N/A
PF3D7_0830700	exon skiping	Plasmodium exported protein (hyp9), unknown function	N/A
PF3D7_0907000	exon skiping	conserved Plasmodium protein, unknown function	N/A
PF3D7_0910900	exon skiping	DNA primase large subunit, putative	N/A
PF3D7_0933700	exon skiping	conserved Plasmodium protein, unknown function	N/A
PF3D7_0935300	exon skiping	phosphatidylinositol N-acetylglucosaminyltransferase subunit P, putative	N/A
PF3D7_1012200	exon skiping	rhoptry associated adhesin	RA
PF3D7_1017200	exon skiping	enoyl-CoA hydratase-related protein, putative	N/A
PF3D7_1024400	exon skiping	conserved Plasmodium protein, unknown function	N/A
PF3D7_1033900	exon skiping	ubiquitin-conjugating enzyme E2, putative	N/A
PF3D7_1108500	exon skiping	succinate--CoA ligase [ADP-forming] subunit alpha, putative	SCS-alpha
PF3D7_1131200	exon skiping	conserved Plasmodium protein, unknown function	N/A
PF3D7_1134400	exon skiping	conserved protein, unknown function	N/A
PF3D7_1207700	exon skiping	41-3 protein	N/A
PF3D7_1208000	exon skiping	ribosomal protein L29, apicoplast, putative	N/A
PF3D7_1243500	exon skiping	vacuolar-sorting protein SNF7, putative	SNF7
PF3D7_1338600	exon skiping	conserved protein, unknown function	N/A
PF3D7_1343500	exon skiping	conserved protein, unknown function	N/A
PF3D7_1357600	exon skiping	conserved protein, unknown function	N/A
PF3D7_1410100	exon skiping	alpha/beta hydrolase, putative	N/A
PF3D7_1430100	exon skiping	serine/threonine protein phosphatase 2A activator	PTPA
PF3D7_1448800	exon skiping	Appr-1-p processing domain protein	N/A
PF3D7_1455100	exon skiping	protein tyrosine phosphatase, putative	PTP1
PF3D7_1476500	exon skiping	probable protein, unknown function	N/A

## Sheet: splicing events 24h
Supplementary Data 5g. Altered alternative splicing events after PfPRMT5 KO at 24 hpi
24h
3' splice sites
up-regulation (13)
Gene ID	Function	Product Description	Gene Name or Symbol
PF3D7_0513700	3' splicing	secreted ookinete protein, putative	PSOP12
PF3D7_0515600	3' splicing	gamete egress protein GEP, putative	GEP
PF3D7_0532600	3' splicing	Plasmodium exported protein, unknown function	N/A
PF3D7_0601200	3' splicing	Pfmc-2TM Maurer's cleft two transmembrane protein	MC-2TM
PF3D7_0833500	3' splicing	erythrocyte membrane protein 1, PfEMP1	VAR
PF3D7_1013400	3' splicing	conserved Plasmodium protein, unknown function	N/A
PF3D7_1041300	3' splicing	erythrocyte membrane protein 1, PfEMP1	VAR
PF3D7_1116600	3' splicing	dolichyl-diphosphooligosaccharide--protein glycosyltransferase subunit STT3, putative	STT3
PF3D7_1124200	3' splicing	thioredoxin-like protein, putative	N/A
PF3D7_1304200	3' splicing	CorA-like Mg2+ transporter protein, putative	MIT2
PF3D7_1409400	3' splicing	conserved protein, unknown function	N/A
PF3D7_1438400	3' splicing	metacaspase-2	MCA2
PF3D7_1451300	3' splicing	E3 SUMO-protein ligase NSE2, putative	NSE2
5' splice sites
up-regulation (5)
Gene ID	Function	Product Description	Gene Name or Symbol
PF3D7_0515600	5' splicing	gamete egress protein GEP, putative	GEP
PF3D7_0520600	5' splicing	bis(5'-nucleosyl)-tetraphosphatase [asymmetrical]	Ap4AH
PF3D7_0808900	5' splicing	rifin	RIF
PF3D7_1228500	5' splicing	RNA pseudouridylate synthase, putative	N/A
PF3D7_1330300	5' splicing	DnaJ protein, putative	N/A
down regulation (1)
PF3D7_1432100	5' splicing	voltage-dependent anion-selective channel protein, putative	N/A
intron retention
up-regulation (22)
Gene ID	Function	Product Description	Gene Name or Symbol
PF3D7_0111000	intron retention (2)	kinesin-8B, putative	N/A
PF3D7_0204400	intron retention	dynein light chain, putative	N/A
PF3D7_0311700	intron retention (2)	plasmepsin VI	PM6
PF3D7_0313600	intron retention	conserved Plasmodium protein, unknown function	N/A
PF3D7_0316300	intron retention	inorganic pyrophosphatase	PPase
PF3D7_0504100	intron retention	AN1-type zinc finger protein, putative	N/A
PF3D7_0606200	intron retention	ubiquitin-conjugating enzyme E2 PEX4, putative	PEX4
PF3D7_0628400	intron retention	protease, putative	N/A
PF3D7_0907500	intron retention	conserved protein, unknown function	N/A
PF3D7_0911000	intron retention	phosphatidylinositol N-acetylglucosaminyltransferase, putative	N/A
PF3D7_1103500	intron retention	CPW-WPC family protein	N/A
PF3D7_1105200	intron retention	WD repeat-containing protein WRAP73, putative	WDR8
PF3D7_1118900	intron retention	conserved protein, unknown function	N/A
PF3D7_1315600	intron retention	CDP-diacylglycerol--inositol 3-phosphatidyltransferase	PIS
PF3D7_1368000	intron retention	conserved protein, unknown function	N/A
PF3D7_1403400	intron retention	conserved Plasmodium protein, unknown function	N/A
PF3D7_1429300	intron retention	CPW-WPC family protein	N/A
PF3D7_1431800	intron retention	apyrase, putative	E-NTPDase
PF3D7_1465700	intron retention	plasmepsin VIII, putative	PM8
PF3D7_1478700	intron retention	Plasmodium exported protein, unknown function, pseudogene	N/A
intron retention
down regulation (1)
PF3D7_0511100	intron retention	conserved Plasmodium protein, unknown function	N/A
exclusive exon and skiping exon
up-regulation (166)
Gene ID	Function	Product Description	Gene Name or Symbol
PF3D7_0100100	exon skiping	erythrocyte membrane protein 1, PfEMP1	VAR
PF3D7_0104100	exclusive exon	protein E140, putative	N/A
PF3D7_0107200	exclusive exon	CCR4 domain-containing protein 3, putative	CCR4-3
PF3D7_0108400	exclusive exon	mitochondrial carrier protein, putative	N/A
PF3D7_0109700	exon skiping	rRNA biogenesis protein RRP36, putative	RRP36
PF3D7_0201900	exon skiping	erythrocyte membrane protein 3	EMP3
PF3D7_0207500	exon skiping	serine repeat antigen 6	SERA6
PF3D7_0207700	exon skiping	serine repeat antigen 4	SERA4
PF3D7_0207900	exclusive exon	serine repeat antigen 2	SERA2
PF3D7_0211300	exclusive exon	ubiquinol-cytochrome-c reductase complex assembly factor 1, putative	N/A
PF3D7_0213400	exclusive exon	protein kinase 7	PK7
PF3D7_0214900	exclusive exon	rhoptry neck protein 6	RON6
PF3D7_0216500	exclusive exon	conserved Plasmodium protein, unknown function	N/A
PF3D7_0216700	exclusive exon	autophagy-related protein 11, putative	ATG11
PF3D7_0217300	exclusive exon	AP-2 complex subunit sigma, putative	AP2S
PF3D7_0220800	exclusive exon	cytoadherence linked asexual protein 2	CLAG2
PF3D7_0300100	exon skiping	erythrocyte membrane protein 1, PfEMP1	VAR
PF3D7_0301400	exclusive exon	Plasmodium exported protein, unknown function	N/A
PF3D7_0301800	exon skiping	Plasmodium exported protein, unknown function	N/A
PF3D7_0302500	exclusive exon	cytoadherence linked asexual protein 3.1	CLAG3.1
PF3D7_0303200	exclusive exon	HAD superfamily protein, putative	N/A
PF3D7_0310100	exon skiping	calcium-dependent protein kinase 3	CDPK3
PF3D7_0312900	exon skiping	hypothetical protein	N/A
PF3D7_0320700	exclusive exon	signal peptidase complex subunit 2	SPC25
PF3D7_0400100	exon skiping	erythrocyte membrane protein 1, PfEMP1	VAR
PF3D7_0406700	exclusive exon	KLRAQ domain-containing protein, putative	N/A
PF3D7_0407700	exclusive exon	conserved Plasmodium protein, unknown function	N/A
PF3D7_0414000	exclusive exon	structural maintenance of chromosomes protein 3	SMC3
PF3D7_0414100	exclusive exon	conserved Plasmodium membrane protein, unknown function	N/A
PF3D7_0414300	exclusive exon	Rab5-interacting protein, putative	N/A
PF3D7_0414900	exclusive exon	armadillo-domain containing rhoptry protein	ARO
PF3D7_0419900	exon skiping	phosphatidylinositol 4-kinase, putative	N/A
PF3D7_0422000	exclusive exon	steroid dehydrogenase, putative	N/A
PF3D7_0424700	exon skiping	serine/threonine protein kinase, FIKK family	FIKK4.2
PF3D7_0501300	exon skiping	skeleton-binding protein 1	SBP1
PF3D7_0501400	exon skiping	interspersed repeat antigen	FIRA
PF3D7_0509700	exclusive exon	conserved Plasmodium protein, unknown function	N/A
PF3D7_0511100	exclusive exon	conserved Plasmodium protein, unknown function	N/A
PF3D7_0513400	exclusive exon	GTP-binding protein YihA1	YihA1
PF3D7_0521800	exclusive exon	AFG1-like ATPase, putative	N/A
PF3D7_0522000	exclusive exon	conserved Plasmodium protein, unknown function	N/A
PF3D7_0528400	exclusive exon	palmitoyltransferase DHHC7	DHHC7
PF3D7_0528500	exclusive exon	F-actin-capping protein subunit alpha, putative	CPalpha
PF3D7_0530800	exclusive exon	CPW-WPC family protein	N/A
PF3D7_0614900	exclusive exon	conserved Plasmodium membrane protein, unknown function	N/A
PF3D7_0617400	exon skiping	erythrocyte membrane protein 1, PfEMP1	VAR
PF3D7_0617600	exon skiping	stevor	N/A
PF3D7_0624300	exclusive exon	CPW-WPC family protein	N/A
PF3D7_0624900	exclusive exon	GAS8-like protein, putative	N/A
PF3D7_0628600	exclusive exon	DNA methyltransferase 1-associated protein 1, putative	N/A
PF3D7_0629700	exon skiping	SET domain protein, putative	SET1
PF3D7_0630300	exclusive exon	DNA polymerase epsilon catalytic subunit A, putative	N/A
PF3D7_0701900	exon skiping	Plasmodium exported protein, unknown function	N/A
PF3D7_0702400	exon skiping	small exported membrane protein 1	SEMP1
PF3D7_0706100	exclusive exon	conserved Plasmodium protein, unknown function	N/A
PF3D7_0706200	exclusive exon	conserved protein, unknown function	N/A
PF3D7_0708300	exclusive exon	EKC/KEOPS complex subunit BUD32	BUD32
PF3D7_0712600	exon skiping	erythrocyte membrane protein 1, PfEMP1	VAR
PF3D7_0720900	exon skiping	tetratricopeptide repeat protein, putative	N/A
PF3D7_0730400	exclusive exon	IMP1-like protein, putative	IMP2
PF3D7_0800300	exclusive exon	erythrocyte membrane protein 1, PfEMP1	VAR
PF3D7_0803300	exclusive exon	mitogen-activated protein kinase organizer 1, putative	MORG1
PF3D7_0803600	exon skiping	conserved Plasmodium protein, unknown function	N/A
PF3D7_0808700	exon skiping	erythrocyte membrane protein 1, PfEMP1	VAR
PF3D7_0810700	exon skiping	conserved Plasmodium protein, unknown function	N/A
PF3D7_0817700	exclusive exon	rhoptry neck protein 5	RON5
PF3D7_0818600	exon skiping	BEM46-like protein, putative	PBLP
PF3D7_0819000	exclusive exon	ribonuclease, putative	N/A
PF3D7_0830500	exclusive exon	sporozoite and liver stage tryptophan-rich protein, putative	TryThrA
PF3D7_0830700	exon skiping	Plasmodium exported protein (hyp9), unknown function	N/A
PF3D7_0833500	exon skiping	erythrocyte membrane protein 1, PfEMP1	VAR
PF3D7_0902000	exclusive exon	serine/threonine protein kinase, FIKK family	FIKK9.1
PF3D7_0902300	exon skiping	serine/threonine protein kinase, FIKK family	FIKK9.4
PF3D7_0902800	exon skiping	serine repeat antigen 9	SERA9
PF3D7_0908700	exclusive exon	tRNA pseudouridine synthase, putative	N/A
PF3D7_0911000	exclusive exon	phosphatidylinositol N-acetylglucosaminyltransferase, putative	N/A
PF3D7_0913500	exon skiping	protein AMR4	AMR4
PF3D7_0920500	exclusive exon	ADP-ribosylation factor, putative	N/A
PF3D7_0929400	exclusive exon	high molecular weight rhoptry protein 2	RhopH2
PF3D7_0929900	exclusive exon	conserved Plasmodium protein, unknown function	N/A
PF3D7_0934800	exon skiping	cAMP-dependent protein kinase catalytic subunit	PKAc
PF3D7_0935800	exclusive exon	cytoadherence linked asexual protein 9	CLAG9
PF3D7_1000100	exon skiping	erythrocyte membrane protein 1, PfEMP1	VAR
PF3D7_1001100	exclusive exon	acyl-CoA binding protein, isoform 1, ACBP1	ACBP1
PF3D7_1001400	exon skiping	exported lipase 1	XL1
PF3D7_1001700	exon skiping	Plasmodium exported protein (PHISTc), unknown function	N/A
PF3D7_1001800	exon skiping	Plasmodium exported protein (PHISTc), unknown function	N/A
PF3D7_1011000	exclusive exon	inner membrane complex sub-compartment protein 1	ISP1
PF3D7_1025900	exclusive exon	conserved protein, unknown function	N/A
PF3D7_1026100	exclusive exon	conserved Plasmodium protein, unknown function	N/A
PF3D7_1031100	exclusive exon	conserved Plasmodium protein, unknown function	N/A
PF3D7_1031700	exon skiping	protein phosphatase inhibitor 3	I3
PF3D7_1031800	exclusive exon	conserved protein, unknown function	N/A
PF3D7_1036800	exclusive exon	acetyl-CoA transporter, putative	ACT
PF3D7_1100500	exon skiping	rifin	RIF
PF3D7_1114200	exon skiping	GTPase-activating protein, putative	N/A
PF3D7_1115900	exclusive exon	palmitoyltransferase DHHC9	DHHC9
PF3D7_1118700	exclusive exon	myosin light chain B	MLC-B
PF3D7_1120300	exclusive exon	CorA-like Mg2+ transporter protein, putative	MIT1
PF3D7_1121200	exclusive exon	conserved protein, unknown function	N/A
PF3D7_1127900	exclusive exon	conserved Plasmodium protein, unknown function	N/A
PF3D7_1130500	exclusive exon	conserved oligomeric Golgi complex subunit 2, putative	COG2
PF3D7_1131200	exclusive exon	conserved Plasmodium protein, unknown function	N/A
PF3D7_1135900	exclusive exon	3-oxo-5-alpha-steroid 4-dehydrogenase, putative	N/A
PF3D7_1139900	exon skiping	ER membrane protein complex subunit 8, putative	EMC8
PF3D7_1141400	exclusive exon	phosphatidylinositol N-acetylglucosaminyltransferase subunit H, putative	PIGH
PF3D7_1144700	exclusive exon	apicoplast import protein Tic20, putative	TIC20
PF3D7_1145600	exclusive exon	TMEM65 domain-containing protein, putative	N/A
PF3D7_1146100	exclusive exon	PH-like domain-containing protein, putative	N/A
PF3D7_1147700	exclusive exon	ATP synthase subunit delta, mitochondrial, putative	N/A
PF3D7_1148700	exon skiping	Plasmodium exported protein (PHISTc), unknown function	GEXP12
PF3D7_1200100	exon skiping	erythrocyte membrane protein 1, PfEMP1	VAR
PF3D7_1210700	exclusive exon	conserved Plasmodium protein, unknown function	N/A
PF3D7_1212300	exclusive exon	WD repeat-containing protein, putative	N/A
PF3D7_1217100	exclusive exon	meiotic recombination protein SPO11, putative	SPO11
PF3D7_1221300	exclusive exon	conserved Plasmodium protein, unknown function	N/A
PF3D7_1229900	exclusive exon	conserved Plasmodium protein, unknown function	N/A
PF3D7_1230000	exclusive exon	TBC domain-containing protein, putative	N/A
PF3D7_1231000	exclusive exon	conserved Plasmodium protein, unknown function	N/A
PF3D7_1232700	exclusive exon	conserved protein, unknown function	N/A
PF3D7_1232900	exclusive exon	nucleotidyltransferase, putative	N/A
PF3D7_1238700	exclusive exon	BTB/POZ domain-containing protein, putative	N/A
PF3D7_1246300	exclusive exon	protein KIC4	KIC4
PF3D7_1246300	exon skiping	protein KIC4	KIC4
PF3D7_1247000	exclusive exon	F-box only protein 9 homolog, putative	FBXO9
PF3D7_1248600	exclusive exon	conserved Plasmodium protein, unknown function	N/A
PF3D7_1249800	exon skiping	THO complex subunit 2, putative	THO2
PF3D7_1251300	exclusive exon	thymidylate kinase	TMK
PF3D7_1253000	exon skiping	gametocyte erythrocyte cytosolic protein	GECO
PF3D7_1300100	exon skiping	erythrocyte membrane protein 1, PfEMP1	VAR
PF3D7_1303700	exclusive exon	tetratricopeptide repeat protein, putative	N/A
PF3D7_1304700	exclusive exon	cyclin	CYC4
PF3D7_1321100	exclusive exon	protein kinase domain-containing protein, putative	N/A
PF3D7_1329500	exon skiping	conserved protein, unknown function	N/A
PF3D7_1330700	exclusive exon	GPI transamidase subunit PIG-U, putative	N/A
PF3D7_1338000	exclusive exon	LMBR1 domain-containing protein, putative	N/A
PF3D7_1347000	exclusive exon	WD repeat-containing protein 92, putative	WDR92
PF3D7_1347600	exclusive exon	conserved protein, unknown function	N/A
PF3D7_1348100	exclusive exon	GTPase, putative	N/A
PF3D7_1350200	exclusive exon	small nuclear ribonucleoprotein E, putative	SNRPE
PF3D7_1361500	exclusive exon	PH domain-containing protein, putative	N/A
PF3D7_1362500	exon skiping	3'-5' exonuclease, putative	EXO
PF3D7_1369700	exon skiping	U2 small nuclear ribonucleoprotein A', putative	SNRPA1
PF3D7_1372300	exon skiping	Plasmodium exported protein (PHIST), unknown function	N/A
PF3D7_1373500	exon skiping	erythrocyte membrane protein 1, PfEMP1	VAR
PF3D7_1402000	exclusive exon	conserved Plasmodium protein, unknown function	N/A
PF3D7_1402800	exclusive exon	conserved Plasmodium protein, unknown function	N/A
PF3D7_1403000	exclusive exon	radial spoke protein 3, putative	N/A
PF3D7_1411000	exclusive exon	conserved Plasmodium protein, unknown function	N/A
PF3D7_1423300	exclusive exon	serine/threonine protein phosphatase 7	PP7
PF3D7_1425300	exclusive exon	conserved Plasmodium protein, unknown function	N/A
PF3D7_1432100	exclusive exon	voltage-dependent anion-selective channel protein, putative	N/A
PF3D7_1432200	exclusive exon	conserved Plasmodium protein, unknown function	N/A
PF3D7_1432400	exclusive exon	leucine-rich repeat protein	LRR5
PF3D7_1437300	exclusive exon	conserved Plasmodium protein, unknown function	N/A
PF3D7_1438700	exclusive exon	DNA primase small subunit	N/A
PF3D7_1440200	exon skiping	stromal-processing peptidase, putative	SPP
PF3D7_1440300	exclusive exon	porphobilinogen synthase	PBGS
PF3D7_1440300	exon skiping	porphobilinogen synthase	PBGS
PF3D7_1442100	exclusive exon	replication factor A protein 3, putative	RPA3
PF3D7_1448900	exclusive exon	conserved protein, unknown function	N/A
PF3D7_1451300	exclusive exon	E3 SUMO-protein ligase NSE2, putative	NSE2
PF3D7_1453200	exclusive exon	conserved Plasmodium protein, unknown function	N/A
PF3D7_1460900	exclusive exon	ribosomal protein S10, apicoplast, putative	ARPS10
PF3D7_1474600	exon skiping	vacuole membrane protein 1, putative	VMP1
PF3D7_1476000	exon skiping	conserved Plasmodium protein, unknown function	N/A
exclusive exon and skiping exon
down regulation (45)
Gene ID	Function	Product Description	Gene Name or Symbol
PF3D7_0100600	exon skiping	rifin	RIF
PF3D7_0103000	exon skiping	vacuolar protein sorting-associated protein VTA1, putative	N/A
PF3D7_0103800	exon skiping	actin-related protein ARP1, putative	ARP1
PF3D7_0107000	exon skiping	centrin-1	CEN1
PF3D7_0109950	exon skiping	conserved protein, unknown function	N/A
PF3D7_0217000	exon skiping	conserved Plasmodium membrane protein, unknown function	N/A
PF3D7_0309100	exon skiping	OMD protein, putative	OMD
PF3D7_0417500	exon skiping	memo-like protein	N/A
PF3D7_0513500	exon skiping	mitochondrial import inner membrane translocase subunit TIM16, putative	PAM16
PF3D7_0608400	exon skiping	conserved Plasmodium protein, unknown function	N/A
PF3D7_0630000	exon skiping	CPW-WPC family protein	N/A
PF3D7_0630200	exon skiping	secreted ookinete protein, putative	PSOP6
PF3D7_0705800	exon skiping	cysteine-rich secretory protein, putative	N/A
PF3D7_0709900	exon skiping	hydrolase, putative	N/A
PF3D7_0717000	exon skiping	conserved Plasmodium membrane protein, unknown function	N/A
PF3D7_0724600	exon skiping	protein kinase, putative	N/A
PF3D7_0732900	exon skiping	rifin	RIF
PF3D7_0802600	exon skiping	adenylyl cyclase beta	ACbeta
PF3D7_0805700	exon skiping	serine/threonine protein kinase, FIKK family	FIKK8
PF3D7_0809700	exon skiping	RuvB-like helicase 1	RUVB1
PF3D7_0815500	exon skiping	conserved Plasmodium protein, unknown function	N/A
PF3D7_0816800	exon skiping	meiotic recombination protein DMC1, putative	DMC1
PF3D7_0828600	exon skiping	folate transporter 1	FT1
PF3D7_0833400	exon skiping	rifin	RIF
PF3D7_0903600	exon skiping	conserved protein, unknown function	N/A
PF3D7_0909200	exon skiping	GDP-fucose protein O-fucosyltransferase 2	POFUT2
PF3D7_0920100	exon skiping	chaperone, putative	N/A
PF3D7_1014000	exon skiping	GDP-L-fucose synthase	FS
PF3D7_1036600	exon skiping	conserved protein, unknown function	N/A
PF3D7_1114800	exon skiping	glycerol-3-phosphate dehydrogenase, putative	G3PDH
PF3D7_1115100	exon skiping	conserved protein, unknown function	N/A
PF3D7_1117600	exon skiping	peptidyl-tRNA hydrolase ICT1	ICT1
PF3D7_1121000	exon skiping	palmitoyltransferase DHHC3	DHHC3
PF3D7_1122000	exon skiping	conserved protein, unknown function	N/A
PF3D7_1140500	exon skiping	myosin K, putative	MyoK
PF3D7_1307900	exon skiping	tripartite motif protein, putative	N/A
PF3D7_1310600	exon skiping	ras-related protein Rab-5B	RAB5b
PF3D7_1322800	exon skiping	conserved protein, unknown function	N/A
PF3D7_1337000	exon skiping	mitochondrial intermediate peptidase, putative	OCT1
PF3D7_1338400	exon skiping	SprT-like domain-containing protein, putative	N/A
PF3D7_1345000	exon skiping	conserved Plasmodium protein, unknown function	N/A
PF3D7_1439700	exon skiping	leucine carboxyl methyltransferase, putative	N/A
PF3D7_1449000	exon skiping	gamete egress and sporozoite traversal protein, putative	GEST
PF3D7_1451700	exon skiping	calcineurin subunit B	CNB
PF3D7_1461400	exon skiping	MORN repeat protein, putative	N/A

## Sheet: splicing events 36h
Supplementary Data 5h. Altered alternative splicing events after PfPRMT5 KO at 36 hpi
36h
3' splice sites
up-regulation (11)
Gene ID	Function	Product Description	Gene Name or Symbol
PF3D7_0316300	3' splicing	inorganic pyrophosphatase	PPase
PF3D7_0604600	3' splicing	DNA helicase, putative	N/A
PF3D7_0610700	3' splicing	conserved Plasmodium protein, unknown function	N/A
PF3D7_0618800	3' splicing	heptatricopeptide repeat-containing protein, putative	N/A
PF3D7_0717000	3' splicing	conserved Plasmodium membrane protein, unknown function	N/A
PF3D7_0805000	3' splicing	alpha/beta hydrolase, putative	N/A
PF3D7_0819800	3' splicing	conserved Plasmodium protein, unknown function	N/A
PF3D7_0833500	3' splicing	erythrocyte membrane protein 1, PfEMP1	VAR
PF3D7_1019500	3' splicing	TMEM94 domain-containing protein, putative	N/A
PF3D7_1245500	3' splicing	conserved Plasmodium protein, unknown function	N/A
PF3D7_1455700	3' splicing	conserved Plasmodium protein, unknown function	N/A
5' splice sites
up-regulation (1)
Gene ID	Function	Product Description	Gene Name or Symbol
PF3D7_0309200	5' splicing	serine/threonine protein kinase ARK2, putative	ARK2
intron retention
up-regulation (15)
Gene ID	Function	Product Description	Gene Name or Symbol
PF3D7_0218100	intron retention	conserved protein, unknown function	N/A
PF3D7_0311700	intron retention (2)	plasmepsin VI	PM6
PF3D7_0528100	intron retention	AP-1/2 complex subunit beta, putative	N/A
PF3D7_0618200	intron retention	conserved protein, unknown function	N/A
PF3D7_0624900	intron retention	GAS8-like protein, putative	N/A
PF3D7_0713400	intron retention	GPCR-like receptor SR25	SR25
PF3D7_0717600	intron retention (2)	conserved Plasmodium protein, unknown function	N/A
PF3D7_0806600	intron retention	kinesin-like protein, putative	N/A
PF3D7_1112900	intron retention	conserved protein, unknown function	N/A
PF3D7_1118800	intron retention	actin-related protein 2/3 complex subunit 1, putative	ARC40
PF3D7_1118900	intron retention	conserved protein, unknown function	N/A
PF3D7_1428800	intron retention	transcription initiation TFIID-like, putative	N/A
PF3D7_1431800	intron retention	apyrase, putative	E-NTPDase
exclusive exon and skiping exon
up-regulation (153)
Gene ID	Function	Product Description	Gene Name or Symbol
PF3D7_0100100	exon skiping	erythrocyte membrane protein 1, PfEMP1	VAR
PF3D7_0102200	exon skiping	ring-infected erythrocyte surface antigen	RESA
PF3D7_0102500	exon skiping	erythrocyte binding antigen-181	EBA181
PF3D7_0115700	exon skiping	erythrocyte membrane protein 1, PfEMP1	VAR
PF3D7_0211400	exclusive exon	beta-ketoacyl-ACP synthase III	KASIII
PF3D7_0213600	exclusive exon	conserved Plasmodium protein, unknown function	N/A
PF3D7_0215900	exclusive exon	palmitoyltransferase DHHC11, putative	DHHC11
PF3D7_0220000	exon skiping	liver stage antigen 3	LSA3
PF3D7_0220800	exon skiping	cytoadherence linked asexual protein 2	CLAG2
PF3D7_0223500	exon skiping	erythrocyte membrane protein 1, PfEMP1	VAR
PF3D7_0300100	exon skiping	erythrocyte membrane protein 1, PfEMP1	VAR
PF3D7_0301500	exon skiping	Plasmodium exported protein, unknown function	N/A
PF3D7_0302200	exon skiping	cytoadherence linked asexual protein 3.2	CLAG3.2
PF3D7_0302500	exon skiping	cytoadherence linked asexual protein 3.1	CLAG3.1
PF3D7_0304000	exon skiping	inner membrane complex protein 1a, putative	IMC1a
PF3D7_0306200	exon skiping	activator of Hsp90 ATPase	AHA1
PF3D7_0313600	exon skiping	conserved Plasmodium protein, unknown function	N/A
PF3D7_0402200	exon skiping	surface-associated interspersed protein 4.1 (SURFIN 4.1), pseudogene	SURF4.1
PF3D7_0405200	exclusive exon	ag-1 blood stage membrane protein homologue	MAg-1
PF3D7_0405400	exon skiping	pre-mRNA-processing-splicing factor 8, putative	PRPF8
PF3D7_0407700	exclusive exon	conserved Plasmodium protein, unknown function	N/A
PF3D7_0408300	exclusive exon	zinc finger Ran-binding domain-containing protein 2, putative	ZRANB2
PF3D7_0412400	exon skiping	erythrocyte membrane protein 1, PfEMP1	VAR
PF3D7_0414900	exclusive exon	armadillo-domain containing rhoptry protein	ARO
PF3D7_0414900	exon skipping	armadillo-domain containing rhoptry protein	ARO
PF3D7_0417700	exclusive exon	conserved Plasmodium protein, unknown function	N/A
PF3D7_0421300	exon skiping	erythrocyte membrane protein 1, PfEMP1	VAR
PF3D7_0422800	exclusive exon	serpentine receptor 12, putative	SR12
PF3D7_0422900	exclusive exon	methyltransferase, putative	N/A
PF3D7_0502600	exon skiping	conserved Plasmodium protein, unknown function	N/A
PF3D7_0503600	exon skiping	myosin B	MyoB
PF3D7_0504100	exclusive exon	AN1-type zinc finger protein, putative	N/A
PF3D7_0504900	exon skiping	transmembrane protein TMEM222, putative	N/A
PF3D7_0507000	exon skiping	conserved protein, unknown function	N/A
PF3D7_0508400	exclusive exon	conserved protein, unknown function	N/A
PF3D7_0515600	exclusive exon	gamete egress protein GEP, putative	GEP
PF3D7_0520300	exon skiping	U6 snRNA-associated Sm-like protein LSm2, putative	LSM2
PF3D7_0522400	exon skiping	conserved Plasmodium protein, unknown function	N/A
PF3D7_0531300	exon skiping	conserved Plasmodium protein, unknown function	N/A
PF3D7_0613000	exon skiping	conserved Plasmodium protein, unknown function	N/A
PF3D7_0613300	exclusive exon	rhoptry protein ROP14	ROP14
PF3D7_0617600	exon skiping	stevor	N/A
PF3D7_0618800	exclusive exon	heptatricopeptide repeat-containing protein, putative	N/A
PF3D7_0619000	exon skiping	conserved protein, unknown function	N/A
PF3D7_0629700	exon skiping	SET domain protein, putative	SET1
PF3D7_0632500	exclusive exon	erythrocyte membrane protein 1, PfEMP1	VAR
PF3D7_0632800	exon skiping	erythrocyte membrane protein 1, PfEMP1	VAR
PF3D7_0701900	exon skiping	Plasmodium exported protein, unknown function	N/A
PF3D7_0707300	exon skiping	rhoptry-associated membrane antigen	RAMA
PF3D7_0711700	exon skiping	erythrocyte membrane protein 1, PfEMP1	VAR
PF3D7_0712000	exclusive exon	erythrocyte membrane protein 1, PfEMP1	VAR
PF3D7_0716500	exclusive exon	conserved Plasmodium protein, unknown function	N/A
PF3D7_0716500	exon skiping	conserved Plasmodium protein, unknown function	N/A
PF3D7_0718800	exclusive exon	conserved protein, unknown function	N/A
PF3D7_0728700	exclusive exon	alpha/beta hydrolase, putative	N/A
PF3D7_0731400	exon skiping	serine/threonine protein kinase, FIKK family, pseudogene	FIKK7.2
PF3D7_0731500	exon skiping	erythrocyte binding antigen-175	EBA175
PF3D7_0808700	exclusive exon	erythrocyte membrane protein 1, PfEMP1	VAR
PF3D7_0810700	exon skiping	conserved Plasmodium protein, unknown function	N/A
PF3D7_0812900	exclusive exon	conserved Plasmodium protein, unknown function	N/A
PF3D7_0817700	exon skiping	rhoptry neck protein 5	RON5
PF3D7_0820600	exclusive exon	conserved protein, unknown function	N/A
PF3D7_0823000	exclusive exon	serine/threonine protein kinase VPS15, putative	VPS15
PF3D7_0824600	exon skiping	Fe-S cluster assembly protein DRE2, putative	DRE2
PF3D7_0824700	exon skiping	lipase maturation factor, putative	LMF1
PF3D7_0901800	exclusive exon	Plasmodium exported protein, unknown function	N/A
PF3D7_0902400	exclusive exon	serine/threonine protein kinase, FIKK family	FIKK9.5
PF3D7_0904500	exon skiping	prefoldin subunit 4, putative	N/A
PF3D7_0908500	exon skiping	conserved Plasmodium protein, unknown function	N/A
PF3D7_0910600	exclusive exon	SNARE protein	YKT6.1
PF3D7_0936400	exclusive exon	ring-exported protein 4	REX4
PF3D7_1000100	exon skiping	erythrocyte membrane protein 1, PfEMP1	VAR
PF3D7_1001600	exon skiping	exported lipase 2	XL2
PF3D7_1010300	exon skiping	succinate dehydrogenase subunit 4, putative	SDH4
PF3D7_1013400	exclusive exon	conserved Plasmodium protein, unknown function	N/A
PF3D7_1016800	exclusive exon	Plasmodium exported protein (PHISTc), unknown function	N/A
PF3D7_1017500	exon skiping	myosin essential light chain ELC	ELC
PF3D7_1025400	exon skiping	conserved Plasmodium membrane protein, unknown function	N/A
PF3D7_1106800	exclusive exon	pseudo-tyrosine kinase-like protein	pTKL
PF3D7_1112900	exclusive exon	conserved protein, unknown function	N/A
PF3D7_1116000	exon skiping	rhoptry neck protein 4	RON4
PF3D7_1117600	exon skiping	peptidyl-tRNA hydrolase ICT1	ICT1
PF3D7_1120600	exon skiping	DDRGK domain-containing protein, putative	N/A
PF3D7_1125800	exon skiping	kelch domain-containing protein, putative	N/A
PF3D7_1126700	exon skiping	autophagy-related protein 23, putative	ATG23
PF3D7_1127400	exclusive exon	conserved Plasmodium protein, unknown function	N/A
PF3D7_1136700	exclusive exon	armadillo-interacting protein AIP	AIP
PF3D7_1136800	exclusive exon	DnaJ protein, putative	N/A
PF3D7_1139500	exon skiping	AAA family ATPase, putative	N/A
PF3D7_1146600	exon skiping	oocyst rupture protein 1, putative	ORP1
PF3D7_1146900	exon skiping	protein YIPF6, putative	N/A
PF3D7_1149200	exon skiping	ring-infected erythrocyte surface antigen	RESA3
PF3D7_1200100	exon skiping	erythrocyte membrane protein 1, PfEMP1	VAR
PF3D7_1200600	exon skiping	erythrocyte membrane protein 1, PfEMP1	VAR2CSA
PF3D7_1202300	exclusive exon	dynein heavy chain, putative	N/A
PF3D7_1205800	exon skiping	high mobility group protein B3, putative	HMGB3
PF3D7_1218500	exon skiping	dynamin-like protein, putative	DRPC
PF3D7_1229900	exclusive exon	conserved Plasmodium protein, unknown function	N/A
PF3D7_1230000	exclusive exon	TBC domain-containing protein, putative	N/A
PF3D7_1232700	exclusive exon	conserved protein, unknown function	N/A
PF3D7_1240400	exclusive exon	erythrocyte membrane protein 1, PfEMP1	VAR
PF3D7_1240900	exon skiping	erythrocyte membrane protein 1, PfEMP1	VAR
PF3D7_1241200	exon skiping	conserved Plasmodium protein, unknown function	N/A
PF3D7_1245300	exclusive exon	NEDD8-conjugating enzyme UBC12, putative	UBC12
PF3D7_1245300	exon skiping	NEDD8-conjugating enzyme UBC12, putative	UBC12
PF3D7_1245500	exclusive exon	conserved Plasmodium protein, unknown function	N/A
PF3D7_1247300	exclusive exon	GPI mannosyltransferase 2, putative	N/A
PF3D7_1252100	exon skiping	rhoptry neck protein 3	RON3
PF3D7_1253000	exon skiping	gametocyte erythrocyte cytosolic protein	GECO
PF3D7_1300100	exon skiping	erythrocyte membrane protein 1, PfEMP1	VAR
PF3D7_1301600	exon skiping	erythrocyte binding antigen-140	EBA140
PF3D7_1301700	exon skiping	CX3CL1-binding protein 2	CBP2
PF3D7_1321100	exon skiping	protein kinase domain-containing protein, putative	N/A
PF3D7_1321400	exclusive exon	palmitoyltransferase DHHC8, putative	DHHC8
PF3D7_1332200	exon skiping	conserved protein, unknown function	N/A
PF3D7_1338400	exon skiping	SprT-like domain-containing protein, putative	N/A
PF3D7_1338800	exon skiping	CPW-WPC family protein	N/A
PF3D7_1345000	exclusive exon	conserved Plasmodium protein, unknown function	N/A
PF3D7_1347600	exclusive exon	conserved protein, unknown function	N/A
PF3D7_1349000	exclusive exon	conserved Plasmodium protein, unknown function	N/A
PF3D7_1352200	exon skiping	U3 small nucleolar RNA-associated protein 15, putative	UTP15
PF3D7_1363400	exclusive exon	polyubiquitin binding protein, putative	DOA1
PF3D7_1363800	exclusive exon	nuclear fusion protein, putative	GEX1
PF3D7_1366300	exon skiping	conserved Plasmodium protein, unknown function	N/A
PF3D7_1369700	exclusive exon	U2 small nuclear ribonucleoprotein A', putative	SNRPA1
PF3D7_1401600	exon skiping	Plasmodium exported protein (PHISTb), unknown function	N/A
PF3D7_1402000	exclusive exon	conserved Plasmodium protein, unknown function	N/A
PF3D7_1403000	exclusive exon	radial spoke protein 3, putative	N/A
PF3D7_1403500	exclusive exon	dynein light chain, putative	N/A
PF3D7_1404200	exclusive exon	conserved Plasmodium protein, unknown function	N/A
PF3D7_1405200	exon skiping	trafficking protein particle complex subunit 1, putative	BET5
PF3D7_1416400	exclusive exon	conserved protein, unknown function	N/A
PF3D7_1423300	exon skiping	serine/threonine protein phosphatase 7	PP7
PF3D7_1427400	exclusive exon	conserved Plasmodium membrane protein, unknown function	N/A
PF3D7_1427400	exon skiping	conserved Plasmodium membrane protein, unknown function	N/A
PF3D7_1429300	exclusive exon	CPW-WPC family protein	N/A
PF3D7_1430100	exclusive exon	serine/threonine protein phosphatase 2A activator	PTPA
PF3D7_1431900	exclusive exon	inner membrane complex suture component, putative	ISC3
PF3D7_1431900	exon skiping	inner membrane complex suture component, putative	ISC3
PF3D7_1436600	exon skiping	cGMP-dependent protein kinase	PKG
PF3D7_1440300	exclusive exon	porphobilinogen synthase	PBGS
PF3D7_1444200	exclusive exon	calmodulin-like protein	N/A
PF3D7_1450000	exon skiping	serine/threonine protein kinase, putative	N/A
PF3D7_1452500	exclusive exon	syntaxin-6, putative	STX6
PF3D7_1452500	exon skiping	syntaxin-6, putative	STX6
PF3D7_1453200	exclusive exon	conserved Plasmodium protein, unknown function	N/A
PF3D7_1455200	exclusive exon	methyltransferase, putative	N/A
PF3D7_1455900	exon skiping	polyprenol reductase	PPRD
PF3D7_1458500	exclusive exon	spindle assembly abnormal protein 4, putative	SAS4
PF3D7_1463900	exon skiping	rhoptry neck protein 11, putative	RON11
PF3D7_1465300	exclusive exon	ribonuclease Z, putative	N/A
PF3D7_1465700	exclusive exon	plasmepsin VIII, putative	PM8
PF3D7_1466700	exclusive exon	60S ribosome subunit biogenesis protein NIP7, putative	NIP7
PF3D7_1470000	exclusive exon	autophagy-related protein 12, putative	ATG12
PF3D7_1471500	exon skiping	transmembrane protein 43, putative	TMEM43
exclusive exon and skiping exon
down regulation (35)
Gene ID	Function	Product Description	Gene Name or Symbol
PF3D7_0106200	exon skiping	EF hand domain-containing protein, putative	N/A
PF3D7_0114000	exon skiping	exported protein family 1	EPF1
PF3D7_0321200	exon skiping	UDP-N-acetylglucosamine--dolichyl-phosphate N-acetylglucosaminephosphotransferase, putative	ALG7
PF3D7_0322200	exon skiping	conserved Plasmodium protein, unknown function	N/A
PF3D7_0400400	exon skiping	erythrocyte membrane protein 1, PfEMP1	VAR
PF3D7_0414100	exon skiping	conserved Plasmodium membrane protein, unknown function	N/A
PF3D7_0509700	exon skiping	conserved Plasmodium protein, unknown function	N/A
PF3D7_0514600	exon skiping	ribose-5-phosphate isomerase, putative	N/A
PF3D7_0627200	exon skiping	myosin light chain, putative	N/A
PF3D7_0708300	exon skiping	EKC/KEOPS complex subunit BUD32	BUD32
PF3D7_0719200	exon skiping	NIMA related kinase 4	NEK4
PF3D7_0816800	exon skiping	meiotic recombination protein DMC1, putative	DMC1
PF3D7_0826400	exon skiping	cis-prenyltransferase	CPT
PF3D7_0929100	exon skiping	conserved protein, unknown function	N/A
PF3D7_0930400	exon skiping	zinc finger protein, putative	N/A
PF3D7_1010500	exon skiping	ankyrin-repeat protein, putative	N/A
PF3D7_1034800	exon skiping	conserved protein, unknown function	N/A
PF3D7_1123100	exon skiping	calcium-dependent protein kinase 7	CDPK7
PF3D7_1206100	exon skiping	IMP-specific 5'-nucleotidase 1	ISN1
PF3D7_1232900	exon skiping	nucleotidyltransferase, putative	N/A
PF3D7_1303600	exon skiping	conserved Plasmodium protein, unknown function	N/A
PF3D7_1332000	exon skiping	syntaxin, Qa-SNARE family	SYN5
PF3D7_1354600	exon skiping	60S ribosomal protein L7-2, putative	N/A
PF3D7_1373500	exon skiping	erythrocyte membrane protein 1, PfEMP1	VAR
PF3D7_1405000	exon skiping	conserved Plasmodium protein, unknown function	N/A
PF3D7_1410100	exon skiping	alpha/beta hydrolase, putative	N/A
PF3D7_1423400	exon skiping	conserved Plasmodium membrane protein, unknown function	N/A
PF3D7_1432200	exon skiping	conserved Plasmodium protein, unknown function	N/A
PF3D7_1434900	exon skiping	conserved Plasmodium protein, unknown function	N/A
PF3D7_1447600	exon skiping	conserved protein, unknown function	N/A
PF3D7_1450200	exon skiping	conserved Plasmodium protein, unknown function	N/A
PF3D7_1453500	exon skiping	NAD(P) transhydrogenase, putative	NTH
PF3D7_1475800	exon skiping	conserved Plasmodium protein, unknown function	N/A
PF3D7_1478700	exon skiping	Plasmodium exported protein, unknown function, pseudogene	N/A

## Sheet: splicing events 46h
Supplementary Data 5i. Altered alternative splicing events after PfPRMT5 KO at 46 hpi
46h
3' splice sites
up-regulation (13)
Gene ID	Function	Product Description	Gene Name or Symbol
PF3D7_0316300	3' splicing	inorganic pyrophosphatase, putative	PPase
PF3D7_0515600	3' splicing	gamete egress protein GEP, putative	GEP
PF3D7_0604600	3' splicing	DNA helicase, putative	N/A
PF3D7_0610700	3' splicing	conserved Plasmodium protein, unknown function	N/A
PF3D7_0717000	3' splicing	conserved Plasmodium membrane protein, unknown function	N/A
PF3D7_0817400	3' splicing	phosphatase, putative	N/A
PF3D7_0833500	3' splicing	erythrocyte membrane protein 1, PfEMP1	VAR
PF3D7_0916500	3' splicing	ubiquitin fusion degradation protein 1	UFD1
PF3D7_0930200	3' splicing	leucine-rich repeat protein	LRR8
PF3D7_1010900	3' splicing	conserved Plasmodium protein, unknown function	N/A
PF3D7_1028600	3' splicing	conserved Plasmodium protein, unknown function	N/A
PF3D7_1041300	3' splicing	erythrocyte membrane protein 1, PfEMP1	VAR
PF3D7_1338400	3' splicing	SprT-like domain-containing protein, putative	N/A
3' splice sites
down-regulation (1)
Gene ID	Function	Product Description	Gene Name or Symbol
PF3D7_1013800	3' splicing	conserved Plasmodium protein, unknown function	N/A
5' splice sites
up-regulation (4)
Gene ID	Function	Product Description	Gene Name or Symbol
PF3D7_0515600	5' splicing	gamete egress protein GEP, putative	GEP
PF3D7_0721400	5' splicing	rhoptry protein, putative	N/A
PF3D7_0914400	5' splicing	protein KIC3	KIC3
PF3D7_1432100	5' splicing	voltage-dependent anion-selective channel protein, putative	N/A
intron retention
up-regulation (13)
Gene ID	Function	Product Description	Gene Name or Symbol
PF3D7_0311700	intron retention	plasmepsin VI	PM6
PF3D7_0630800	intron retention	TPH domain-containing protein, putative	N/A
PF3D7_0803600	intron retention	conserved Plasmodium protein, unknown function	N/A
PF3D7_0824700	intron retention	lipase maturation factor, putative	LMF1
PF3D7_0911000	intron retention	phosphatidylinositol N-acetylglucosaminyltransferase, putative	N/A
PF3D7_0916300	intron retention	conserved Plasmodium protein, unknown function	N/A
PF3D7_0935500	intron retention	Plasmodium exported protein, unknown function	GEXP22
PF3D7_1037000	intron retention	DNA polymerase zeta catalytic subunit, putative	REV3
PF3D7_1124900	intron retention	60S ribosomal protein L35, putative	RPL35
PF3D7_1238700	intron retention	BTB/POZ domain-containing protein, putative	N/A
PF3D7_1418000	intron retention	ubiquitin fusion degradation protein 1, putative	UFD1
PF3D7_1428800	intron retention	transcription initiation TFIID-like, putative	N/A
PF3D7_1460700	intron retention	60S ribosomal protein L27	RPL27
intron retention
down-regulation (2)
Gene ID	Function	Product Description	Gene Name or Symbol
PF3D7_0725400	intron retention	conserved Plasmodium protein, unknown function	N/A
PF3D7_1037900	intron retention	conserved Plasmodium protein, unknown function	N/A
exclusive exon and skiping exon
up-regulation (233)
Gene ID	Function	Product Description	Gene Name or Symbol
PF3D7_0100100	exon skiping	erythrocyte membrane protein 1, PfEMP1	VAR
PF3D7_0108400	exclusive exon	mitochondrial carrier protein, putative	N/A
PF3D7_0109850	exclusive exon	phosphatidate cytidylyltransferase, putative	N/A
PF3D7_0110800	exclusive exon	transcription initiation factor TFIIB, putative	N/A
PF3D7_0112000	exclusive exon	TatD-like deoxyribonuclease	TatD
PF3D7_0114500	exclusive exon	Plasmodium exported protein (hyp10), unknown function	N/A
PF3D7_0200100	exon skiping	erythrocyte membrane protein 1, PfEMP1	VAR
PF3D7_0202200	exon skiping	EMP1-trafficking protein	PTP1
PF3D7_0202900	exon skiping	palmitoyltransferase DHHC12, putative	DHHC12
PF3D7_0203800	exclusive exon	conserved Plasmodium protein, unknown function	N/A
PF3D7_0207800	exclusive exon	serine repeat antigen 3	SERA3
PF3D7_0208000	exclusive exon	serine repeat antigen 1	SERA1
PF3D7_0214700	exon skiping	conserved Plasmodium protein, unknown function	N/A
PF3D7_0214900	exon skiping	rhoptry neck protein 6	RON6
PF3D7_0217600	exclusive exon	conserved Plasmodium protein, unknown function	N/A
PF3D7_0300100	exon skiping	erythrocyte membrane protein 1, PfEMP1	VAR
PF3D7_0303200	exon skiping	HAD superfamily protein, putative	N/A
PF3D7_0306700	exclusive exon	ER membrane protein complex subunit 5, putative	EMC5
PF3D7_0309000	exon skiping	dual specificity protein phosphatase	YVH1
PF3D7_0310100	exon skiping	calcium-dependent protein kinase 3	CDPK3
PF3D7_0313700	exclusive exon	conserved Plasmodium protein, unknown function	N/A
PF3D7_0318400	exclusive exon	coiled-coil domain-containing protein CCDC148/CCDC112, putative	N/A
PF3D7_0321200	exclusive exon	UDP-N-acetylglucosamine--dolichyl-phosphate N-acetylglucosaminephosphotransferase, putative	ALG7
PF3D7_0321400	exon skiping	pseudo protein kinase 1, putative	pPK1
PF3D7_0321600	exon skiping	ATP-dependent RNA helicase DDX42, putative	DDX42
PF3D7_0400100	exclusive exon	erythrocyte membrane protein 1, PfEMP1	VAR
PF3D7_0402400	exon skiping	Plasmodium exported protein, unknown function	GEXP18
PF3D7_0404000	exon skiping	conserved Plasmodium protein, unknown function	N/A
PF3D7_0405200	exon skiping	ag-1 blood stage membrane protein homologue	MAg-1
PF3D7_0405900	exon skiping	apical sushi protein	ASP
PF3D7_0406400	exclusive exon	cytosolic glyoxalase II	cGLO2
PF3D7_0407700	exclusive exon	conserved Plasmodium protein, unknown function	N/A
PF3D7_0408300	exclusive exon	zinc finger Ran-binding domain-containing protein 2, putative	ZRANB2
PF3D7_0410000	exon skiping	erythrocyte vesicle protein 1	EVP1
PF3D7_0412400	exon skiping	erythrocyte membrane protein 1, PfEMP1	VAR
PF3D7_0414900	exclusive exon	armadillo-domain containing rhoptry protein	ARO
PF3D7_0421300	exon skiping	erythrocyte membrane protein 1, PfEMP1	VAR
PF3D7_0422000	exclusive exon	steroid dehydrogenase, putative	N/A
PF3D7_0423200	exon skiping	BSD-domain protein, putative	N/A
PF3D7_0423900	exclusive exon	probable protein, unknown function	N/A
PF3D7_0424300	exon skiping	erythrocyte binding antigen-165, pseudogene	EBA165
PF3D7_0424600	exclusive exon	Plasmodium exported protein (PHISTb)	N/A
PF3D7_0425800	exclusive exon	erythrocyte membrane protein 1, PfEMP1	VAR
PF3D7_0425900	exclusive exon	rifin	RIF
PF3D7_0500600	exon skiping	stevor, pseudogene	N/A
PF3D7_0500800	exon skiping	mature parasite-infected erythrocyte surface antigen	MESA
PF3D7_0510800	exclusive exon	WD repeat-containing protein, putative	N/A
PF3D7_0512000	exclusive exon	prefoldin subunit 6	PFD6
PF3D7_0514000	exclusive exon	tubulin--tyrosine ligase, putative	TTL
PF3D7_0518000	exclusive exon	NOSIP domain-containing protein, putative	N/A
PF3D7_0521000	exclusive exon	conserved Plasmodium protein, unknown function	N/A
PF3D7_0522000	exclusive exon	conserved Plasmodium protein, unknown function	N/A
PF3D7_0522400	exon skiping	conserved Plasmodium protein, unknown function	N/A
PF3D7_0523600	exclusive exon	conserved protein, unknown function	N/A
PF3D7_0529400	exclusive exon	conserved Plasmodium protein, unknown function	N/A
PF3D7_0530800	exon skiping	CPW-WPC family protein	N/A
PF3D7_0531300	exon skiping	conserved Plasmodium protein, unknown function	N/A
PF3D7_0607400	exon skiping	G-protein associated signal transduction protein, putative	N/A
PF3D7_0607800	exclusive exon	GTP-binding protein, putative	N/A
PF3D7_0609700	exon skiping	protein KIC6	KIC6
PF3D7_0610700	exon skiping	conserved Plasmodium protein, unknown function	N/A
PF3D7_0611300	exclusive exon	ATP synthase-associated protein, putative	N/A
PF3D7_0611300	exon skiping	ATP synthase-associated protein, putative	N/A
PF3D7_0611800	exclusive exon	conserved Plasmodium protein, unknown function	N/A
PF3D7_0613000	exclusive exon	conserved Plasmodium protein, unknown function	N/A
PF3D7_0616200	exon skiping	kinetochore protein NDC80, putative	NDC80
PF3D7_0618900	exclusive exon	phosphatidylinositol N-acetylglucosaminyltransferase subunit GPI1	GPI1
PF3D7_0619000	exclusive exon	conserved protein, unknown function	N/A
PF3D7_0630800	exclusive exon	TPH domain-containing protein, putative	N/A
PF3D7_0632800	exon skiping	erythrocyte membrane protein 1, PfEMP1	VAR
PF3D7_0701900	exon skiping	Plasmodium exported protein, unknown function	N/A
PF3D7_0705800	exclusive exon	cysteine-rich secretory protein, putative	N/A
PF3D7_0708300	exclusive exon	EKC/KEOPS complex subunit BUD32	BUD32
PF3D7_0712300	exon skiping	erythrocyte membrane protein 1, PfEMP1	VAR
PF3D7_0716500	exclusive exon	conserved Plasmodium protein, unknown function	N/A
PF3D7_0720500	exon skiping	conserved Plasmodium protein, unknown function	N/A
PF3D7_0722900	exclusive exon	conserved protein, unknown function	N/A
PF3D7_0731500	exon skiping	erythrocyte binding antigen-175	EBA175
PF3D7_0802700	exclusive exon	conserved Plasmodium protein, unknown function	N/A
PF3D7_0806200	exon skiping	Dpy-19-like C-mannosyltransferase	DPY19
PF3D7_0810700	exon skiping	conserved Plasmodium protein, unknown function	N/A
PF3D7_0810900	exon skiping	conserved Plasmodium protein, unknown function	N/A
PF3D7_0817700	exon skiping	rhoptry neck protein 5	RON5
PF3D7_0820100	exclusive exon	RNA-binding protein, putative	N/A
PF3D7_0824600	exclusive exon	Fe-S cluster assembly protein DRE2, putative	DRE2
PF3D7_0830500	exon skiping	sporozoite and liver stage tryptophan-rich protein, putative	TryThrA
PF3D7_0831600	exon skiping	cytoadherence linked asexual protein 8	CLAG8
PF3D7_0903600	exon skiping	conserved protein, unknown function	N/A
PF3D7_0907500	exon skiping	conserved protein, unknown function	N/A
PF3D7_0908500	exclusive exon	conserved Plasmodium protein, unknown function	N/A
PF3D7_0908700	exon skiping	tRNA pseudouridine synthase, putative	N/A
PF3D7_0908800	exon skiping	mitochondrial carrier protein, putative	N/A
PF3D7_0911500	exclusive exon	conserved Plasmodium protein, unknown function	N/A
PF3D7_0913500	exon skiping	protein AMR4	AMR4
PF3D7_0918700	exon skiping	conserved Plasmodium protein, unknown function	N/A
PF3D7_0919200	exon skiping	PPPDE peptidase, putative	N/A
PF3D7_0922800	exon skiping	conserved Plasmodium protein, unknown function	N/A
PF3D7_0925000	exclusive exon	conserved Plasmodium protein, unknown function	N/A
PF3D7_0926300	exclusive exon	protein kinase, putative	N/A
PF3D7_0927600	exon skiping	RNA-binding protein, putative	N/A
PF3D7_0930400	exclusive exon	zinc finger protein, putative	N/A
PF3D7_0932000	exon skiping	conserved Plasmodium protein, unknown function	N/A
PF3D7_0933200	exclusive exon	calcyclin-binding protein, putative	N/A
PF3D7_0936200	exclusive exon	Plasmodium exported protein (hyp11), unknown function	N/A
PF3D7_1000100	exon skiping	erythrocyte membrane protein 1, PfEMP1	VAR
PF3D7_1001600	exon skiping	exported lipase 2	XL2
PF3D7_1007000	exclusive exon	transmembrane protein 147, putative	TMEM147
PF3D7_1010900	exclusive exon	conserved Plasmodium protein, unknown function	N/A
PF3D7_1014000	exclusive exon	GDP-L-fucose synthase	FS
PF3D7_1018500	exon skiping	pre-mRNA-splicing factor RDS3, putative	RDS3
PF3D7_1019500	exclusive exon	TMEM94 domain-containing protein, putative	N/A
PF3D7_1020800	exclusive exon	dihydrolipoamide acyltransferase component E2	DLAT
PF3D7_1027900	exclusive exon	palmitoyltransferase DHHC10, putative	DHHC10
PF3D7_1028000	exclusive exon	methyltransferase, putative	N/A
PF3D7_1033800	exclusive exon	plasmepsin VII	N/A
PF3D7_1036600	exclusive exon	conserved protein, unknown function	N/A
PF3D7_1036900	exon skiping	conserved Plasmodium protein, unknown function	N/A
PF3D7_1039000	exon skiping	serine/threonine protein kinase, FIKK family	FIKK10.2
PF3D7_1103500	exclusive exon	CPW-WPC family protein	N/A
PF3D7_1104100	exon skiping	syntaxin, Qa-SNARE family	SYN13
PF3D7_1112900	exclusive exon	conserved protein, unknown function	N/A
PF3D7_1114200	exclusive exon	GTPase-activating protein, putative	N/A
PF3D7_1115900	exclusive exon	palmitoyltransferase DHHC9	DHHC9
PF3D7_1116000	exon skiping	rhoptry neck protein 4	RON4
PF3D7_1116800	exon skiping	heat shock protein 101	HSP101
PF3D7_1117600	exon skiping	peptidyl-tRNA hydrolase ICT1	ICT1
PF3D7_1118700	exclusive exon	myosin light chain B	MLC-B
PF3D7_1122200	exclusive exon	JmjC domain-containing protein 3	JmjC3
PF3D7_1122400	exclusive exon	conserved Plasmodium protein, unknown function	N/A
PF3D7_1122600	exclusive exon	conserved Plasmodium protein, unknown function	N/A
PF3D7_1125800	exon skiping	kelch domain-containing protein, putative	N/A
PF3D7_1126700	exon skiping	autophagy-related protein 23, putative	ATG23
PF3D7_1127500	exclusive exon	protein disulfide-isomerase, putative	N/A
PF3D7_1135500	exclusive exon	conserved protein, unknown function	N/A
PF3D7_1136700	exon skiping	armadillo-interacting protein AIP	AIP
PF3D7_1138700	exclusive exon	protein KIC5	KIC5
PF3D7_1138800	exclusive exon	WD repeat-containing protein, putative	N/A
PF3D7_1141400	exon skiping	phosphatidylinositol N-acetylglucosaminyltransferase subunit H, putative	PIGH
PF3D7_1142400	exon skiping	coproporphyrinogen-III oxidase	CPO
PF3D7_1146600	exon skiping	oocyst rupture protein 1, putative	ORP1
PF3D7_1147700	exclusive exon	ATP synthase subunit delta, mitochondrial, putative	N/A
PF3D7_1149200	exon skiping	ring-infected erythrocyte surface antigen	RESA3
PF3D7_1200100	exon skiping	erythrocyte membrane protein 1, PfEMP1	VAR
PF3D7_1200400	exon skiping	erythrocyte membrane protein 1, PfEMP1	VAR
PF3D7_1200500	exon skiping	rifin	RIF
PF3D7_1206100	exclusive exon	IMP-specific 5'-nucleotidase 1	ISN1
PF3D7_1208100	exon skiping	conserved Plasmodium protein, unknown function	N/A
PF3D7_1212300	exclusive exon	WD repeat-containing protein, putative	N/A
PF3D7_1214600	exclusive exon	adrenodoxin-type ferredoxin, putative	N/A
PF3D7_1218400	exclusive exon	triose or hexose phosphate/phosphate translocator, putative	N/A
PF3D7_1218500	exclusive exon	dynamin-like protein, putative	DRPC
PF3D7_1218800	exclusive exon	secreted ookinete protein, putative	PSOP17
PF3D7_1219300	exclusive exon	erythrocyte membrane protein 1, PfEMP1	VAR
PF3D7_1223000	exclusive exon	conserved Plasmodium protein, unknown function	N/A
PF3D7_1223000	exon skiping	conserved Plasmodium protein, unknown function	N/A
PF3D7_1224600	exclusive exon	cytochrome c heme lyase, putative	CCHL
PF3D7_1228900	exclusive exon	conserved protein, unknown function	N/A
PF3D7_1229800	exon skiping	myosin J, putative	MyoJ
PF3D7_1229900	exclusive exon	conserved Plasmodium protein, unknown function	N/A
PF3D7_1231000	exclusive exon	conserved Plasmodium protein, unknown function	N/A
PF3D7_1232900	exclusive exon	nucleotidyltransferase, putative	N/A
PF3D7_1238000	exon skiping	COPI associated protein, putative	N/A
PF3D7_1240400	exon skiping	erythrocyte membrane protein 1, PfEMP1	VAR
PF3D7_1240900	exon skiping	erythrocyte membrane protein 1, PfEMP1	VAR
PF3D7_1242300	exon skiping	conserved Plasmodium membrane protein, unknown function	N/A
PF3D7_1244100	exclusive exon	N-alpha-acetyltransferase 15, NatA auxiliary subunit, putative	N/A
PF3D7_1245300	exclusive exon	NEDD8-conjugating enzyme UBC12, putative	UBC12
PF3D7_1246300	exclusive exon	protein KIC4	KIC4
PF3D7_1249600	exon skiping	leucine-rich repeat protein	LRR12
PF3D7_1251200	exon skiping	coronin	N/A
PF3D7_1252100	exon skiping	rhoptry neck protein 3	RON3
PF3D7_1253000	exon skiping	gametocyte erythrocyte cytosolic protein	GECO
PF3D7_1255200	exon skiping	erythrocyte membrane protein 1, PfEMP1	VAR
PF3D7_1300100	exon skiping	erythrocyte membrane protein 1, PfEMP1	VAR
PF3D7_1301600	exon skiping	erythrocyte binding antigen-140	EBA140
PF3D7_1303200	exclusive exon	SNARE protein, putative	VAMP8
PF3D7_1303500	exclusive exon	sodium/hydrogen exchanger	NHE
PF3D7_1303600	exon skiping	conserved Plasmodium protein, unknown function	N/A
PF3D7_1303900	exon skiping	GINS complex subunit Psf3, putative	N/A
PF3D7_1304100	exclusive exon	DNA ligase I	LigI
PF3D7_1304900	exclusive exon	DNA-directed RNA polymerase II subunit RPB11, putative	RPB11
PF3D7_1306300	exon skiping	SAM dependent methyltransferase, putative	N/A
PF3D7_1310200	exon skiping	conserved Plasmodium protein, unknown function	N/A
PF3D7_1321400	exclusive exon	palmitoyltransferase DHHC8, putative	DHHC8
PF3D7_1323400	exclusive exon	60S ribosomal protein L23	RPL23
PF3D7_1324400	exclusive exon	PRELI domain-containing protein, putative	PRELID
PF3D7_1326400	exclusive exon	translation initiation factor eIF-2B subunit gamma, putative	N/A
PF3D7_1332200	exon skiping	conserved protein, unknown function	N/A
PF3D7_1338600	exclusive exon	conserved protein, unknown function	N/A
PF3D7_1347000	exclusive exon	WD repeat-containing protein 92, putative	WDR92
PF3D7_1348600	exon skiping	conserved Plasmodium protein, unknown function	N/A
PF3D7_1352200	exon skiping	U3 small nucleolar RNA-associated protein 15, putative	UTP15
PF3D7_1356300	exclusive exon	ubiquitin-conjugating enzyme E2, putative	N/A
PF3D7_1356700	exclusive exon	DnaJ protein, putative	N/A
PF3D7_1357800	exon skiping	T-complex protein 1 subunit delta	CCT4
PF3D7_1361500	exclusive exon	PH domain-containing protein, putative	N/A
PF3D7_1362100	exclusive exon	14-3-3 protein	14-3-3II
PF3D7_1366100	exclusive exon	DIP13 homolog, putative	DIP13
PF3D7_1370300	exon skiping	membrane associated histidine-rich protein 1	MAHRP1
PF3D7_1372200	exon skiping	histidine-rich protein III	HRPIII
PF3D7_1403000	exclusive exon	radial spoke protein 3, putative	N/A
PF3D7_1410100	exclusive exon	alpha/beta hydrolase, putative	N/A
PF3D7_1411100	exclusive exon	conserved Plasmodium membrane protein, unknown function	N/A
PF3D7_1413700	exon skiping	conserved Plasmodium protein, unknown function	N/A
PF3D7_1416400	exclusive exon	conserved protein, unknown function	N/A
PF3D7_1419600	exclusive exon	conserved Plasmodium protein, unknown function	N/A
PF3D7_1423300	exclusive exon	serine/threonine protein phosphatase 7	PP7
PF3D7_1423600	exclusive exon	calcium-dependent protein kinase, putative	N/A
PF3D7_1427300	exclusive exon	conserved Plasmodium protein, unknown function	N/A
PF3D7_1428400	exclusive exon	WD and tetratricopeptide repeats protein 1, putative	WDTC1
PF3D7_1429300	exclusive exon	CPW-WPC family protein	N/A
PF3D7_1430200	exclusive exon	plasmepsin IX	PMIX
PF3D7_1431900	exclusive exon	inner membrane complex suture component, putative	ISC3
PF3D7_1431900	exon skiping	inner membrane complex suture component, putative	ISC3
PF3D7_1432500	exon skiping	RNA methyltransferase, putative	N/A
PF3D7_1438400	exclusive exon	metacaspase-2	MCA2
PF3D7_1440900	exon skiping	conserved Plasmodium protein, unknown function	N/A
PF3D7_1442100	exclusive exon	replication factor A protein 3, putative	RPA3
PF3D7_1444100	exon skiping	conserved Plasmodium protein, unknown function	N/A
PF3D7_1446700	exclusive exon	conserved Plasmodium protein, unknown function	N/A
PF3D7_1447600	exclusive exon	conserved protein, unknown function	N/A
PF3D7_1451300	exclusive exon	E3 SUMO-protein ligase NSE2, putative	NSE2
PF3D7_1451700	exclusive exon	calcineurin subunit B	CNB
PF3D7_1452500	exclusive exon	syntaxin-6, putative	STX6
PF3D7_1453200	exclusive exon	conserved Plasmodium protein, unknown function	N/A
PF3D7_1455900	exclusive exon	polyprenol reductase	PPRD
PF3D7_1455900	exon skiping	polyprenol reductase	PPRD
PF3D7_1461400	exclusive exon	MORN repeat protein, putative	N/A
PF3D7_1463900	exclusive exon	rhoptry neck protein 11, putative	RON11
PF3D7_1466700	exclusive exon	60S ribosome subunit biogenesis protein NIP7, putative	NIP7
PF3D7_1467700	exclusive exon	conserved Plasmodium protein, unknown function	N/A
PF3D7_1472300	exon skiping	conserved protein, unknown function	N/A
PF3D7_1476300	exon skiping	Plasmodium exported protein (PHISTb), unknown function	N/A
exclusive exon and skiping exon
down-regulation (98)
Gene ID	Function	Product Description	Gene Name or Symbol
PF3D7_0106800	exon skiping	ras-related protein Rab-5C	RAB5c
PF3D7_0107200	exon skiping	CCR4 domain-containing protein 3, putative	CCR4-3
PF3D7_0109950	exon skiping	conserved protein, unknown function	N/A
PF3D7_0111800	exon skiping	eukaryotic translation initiation factor 4E, putative	N/A
PF3D7_0205100	exon skiping	conserved Plasmodium protein, unknown function	N/A
PF3D7_0206100	exon skiping	cysteine desulfuration protein SufE	SufE
PF3D7_0207900	exon skiping	serine repeat antigen 2	SERA2
PF3D7_0209200	exon skiping	exosome complex component MTR3, putative	MTR3
PF3D7_0209400	exon skiping	conserved protein, unknown function	N/A
PF3D7_0210400	exon skiping	50S ribosomal protein L33, putative	N/A
PF3D7_0211400	exon skiping	beta-ketoacyl-ACP synthase III	KASIII
PF3D7_0215100	exon skiping	RING zinc finger protein, putative	N/A
PF3D7_0217700	exon skiping	E2F-associated phosphoprotein, putative	N/A
PF3D7_0313800	exon skiping	conserved Plasmodium protein, unknown function	N/A
PF3D7_0322200	exon skiping	conserved Plasmodium protein, unknown function	N/A
PF3D7_0400400	exon skiping	erythrocyte membrane protein 1, PfEMP1	VAR
PF3D7_0404200	exon skiping	conserved Plasmodium protein, unknown function	N/A
PF3D7_0407200	exon skiping	peptidyl-tRNA hydrolase 2, putative	PTH2
PF3D7_0409700	exon skiping	peptide chain release factor 2	RF2
PF3D7_0414000	exon skiping	structural maintenance of chromosomes protein 3	SMC3
PF3D7_0418900	exon skiping	conserved protein, unknown function	N/A
PF3D7_0504900	exon skiping	transmembrane protein TMEM222, putative	N/A
PF3D7_0509700	exon skiping	conserved Plasmodium protein, unknown function	N/A
PF3D7_0509800	exon skiping	phosphatidylinositol 4-kinase beta	PI4KB
PF3D7_0527600	exon skiping	conserved Plasmodium protein, unknown function	N/A
PF3D7_0602100	exon skiping	ATP-dependent RNA helicase MTR4	MTR4
PF3D7_0607300	exon skiping	uroporphyrinogen III decarboxylase	UROD
PF3D7_0608400	exon skiping	conserved Plasmodium protein, unknown function	N/A
PF3D7_0623500	exon skiping	superoxide dismutase [Fe]	SOD2
PF3D7_0624800	exon skiping	conserved Plasmodium protein, unknown function	N/A
PF3D7_0630900	exon skiping	ATP-dependent RNA helicase HAS1	HAS1
PF3D7_0632500	exon skiping	erythrocyte membrane protein 1, PfEMP1	VAR
PF3D7_0707800	exon skiping	RAP protein, putative	N/A
PF3D7_0718500	exon skiping	prefoldin subunit 3, putative	N/A
PF3D7_0719200	exon skiping	NIMA related kinase 4	NEK4
PF3D7_0725200	exon skiping	mago nashi protein homologue, putative	N/A
PF3D7_0728900	exon skiping	RNA-binding protein, putative	N/A
PF3D7_0732900	exon skiping	rifin	RIF
PF3D7_0809900	exon skiping	JmjC domain-containing protein 1, putative	JmjC1
PF3D7_0816800	exon skiping	meiotic recombination protein DMC1, putative	DMC1
PF3D7_0820600	exon skiping	conserved protein, unknown function	N/A
PF3D7_0829100	exon skiping	coiled-coil domain-containing protein 124, putative	CCDC124
PF3D7_0833400	exon skiping	rifin	RIF
PF3D7_0920100	exon skiping	chaperone, putative	N/A
PF3D7_0920500	exon skiping	ADP-ribosylation factor, putative	N/A
PF3D7_0932500	exon skiping	palmitoyltransferase DHHC6, putative	DHHC6
PF3D7_1010300	exon skiping	succinate dehydrogenase subunit 4, putative	SDH4
PF3D7_1017400	exon skiping	phosphomannomutase, putative	PMM
PF3D7_1109400	exon skiping	essential nuclear protein 1, putative	ENP1
PF3D7_1114800	exon skiping	glycerol-3-phosphate dehydrogenase, putative	G3PDH
PF3D7_1116900	exon skiping	conserved protein, unknown function	N/A
PF3D7_1119100	exon skiping	tRNA m(1)G methyltransferase, putative	N/A
PF3D7_1123100	exon skiping	calcium-dependent protein kinase 7	CDPK7
PF3D7_1124200	exon skiping	thioredoxin-like protein, putative	N/A
PF3D7_1126300	exon skiping	DnaJ protein, putative	N/A
PF3D7_1141700	exon skiping	OTU domain-containing protein, putative	N/A
PF3D7_1204900	exon skiping	conserved Plasmodium protein, unknown function	N/A
PF3D7_1223700	exon skiping	vacuolar iron transporter	VIT
PF3D7_1230400	exon skiping	ATP-dependent protease subunit ClpQ	ClpQ
PF3D7_1240600	exon skiping	erythrocyte membrane protein 1, PfEMP1	VAR
PF3D7_1243500	exon skiping	vacuolar-sorting protein SNF7, putative	SNF7
PF3D7_1248600	exon skiping	conserved Plasmodium protein, unknown function	N/A
PF3D7_1250500	exon skiping	AP-3 complex subunit sigma, putative	N/A
PF3D7_1303700	exon skiping	tetratricopeptide repeat protein, putative	N/A
PF3D7_1307000	exon skiping	exosome complex component RRP40, putative	RRP40
PF3D7_1314700	exon skiping	pinin/SDK/MemA domain-containing protein, putative	N/A
PF3D7_1317600	exon skiping	conserved Plasmodium protein, unknown function	N/A
PF3D7_1319400	exon skiping	conserved protein, unknown function	N/A
PF3D7_1321600	exon skiping	cGMP-specific 3',5'-cyclic phosphodiesterase gamma, putative	PDEgamma
PF3D7_1323000	exon skiping	beta-hydroxyacyl-ACP dehydratase	FabZ
PF3D7_1329200	exon skiping	conserved Plasmodium protein, unknown function	N/A
PF3D7_1330000	exon skiping	PITH domain-containing protein, putative	N/A
PF3D7_1330400	exon skiping	ER lumen protein retaining receptor 1, putative	N/A
PF3D7_1336200	exon skiping	conserved Plasmodium protein, unknown function	N/A
PF3D7_1341900	exon skiping	V-type proton ATPase subunit D, putative	N/A
PF3D7_1345800	exon skiping	conserved Plasmodium protein, unknown function	N/A
PF3D7_1347900	exon skiping	conserved Plasmodium protein, unknown function	N/A
PF3D7_1350200	exon skiping	small nuclear ribonucleoprotein E, putative	SNRPE
PF3D7_1351100	exon skiping	conserved protein, unknown function	N/A
PF3D7_1357700	exon skiping	U3 small nucleolar RNA-associated protein 21, putative	UTP21
PF3D7_1363400	exon skiping	polyubiquitin binding protein, putative	DOA1
PF3D7_1402700	exon skiping	U2 snRNP-associated SURP motif-containing protein, putative	SR140
PF3D7_1404200	exon skiping	conserved Plasmodium protein, unknown function	N/A
PF3D7_1407200	exon skiping	conserved Plasmodium protein, unknown function	N/A
PF3D7_1409000	exon skiping	WD repeat-containing protein, putative	N/A
PF3D7_1409200	exon skiping	conserved Plasmodium protein, unknown function	N/A
PF3D7_1412300	exon skiping	nuclear transport factor 2, putative	NTF2
PF3D7_1422500	exon skiping	ERAD-associated E3 ubiquitin-protein ligase HRD1	HRD1
PF3D7_1438700	exon skiping	DNA primase small subunit	N/A
PF3D7_1439700	exon skiping	leucine carboxyl methyltransferase, putative	N/A
PF3D7_1440000	exon skiping	conserved Plasmodium protein, unknown function	N/A
PF3D7_1441500	exon skiping	conserved Plasmodium protein, unknown function	N/A
PF3D7_1447100	exon skiping	conserved Plasmodium protein, unknown function	N/A
PF3D7_1451600	exon skiping	LCCL domain-containing protein	LAP5
PF3D7_1456900	exon skiping	conserved protein, unknown function	N/A
PF3D7_1463500	exon skiping	fam-a protein	N/A
PF3D7_1474400	exon skiping	conserved Plasmodium protein, unknown function	N/A
PF3D7_1478600	exon skiping	EMP1-trafficking protein	PTP3

## Sheet: Total splicing events
Supplementary Data 5j. Number of altered splicing events after PfPRMT5 KO
Events	3' splice sites	5' splice sites	Intron retention	Exon skipping
16h
down-regulation	1	0	7	81
up-regulation	11	3	16	730
24h
down regulation	1	1	1	71
up-regulation	24	12	21	1051
38h
down-regulation	1	0	0	131
up-regulation	20	5	13	370
46h
down-regulation	2	0	3	161
up-regulation	18	7	17	1045
Genes	3' splice sites	5' splice sites	Intron retention	Exon skipping
16h	12	3	22	510
24h	25	12	21	579
38h	21	5	13	327
46h	20	7	17	698
	total events	total genes
16h	849	530
24h	1182	600
38h	540	354
46h	1253	719

[truncated: 1 more sheets: Genes with splicing events]
