# Supplementary material for: A type II protein arginine methyltransferase regulates merozoite invasion in Plasmodium falciparum
Source: Commun Biol. 2023 Jun 22;6:659. doi: 10.1038/s42003-023-05038-z (PMC10287762; doi:10.1038/s42003-023-05038-z)
Supplement: Supplementary file 9 — Supplementary Data 6 [file 42003_2023_5038_MOESM9_ESM.xlsx]

## Sheet: Data 6a
Supplementary Data 6a. List of the PRMT5 substrates identified by Musiani D et al.
Proteomics profiling of arginine methylation defines PRMT5 substrate specificity. Sci Signal. 2019;12(575)
Gene	Leading UniprotID	Protein Name	Function
HNRNPDL	A0A087WUK2	Heterogeneous nuclear ribonucleoprotein D-like
DIAPH1	A0A0G2JH68	Protein diaphanous homolog 1	actin binding
DPYSL2	A0A1C7CYX9	Dihydropyrimidinase-related protein 2	microtube binding
DDX17	A0A1X7SBZ2	Probable ATP-dependent RNA helicase DDX17
RBM47	A0AV96	RNA-binding protein 47	RNA chaperone function was shown to be crucial for the splicing of a subset of mRNAs, thus determining their expression
C10orf47	D3DRR9	Proline and serine-rich protein 2
HNRNPAB	D6R9P3	Heterogeneous nuclear ribonucleoprotein A/B
CTAGE5	G3V599	cTAGE family member 5;Melanoma inhibitory activity protein 2
HNRNPH1	G8JLB6	Heterogeneous nuclear ribonucleoprotein H
ANKRD17	H0YM23	Ankyrin repeat domain-containing protein 17	RNA binding
SUPT5H	O00267	Transcription elongation factor SPT5
DYNC1LI2	O43237	Cytoplasmic dynein 1 light intermediate chain 2
AKAP8	O43823	A-kinase anchor protein 8	Anchoring protein that mediates the subcellular compartmentation of cAMP-dependent protein kinase (PKA type II) (PubMed:9473338). Acts as an anchor for a PKA-signaling complex onto mitotic chromosomes, which is required for maintenance of chromosomes in a condensed form throughout mitosis
KIF1C	O43896	Kinesin-like protein KIF1C	Motor required for the retrograde transport of Golgi vesicles to the endoplasmic reticulum
SNX3	O60493	Sorting nexin-3
SVIL	O95425	Supervillin	Forms a high-affinity link between the actin cytoskeleton and the membrane
HNRNPA1	P09651	Heterogeneous nuclear ribonucleoprotein A1	Involved in the packaging of pre-mRNA into hnRNP particles, transport of poly(A) mRNA from the nucleus to the cytoplasm and may modulate splice site selection
SNRPB	P14678	Small nuclear ribonucleoprotein-associated proteins B and B
DSP	P15924	Desmoplakin	cell adhesive
BTF3	P20290	Transcription factor BTF3
HNRNPA2B1	P22626	Heterogeneous nuclear ribonucleoproteins A2/B1
SFPQ	P23246	Splicing factor, proline- and glutamine-rich
ATP5A1	P25705	ATP synthase subunit alpha, mitochondrial	Mitochondrial membrane ATP synthase
CPS1	P31327	Carbamoyl-phosphate synthase [ammonia], mitochondrial	Involved in the urea cycle of ureotelic animals where the enzyme plays an important role in removing excess ammonia from the cell.
HNRNPH3	P31942	Heterogeneous nuclear ribonucleoprotein H3	Involved in the splicing process and participates in early heat shock-induced splicing arrest
RBMX	P38159	RNA-binding motif protein, X chromosome;RNA-binding motif protein, X chromosome, N-terminally processed;RNA binding motif protein, X-linked-like-1
RPS10	P46783	40S ribosomal protein S10;Putative 40S ribosomal protein S10-like
RPS10	P46783	40S ribosomal protein S10
HNRNPA3	P51991	Heterogeneous nuclear ribonucleoprotein A3
HNRNPH2	P55795	Heterogeneous nuclear ribonucleoprotein H2	a component of the heterogeneous nuclear ribonucleoprotein (hnRNP) complexes which provide the substrate for the processing events that pre-mRNAs
RBM3	P98179	RNA-binding protein 3
DHX9	Q08211	ATP-dependent RNA helicase A
CUL1	Q13616	Cullin-1	Core component of multiple cullin-RING-based SCF (SKP1-CUL1-F-box protein) E3 ubiquitin-protein ligase complexes, which mediate the ubiquitination of proteins involved in cell cycle progression, signal transduction and transcription
SAFB	Q15424	Scaffold attachment factor B1	Binds to scaffold/matrix attachment region (S/MAR) DNA and forms a molecular assembly point to allow the formation of a 'transcriptosomal' complex (consisting of SR proteins and RNA polymerase II) coupling transcription and RNA processing
TRIP6	Q15654	Thyroid receptor-interacting protein 6
DCAF6	Q58WW2	DDB1- and CUL4-associated factor 6	Ligand-dependent coactivator of nuclear receptors. Enhance transcriptional activity of the nuclear receptors NR3C1 and AR. May function as a substrate receptor for CUL4-DDB1 E3 ubiquitin-protein ligase complex
ZNF326	Q5BKZ1	DBIRD complex subunit ZNF326
KIAA1429	Q69YN4	Protein virilizer homolog	Associated component of the WMM complex, a complex that mediates N6-methyladenosine (m6A) methylation of RNAs, a modification that plays a role in the efficiency of mRNA splicing and RNA processing
GIGYF2	Q6Y7W6	PERQ amino acid-rich with GYF domain-containing protein 2	Key component of the 4EHP-GYF2 complex, a multiprotein complex that acts as a repressor of translation initiation
LARP4	Q71RC2	La-related protein 4	Plays a role in the regulation of mRNA translation
DCXR	Q7Z4W1	L-xylulose reductase	Catalyzes the NADPH-dependent reduction of several pentoses, tetroses, trioses, alpha-dicarbonyl compounds and L-xylulose
SERBP1	Q8NC51	Plasminogen activator inhibitor 1 RNA-binding protein
WIPF2	Q8TF74	WAS/WASL-interacting protein family member 2	Plays an active role in the formation of cell surface protrusions downstream of activated PDGFB receptors. Plays an important role in actin-microspike formation through cooperation with WASL. May cooperate with WASP and WASL to induce mobilization and reorganization of the actin filament system
PPP1R13L	Q8WUF5	RelA-associated inhibitor	Regulator that plays a central role in regulation of apoptosis and transcription via its interaction with NF-kappa-B and p53/TP53 proteins
PSPC1	Q8WXF1	Paraspeckle component 1	Regulates, cooperatively with NONO and SFPQ, androgen receptor-mediated gene transcription activity in Sertoli cell line
LARP4B	Q92615	La-related protein 4B	Stimulates mRNA translation
KHSRP	Q92945	Far upstream element-binding protein 2
FUBP1	Q96AE4	Far upstream element-binding protein 1
FBXL18	Q96ME1	F-box/LRR-repeat protein 18	Substrate-recognition component of the SCF (SKP1-CUL1-F-box protein)-type E3 ubiquitin ligase complex
STRBP	Q96SI9	Spermatid perinuclear RNA-binding protein
SRRT	Q9BXP5	Serrate RNA effector molecule homolog	Acts as a mediator between the cap-binding complex (CBC) and the primary microRNAs (miRNAs) processing machinery during cell proliferation
SRXN1	Q9BYN0	Sulfiredoxin-1
WDR33	Q9C0J8	pre-mRNA 3 end processing protein WDR33
PAIP1	Q9H074	Polyadenylate-binding protein-interacting protein 1
PNN	Q9H307	Pinin
DHX33	Q9H6R0	Putative ATP-dependent RNA helicase DHX33	Implicated in nucleolar organization, ribosome biogenesis, protein synthesis and cytoplasmic dsRNA sensing
FAM120A	Q9NZB2	Constitutive coactivator of PPAR-gamma-like protein 1	May participate in mRNA transport in the cytoplasm (By similarity). Critical component of the oxidative stress-induced survival signaling
CGN	Q9P2M7	Cingulin	Probably plays a role in the formation and regulation of the tight junction (TJ) paracellular permeability barrier.
RBM27	Q9P2N5	RNA-binding protein 27
CNOT11	Q9UKZ1	CCR4-NOT transcription complex subunit 11	Component of the CCR4-NOT complex which is one of the major cellular mRNA deadenylases and is linked to various cellular processes including bulk mRNA degradation, miRNA-mediated repression, translational repression during translational initiation and general transcription regulation.
MAGED2	Q9UNF1	Melanoma-associated antigen D2	Regulates the expression, localization to the plasma membrane and function of the sodium chloride cotransporters SLC12A1
PLCL2	Q9UPR0	Inactive phospholipase C-like protein 2	May play an role in the regulation of Ins(1,4,5)P3 around the endoplasmic reticulum
PKP3	Q9Y446	Plakophilin-3	May play a role in junctional plaques.
CDC42BPB	Q9Y5S2	Serine/threonine-protein kinase MRCK beta	Serine/threonine-protein kinase which is an important downstream effector of CDC42 and plays a role in the regulation of cytoskeleton reorganization and cell migration.

## Sheet: Data 6b
Supplementary Data 6b. List of the PRMT5 substrates identified by Radzisheuskaya A et al.
PRMT5 methylome profiling uncovers a direct link to splicing regulation in acute myeloid leukemia. Nat Struct Mol Biol. 2019;26(11):999-1012
Gene	Leading Uniprot ID	Protein Name	Function
SUPT5H	O00267	Transcription elongation factor SPT5
RTCA	O00442	RNA 3'-terminal phosphate cyclase
DDX3X	O00571	ATP-dependent RNA helicase DDX3X
RNASET2	O00584	Ribonuclease T2	mit RNA, Mit rRNA processing
CTAGE5	O15320	Melanoma inhibitory activity protein 2	COPII
DYNC1LI2	O43237	Cytoplasmic dynein 1 light intermediate chain 2
WIPF1	O43516	WAS/WASL-interacting protein family member 1	Plays a role in the reorganization of the actin cytoskeleton
SNX3	O60493	Sorting nexin-3	Phosphoinositide-binding protein required for multivesicular body formation) mediates the retrograde endosome-to-TGN transport of WLS
DNAJC13	O75165	DnaJ homolog subfamily C member 13	Involved in membrane trafficking through early endosomes
NDUFS2	O75306	NADH dehydrogenase [ubiquinone] iron-sulfur protein 2, mitochondrial
FLNB	O75369	Filamin-B	Connects cell membrane constituents to the actin cytoskeleton
VIM	P08670	Vimentin (class-III intermediate filaments)	class-III intermediate filaments
HNRNPA1	P09651	Heterogeneous nuclear ribonucleoprotein A1	Involved in the packaging of pre-mRNA into hnRNP particles
SNRPB	P14678	Small nuclear ribonucleoprotein-associated proteins B and B'	core component of the SMN-Sm complex that mediates spliceosomal snRNP assembly and as component of the spliceosomal U1, U2, U4 and U5 small nuclear ribonucleoproteins (snRNPs)
BTF3	P20290	Transcription factor BTF3	BTF3 is also a general transcription factor that can form a stable complex with RNA polymerase II, Binds to nascent polypeptide chains as they emerge from the ribosome and blocks their interaction with the signal recognition particle (SRP)
SFPQ	P23246	Splicing factor, proline- and glutamine-rich
HNRNPH3	P31942	Heterogeneous nuclear ribonucleoprotein H3	in the splicing process and participates in early heat shock-induced splicing arrest
COIL	P38432	Coilin	involved in the modification and assembly of nucleoplasmic snRNPs
WAS	P42768	Wiskott-Aldrich syndrome protein	Effector protein for Rho-type GTPases that regulates actin filament reorganization via its interaction with the Arp2/3 complex
RPS10	P46783	40S ribosomal protein S10	Component of the 40S ribosomal subunit.
CRIP1	P50238	Cysteine-rich protein 1
CCT4	P50991	T-complex protein 1 subunit delta	Component of the chaperonin-containing T-complex (TRiC), a molecular chaperone complex that assists the folding of proteins upon ATP hydrolysis
SEC24C	P53992	Protein transport protein Sec24C	Component of the coat protein complex II (COPII)
CNBP	P62633	Cellular nucleic acid-binding protein	Single-stranded DNA-binding protein, with specificity to the sterol regulatory element (SRE). Involved in sterol-mediated repression
RBM3	P98179	RNA-binding protein 3
EIF4G1	Q04637	Eukaryotic translation initiation factor 4 gamma 1	Component of the protein complex eIF4F, which is involved in the recognition of the mRNA cap
FMR1	Q06787	Synaptic functional regulator FMR1	Multifunctional polyribosome-associated RNA-binding protein
SRSF1	Q07955	Serine/arginine-rich splicing factor 1
ILF3	Q12906	Interleukin enhancer-binding factor 3	RNA-binding protein that plays an essential role in the biogenesis of circular RNAs (circRNAs)
G3BP1	Q13283	Ras GTPase-activating protein-binding protein 1	ATP- and magnesium-dependent helicase
PABPC4	Q13310	Polyadenylate-binding protein 4
SART3	Q15020	Squamous cell carcinoma antigen recognized by T-cells 3	U6 snRNP-binding protein that functions as a recycling factor of the splicing machinery
TRIP6	Q15654	Thyroid receptor-interacting protein 6	Acts as a transcriptional coactivator for NF-kappa-B and JUN
CCDC6	Q16204	Coiled-coil domain-containing protein 6
CPSF6	Q16630	Cleavage and polyadenylation specificity factor subunit 6	Component of the cleavage factor Im (CFIm) complex that functions as an activator of the pre-mRNA 3'-end cleavage and polyadenylation processing required for the maturation of pre-mRNA
ZNF326	Q5BKZ1	DBIRD complex subunit ZNF326	Core component of the DBIRD complex, a multiprotein complex that acts at the interface between core mRNP particles and RNA polymerase II (RNAPII) and integrates transcript elongation with the regulation of alternative splicing)
GIGYF2	Q6Y7W6	GRB10-interacting GYF protein 2	Key component of the 4EHP-GYF2 complex, a multiprotein complex that acts as a repressor of translation initiation
VPS13C	Q709C8	Vacuolar protein sorting-associated protein 13C	Necessary for proper mitochondrial function and maintenance of mitochondrial transmembrane potential
PABPN1	Q86U42	Polyadenylate-binding protein 2	Involved in the 3'-end formation of mRNA precursors (pre-mRNA) by the addition of a poly(A) tail of 200-250 nt to the upstream cleavage product
ALYREF	Q86V81	THO complex subunit 4	Export adapter involved in nuclear export of spliced and unspliced mRNA
ZGPAT	Q8N5A5	Zinc finger CCCH-type with G patch domain-containing protein	Transcription repressor that specifically binds the 5'-GGAG[GA]A[GA]A-3' consensus sequence
SERBP1	Q8NC51	Plasminogen activator inhibitor 1 RNA-binding protein	May play a role in the regulation of mRNA stability.
PSPC1	Q8WXF1	Paraspeckle component 1	Regulates, cooperatively with NONO and SFPQ, androgen receptor-mediated gene transcription activity
LARP4B	Q92615	La-related protein 4B	Stimulates mRNA translation
TAF15	Q92804	TATA-binding protein-associated factor 2N	transcription initiation at distinct promoters.
KHSRP	Q92945	Far upstream element-binding protein 2	play a role in mRNA trafficking
FUBP1	Q96AE4	Far upstream element-binding protein 1	Regulates MYC expression by binding to a single-stranded far-upstream element (FUSE) upstream of the MYC promoter. May act both as activator and repressor of transcription
STRBP	Q96SI9	Spermatid perinuclear RNA-binding protein
ATXN2	Q99700	Ataxin-2	acting as negative regulator of endocytic EGFR internalization at the plasma membrane
CCT7	Q99832	T-complex protein 1 subunit eta	Component of the chaperonin-containing T-complex (TRiC), a molecular chaperone complex that assists the folding of proteins upon ATP hydrolysis
TUBB6	Q9BUF5	Tubulin beta-6 chain	Tubulin is the major constituent of microtubules
HNRNPUL1	Q9BUJ2	Heterogeneous nuclear ribonucleoprotein U-like protein 1	Acts as a basic transcriptional regulator.Plays also a role in mRNA processing and transport
SRXN1	Q9BYN0	Sulfiredoxin-1	Contributes to oxidative stress resistance by reducing cysteine-sulfinic acid formed under exposure to oxidants in the peroxiredoxins PRDX1, PRDX2, PRDX3 and PRDX4
WDR33	Q9C0J8	pre-mRNA 3' end processing protein WDR33	Essential for both cleavage and polyadenylation of pre-mRNA 3' ends
PAIP1	Q9H074	Polyadenylate-binding protein-interacting protein 1	Acts as a coactivator in the regulation of translation initiation of poly(A)-containing mRNAs
PNN	Q9H307	Pinin	Transcriptional activator binding to the E-box 1
AVEN	Q9NQS1	Cell death regulator Aven
FAM120A	Q9NZB2	Constitutive coactivator of PPAR-gamma-like protein 1	May participate in mRNA transport in the cytoplasm
RBM27	Q9P2N5	RNA-binding protein 27
G3BP2	Q9UN86	Ras GTPase-activating protein-binding protein 2	Scaffold protein that plays an essential role in cytoplasmic stress granule formation which acts as a platform for antiviral signaling.
IRS2	Q9Y4H2	Insulin receptor substrate 2	May mediate the control of various cellular processes by insulin.

## Sheet: Data 6c
Supplementary Data 6c. Functional categories of known PRMT5 substrates from published data.
Gene	Leading Uniprot ID	Protein Name	Function
RNA metabolism
SNRPD1	P62314	Small nuclear ribonucleoprotein Sm D1	pre-mRNA splicing
SNRPD3	P62318	Small nuclear ribonucleoprotein Sm D3	pre-mRNA splicing
LSM4	Q9Y4Z0	U6 snRNA-associated Sm-like protein LSm4	Plays role in pre-mRNA splicing as component of the U4/U6-U5 tri-snRNP complex that is involved in spliceosome assembly, and as component of the precatalytic spliceosome
SRSF1	Q07955	Serine/arginine-rich splicing factor 1	Plays a role in preventing exon skipping, ensuring the accuracy of splicing and regulating alternative splicing.
SART3	Q15020	Squamous cell carcinoma antigen recognized by T-cells 3	U6 snRNP-binding protein that functions as a recycling factor of the splicing machinery
SFPQ	P23246	Splicing factor, proline- and glutamine-rich	Essential pre-mRNA splicing factor required early in spliceosome formation and for splicing catalytic step II
SNRPB	P14678	Small nuclear ribonucleoprotein-associated proteins B and B'	core component of the SMN-Sm complex that mediates spliceosomal snRNP assembly and as component of the spliceosomal U1, U2, U4 and U5 small nuclear ribonucleoproteins (snRNPs)
HNRNPA3	P51991	Heterogeneous nuclear ribonucleoprotein A3	Plays a role in cytoplasmic trafficking of RNA. Binds to the cis-acting response element, A2RE. May be involved in pre-mRNA splicing
HNRNPH3	P31942	Heterogeneous nuclear ribonucleoprotein H3	in the splicing process and participates in early heat shock-induced splicing arrest
KIAA1429	Q69YN4	Protein virilizer homolog	Associated component of the WMM complex, a complex that mediates N6-methyladenosine (m6A) methylation of RNAs, a modification that plays a role in the efficiency of mRNA splicing and RNA processing
HNRNPH2	P55795	Heterogeneous nuclear ribonucleoprotein H2	a component of the heterogeneous nuclear ribonucleoprotein (hnRNP) complexes which provide the substrate for the processing events that pre-mRNAs
HNRNPUL1	Q9BUJ2	Heterogeneous nuclear ribonucleoprotein U-like protein 1	Acts as a basic transcriptional regulator.Plays also a role in mRNA processing and transport
HNRNPA2B1	P22626	Heterogeneous nuclear ribonucleoproteins A2/B1	Heterogeneous nuclear ribonucleoprotein (hnRNP) that associates with nascent pre-mRNAs, packaging them into hnRNP particles
HNRNPAB	D6R9P3	Heterogeneous nuclear ribonucleoprotein A/B	Heterogeneous nuclear ribonucleoprotein (hnRNP) that associates with nascent pre-mRNAs, packaging them into hnRNP particles
HNRNPA1	P09651	Heterogeneous nuclear ribonucleoprotein A1	Involved in the packaging of pre-mRNA into hnRNP particles, PRMT5 regulates IRES-dependent translation via methylation of hnRNP A1
HNRNPDL	A0A087WUK2	Heterogeneous nuclear ribonucleoprotein D-like	Heterogeneous nuclear ribonucleoprotein (hnRNP) that associates with nascent pre-mRNAs, packaging them into hnRNP particles
HNRNPH1	G8JLB6	Heterogeneous nuclear ribonucleoprotein H	Heterogeneous nuclear ribonucleoprotein (hnRNP) that associates with nascent pre-mRNAs, packaging them into hnRNP particles
COIL	P38432	Coilin	involved in the modification and assembly of nucleoplasmic snRNPs
STRBP	Q96SI9	Spermatid perinuclear RNA-binding protein	Involved in spermatogenesis and sperm function
FMR1	Q06787	Synaptic functional regulator FMR1	Multifunctional polyribosome-associated RNA-binding protein
RBMX	P38159	RNA-binding motif protein, X chromosome;RNA-binding motif protein, X chromosome, N-terminally processed;RNA binding motif protein, X-linked-like-1	RNA-binding protein that plays several role in the regulation of pre- and post-transcriptional processes
RBM27	Q9P2N5	RNA-binding protein 27
RBM3	P98179	RNA-binding protein 3	Cold-inducible mRNA binding protein that enhances global protein synthesis at both physiological and mild hypothermic temperatures.involved in RNA splicing in stress conditions
RBM47	A0AV96	RNA-binding protein 47	RNA chaperone function was shown to be crucial for the splicing of a subset of mRNAs, thus determining their expression
SRRT	Q9BXP5	Serrate RNA effector molecule homolog	Acts as a mediator between the cap-binding complex (CBC) and the primary microRNAs (miRNAs) processing machinery during cell proliferation
PABPN1	Q86U42	Polyadenylate-binding protein 2	Involved in the 3'-end formation of mRNA precursors (pre-mRNA) by the addition of a poly(A) tail of 200-250 nt to the upstream cleavage product
PABPC4	Q13310	Polyadenylate-binding protein 4	Binds the poly(A) tail of mRNA. May be involved in cytoplasmic regulatory processes of mRNA metabolism.
PAIP1	Q9H074	Polyadenylate-binding protein-interacting protein 1	Acts as a coactivator in the regulation of translation initiation of poly(A)-containing mRNAs
WDR33	Q9C0J8	pre-mRNA 3' end processing protein WDR33	Essential for both cleavage and polyadenylation of pre-mRNA 3' ends
RTCA	O00442	RNA 3'-terminal phosphate cyclase	Catalyzes the conversion of 3'-phosphate to a 2',3'-cyclic phosphodiester at the end of RNA.
CPSF6 (CF I m68)	Q16630	Cleavage and polyadenylation specificity factor subunit 6	Component of the cleavage factor Im (CFIm) complex that functions as an activator of the pre-mRNA 3'-end cleavage and polyadenylation processing required for the maturation of pre-mRNA
DDX17	A0A1X7SBZ2	Probable ATP-dependent RNA helicase DDX17	ATP-dependent RNA helicase
SERBP1	Q8NC51	Plasminogen activator inhibitor 1 RNA-binding protein	May play a role in the regulation of mRNA stability.
mouse PIWI proteins		PIWI proteins	Compartmentalization of small RNA pathway
ILF3	Q12906	Interleukin enhancer-binding factor 3	RNA-binding protein that plays an essential role in the biogenesis of circular RNAs (circRNAs)
RNASET2	O00584	Ribonuclease T2	degrading RNAs
CNOT11	Q9UKZ1	CCR4-NOT transcription complex subunit 11	Component of the CCR4-NOT complex which is one of the major cellular mRNA deadenylases and is linked to various cellular processes including bulk mRNA degradation, miRNA-mediated repression, translational repression during translational initiation and general transcription regulation.
ANKRD17	H0YM23	Ankyrin repeat domain-containing protein 17	RNA binding
DHX9	Q08211	ATP-dependent RNA helicase A	ATP-dependent RNA helicase
DDX3X	O00571	ATP-dependent RNA helicase DDX3X	ATP-dependent RNA helicase
DHX33	Q9H6R0	Putative ATP-dependent RNA helicase DHX33	Implicated in nucleolar organization, ribosome biogenesis, protein synthesis and cytoplasmic dsRNA sensing
G3BP1	Q13283	Ras GTPase-activating protein-binding protein 1	ATP- and magnesium-dependent helicase, plays an essential role in stress granule formation, Arginine methylation represses stress granule assembly
G3BP2	Q9UN86	Ras GTPase-activating protein-binding protein 2	Scaffold protein that plays an essential role in cytoplasmic stress granule formation which acts as a platform for antiviral signaling.
Transcription
FCP1 (CTDP1)	Q9Y5B0	RNA polymerase II subunit A C-terminal domain phosphatase	Processively dephosphorylates 'Ser-2' and 'Ser-5' of the heptad repeats YSPTSPS in the C-terminal domain of the largest RNA polymerase II subunit.
POLR2A	P24928	DNA-directed RNA polymerase II subunit RPB1	DNA-dependent RNA polymerase catalyzes the transcription of DNA into RNA using the four ribonucleoside triphosphates as substrates. POLR2A R1810me2s and SMN, like senataxin, are required for resolving RNA-DNA hybrids created by RNA polymerase II that form R-loops in transcription termination regions
ZNF326	Q5BKZ1	DBIRD complex subunit ZNF326	Core component of the DBIRD complex, a multiprotein complex that acts at the interface between core mRNP particles and RNA polymerase II (RNAPII) and integrates transcript elongation with the regulation of alternative splicing)
SAFB	Q15424	Scaffold attachment factor B1	Binds to scaffold/matrix attachment region (S/MAR) DNA and forms a molecular assembly point to allow the formation of a 'transcriptosomal' complex (consisting of SR proteins and RNA polymerase II) coupling transcription and RNA processing
SUPT5H	O00267	Transcription elongation factor SPT5	regulates mRNA processing and transcription elongation by RNA polymerase II, Suppress transcriptional elongation
BTF3	P20290	Transcription factor BTF3	BTF3 is also a general transcription factor that can form a stable complex with RNA polymerase II, Binds to nascent polypeptide chains as they emerge from the ribosome and blocks their interaction with the signal recognition particle (SRP)
E2F1	Q01094	Transcription factor E2F1	Transcription activator that binds DNA cooperatively with DP proteins through the E2 recognition site, 5'-TTTC[CG]CGC-3' found in the promoter region of a number of genes whose products are involved in cell cycle regulation or in DNA replication.
KAP1 (TRIM28)	Q13263	Transcription intermediary factor 1-beta (KRAB-associated protein 1)	Mediates gene silencing by recruiting CHD3, a subunit of the nucleosome remodeling and deacetylation (NuRD) complex, and SETDB1 (which specifically methylates histone H3 at 'Lys-9' (H3K9me)) to the promoter regions of KRAB target genes
RELA (p65)	Q04206	Transcription factor p65	The NF-kappa-B heterodimeric RELA-NFKB1 and RELA-REL complexes, for instance, function as transcriptional activators. NF-kappa-B is a pleiotropic transcription factor present in almost all cell types and is the endpoint of a series of signal transduction events
TRIP6	Q15654	Thyroid receptor-interacting protein 6	Acts as a transcriptional coactivator for NF-kappa-B and JUN
ZGPAT	Q8N5A5	Zinc finger CCCH-type with G patch domain-containing protein	Transcription repressor that specifically binds the 5'-GGAG[GA]A[GA]A-3' consensus sequence
GLI1	P08151	Zinc finger protein GLI1	Acts as a transcriptional activator; Plays a role in cell proliferation and differentiation via its role in SHH signaling; arginine methylation changes protein stability.
FUBP1	Q96AE4	Far upstream element-binding protein 1	Regulates MYC expression by binding to a single-stranded far-upstream element (FUSE) upstream of the MYC promoter. May act both as activator and repressor of transcription
TAF15	Q92804	TATA-binding protein-associated factor 2N	transcription initiation at distinct promoters.
SREBP1	P36956	Sterol regulatory element-binding protein 1	Transcriptional activator required for lipid homeostasis
BCL6	P41182	B-cell lymphoma 6 protein	Transcriptional repressor mainly required for germinal center (GC) formation and antibody affinity maturation which has different mechanisms of action specific to the lineage and biological functions.
AR	P10275	Androgen receptor	Steroid hormone receptors are ligand-activated transcription factors that regulate eukaryotic gene expression and affect cellular proliferation and differentiation in target tissues
PNN	Q9H307	Pinin	Transcriptional activator binding to the E-box 1
PPP1R13L	Q8WUF5	RelA-associated inhibitor	Regulator that plays a central role in regulation of apoptosis and transcription via its interaction with NF-kappa-B and p53/TP53 proteins
CNBP	P62633	Cellular nucleic acid-binding protein	Single-stranded DNA-binding protein, with specificity to the sterol regulatory element (SRE). Involved in sterol-mediated repression
P53	P04637	Cellular tumor antigen p53	a tumor suppressor, Involved in cell cycle regulation as a trans-activator that acts to negatively regulate cell division by controlling a set of genes required for this process.
PSPC1	Q8WXF1	Paraspeckle component 1	Regulates, cooperatively with NONO and SFPQ, androgen receptor-mediated gene transcription activity
MYCN	P04198	N-myc proto-oncogene protein	Positively regulates the transcription of MYCNOS in neuroblastoma cells
NR0B2 (SHP)	Q15466	Nuclear receptor subfamily 0 group B member 2	Transcriptional regulator that acts as a negative regulator of receptor-dependent signaling pathways; Specifically inhibits transactivation of the nuclear receptor with which it interacts; e inhibition of bile acid biosynthesis, fatty acid synthesis, and glucose production in response to bile acid signaling
KLF4	O43474	Krueppel-like factor 4	Transcription factor; can act both as activator and as repressor. Binds the 5'-CACCC-3' core sequence. Binds to the promoter region of its own gene and can activate its own transcription. Regulates the expression of key transcription factors during embryonic development.
HOXA9	P31269	Homeobox protein Hox-A9	Sequence-specific transcription factor which is part of a developmental regulatory system that provides cells with specific positional identities on the anterior-posterior axis. Required for induction of E-selectin and VCAM-1, on the endothelial cells surface at sites of inflammation
MBD2	Q9UBB5	Methyl-CpG-binding domain protein 2	Binds CpG islands in promoters where the DNA is methylated at position 5 of cytosine within CpG dinucleotides. Binds hemimethylated DNA as well. Recruits histone deacetylases and DNA methyltransferases.Acts as transcriptional repressor and plays a role in gene silencing.
nucleoplasmin	P05221	Nucleoplasmin	Acts as a chaperone for histones, such as histone H2A-H2B, and thus regulates the assembly of nucleosome cores, Involved in chromatin remodeling
NCL	P19338	Nucleolin	Nucleolin is the major nucleolar protein of growing eukaryotic cells. It is found associated with intranucleolar chromatin and pre-ribosomal particles. play a role in pre-rRNA transcription and ribosome assembly.
EBNA1	P03211	Epstein-Barr nuclear antigen 1	EBNA1 activates the initiation of viral DNA replication through binding to specific sites in the viral latent origin of replication, oriP.
EBNA2	P12978	Epstein-Barr nuclear antigen 2	the activation of the host resting B-cell and stimulation of B-cell proliferation
Translation
RPS10	P46783	40S ribosomal protein S10	Component of the 40S ribosomal subunit.
PDCD4	Q53EL6	Programmed cell death protein 4	Inhibits translation initiation and cap-dependent translation. May excert its function by hindering the interaction between EIF4A1 and EIF4G.
LARP4	Q71RC2	La-related protein 4	Plays a role in the regulation of mRNA translation
LARP4B	Q92615	La-related protein 4B	Stimulates mRNA translation
GIGYF2	Q6Y7W6	GRB10-interacting GYF protein 2	Key component of the 4EHP-GYF2 complex, a multiprotein complex that acts as a repressor of translation initiation
EIF4G1	Q04637	Eukaryotic translation initiation factor 4 gamma 1	Component of the protein complex eIF4F, which is involved in the recognition of the mRNA cap
Transport
FAM120A	Q9NZB2	Constitutive coactivator of PPAR-gamma-like protein 1	May participate in mRNA transport in the cytoplasm
DNAJC13	O75165	DnaJ homolog subfamily C member 13	Involved in membrane trafficking through early endosomes
KHSRP	Q92945	Far upstream element-binding protein 2	play a role in mRNA trafficking
CRIP1	P50238	Cysteine-rich protein 1	have a role in zinc absorption and may function as an intracellular zinc transport protein.
ATXN2	Q99700	Ataxin-2	acting as negative regulator of endocytic EGFR internalization at the plasma membrane
GM130 (GOLGA2)	Q08379	Golgin subfamily A member 2	Peripheral membrane component of the cis-Golgi stack that acts as a membrane skeleton that maintains the structure of the Golgi apparatus, Golgi apparatus ribbon formation
KIF1C	O43896	Kinesin-like protein KIF1C	Motor required for the retrograde transport of Golgi vesicles to the endoplasmic reticulum
SEC24C	P53992	Protein transport protein Sec24C	Component of the coat protein complex II (COPII)
SNX3	O60493	Sorting nexin-3	Phosphoinositide-binding protein required for multivesicular body formation) mediates the retrograde endosome-to-TGN transport of WLS
ALYREF	Q86V81	THO complex subunit 4	Export adapter involved in nuclear export of spliced and unspliced mRNA
VPS13C	Q709C8	Vacuolar protein sorting-associated protein 13C	Necessary for proper mitochondrial function and maintenance of mitochondrial transmembrane potential
MAGED2	Q9UNF1	Melanoma-associated antigen D2	Regulates the expression, localization to the plasma membrane and function of the sodium chloride cotransporters SLC12A1
CTAGE5	O15320	Melanoma inhibitory activity protein 2	Component of the coat protein complex II (COPII)
Cytoskeleton
WAS	P42768	Wiskott-Aldrich syndrome protein	Effector protein for Rho-type GTPases that regulates actin filament reorganization via its interaction with the Arp2/3 complex
WIPF1	O43516	WAS/WASL-interacting protein family member 1	Plays a role in the reorganization of the actin cytoskeleton
WIPF2	Q8TF74	WAS/WASL-interacting protein family member 2	Plays an active role in the formation of cell surface protrusions downstream of activated PDGFB receptors. Plays an important role in actin-microspike formation through cooperation with WASL. May cooperate with WASP and WASL to induce mobilization and reorganization of the actin filament system
VIM	P08670	Vimentin (class-III intermediate filaments)	class-III intermediate filaments
TUBB6	Q9BUF5	Tubulin beta-6 chain	Tubulin is the major constituent of microtubules
SVIL	O95425	Supervillin	Forms a high-affinity link between the actin cytoskeleton and the membrane
srGAP2	O75044	SLIT-ROBO Rho GTPase-activating protein 2	RAC1 GTPase activating protein (GAP) that binds and deforms membranes, and regulates actin dynamics to regulate cell migration and differentiation.
DIAPH1	A0A0G2JH68	Protein diaphanous homolog 1	actin binding
PKP3	Q9Y446	Plakophilin-3	May play a role in junctional plaques.
FLNB	O75369	Filamin-B	Connects cell membrane constituents to the actin cytoskeleton
CGN	Q9P2M7	Cingulin	Probably plays a role in the formation and regulation of the tight junction (TJ) paracellular permeability barrier.
DSP	P15924	Desmoplakin	cell adhesive
DPYSL2	A0A1C7CYX9	Dihydropyrimidinase-related protein 2	microtube binding
CCDC6	Q16204	Coiled-coil domain-containing protein 6	SH3 domain binding, structural constituent of cytoskeleton
DYNC1LI2	O43237	Cytoplasmic dynein 1 light intermediate chain 2	non-catalytic accessory components of the cytoplasmic dynein 1 complex that are thought to be involved in linking dynein to cargos and to adapter proteins that regulate dynein function.
DNA replication and repair
Rad9	Q99638	Cell cycle checkpoint control protein RAD9A	Component of the 9-1-1 cell-cycle checkpoint response complex that plays a major role in DNA repair, possesses 3'->5' double stranded DNA exonuclease activity
FEN1	P39748	Flap endonuclease 1	Structure-specific nuclease with 5'-flap endonuclease and 5'-3' exonuclease activities involved in DNA replication and repair.
RUVBL1	Q9Y265	RuvB-like 1	Possesses single-stranded DNA-stimulated ATPase and ATP-dependent DNA helicase. Component of the NuA4 histone acetyltransferase complex which is involved in transcriptional activation of select genes principally by acetylation of nucleosomal histones H4 and H2A
Ubiquitination
CUL1	Q13616	Cullin-1	Core component of multiple cullin-RING-based SCF (SKP1-CUL1-F-box protein) E3 ubiquitin-protein ligase complexes, which mediate the ubiquitination of proteins involved in cell cycle progression, signal transduction and transcription
DCAF6	Q58WW2	DDB1- and CUL4-associated factor 6	Ligand-dependent coactivator of nuclear receptors. Enhance transcriptional activity of the nuclear receptors NR3C1 and AR. May function as a substrate receptor for CUL4-DDB1 E3 ubiquitin-protein ligase complex
FBXL18	Q96ME1	F-box/LRR-repeat protein 18	Substrate-recognition component of the SCF (SKP1-CUL1-F-box protein)-type E3 ubiquitin ligase complex
Oxidative-reduction andprotein refolding
SRXN1	Q9BYN0	Sulfiredoxin-1	Contributes to oxidative stress resistance by reducing cysteine-sulfinic acid formed under exposure to oxidants in the peroxiredoxins PRDX1, PRDX2, PRDX3 and PRDX4
CCT4	P50991	T-complex protein 1 subunit delta	Component of the chaperonin-containing T-complex (TRiC), a molecular chaperone complex that assists the folding of proteins upon ATP hydrolysis
CCT7	Q99832	T-complex protein 1 subunit eta	Component of the chaperonin-containing T-complex (TRiC), a molecular chaperone complex that assists the folding of proteins upon ATP hydrolysis
Enzymes
ATP5A1	P25705	ATP synthase subunit alpha, mitochondrial	Mitochondrial membrane ATP synthase
Tdh	Q8K3F7	L-threonine 3-dehydrogenase, mitochondrial	Catalyzes the NAD+-dependent oxidation of L-threonine to 2-amino-3-ketobutyrate, mediating L-threonine catabolism, Somatic cell reprogramming
DCXR	Q7Z4W1	L-xylulose reductase	Catalyzes the NADPH-dependent reduction of several pentoses, tetroses, trioses, alpha-dicarbonyl compounds and L-xylulose
NDUFS2	O75306	NADH dehydrogenase [ubiquinone] iron-sulfur protein 2, mitochondrial	Core subunit of the mitochondrial membrane respiratory chain NADH dehydrogenase (Complex I)
CPS1	P31327	Carbamoyl-phosphate synthase [ammonia], mitochondrial	Involved in the urea cycle of ureotelic animals where the enzyme plays an important role in removing excess ammonia from the cell.
Kinases
RAF1 (CRAF)	P04049	RAF proto-oncogene serine/threonine-protein kinase	Serine/threonine-protein kinase that acts as a regulatory link between the membrane-associated Ras GTPases and the MAPK/ERK cascade, and this critical regulatory link functions as a switch determining cell fate decisions including proliferation, differentiation, apoptosis, survival and oncogenic transformation
CDC42BPB	Q9Y5S2	Serine/threonine-protein kinase MRCK beta	Serine/threonine-protein kinase which is an important downstream effector of CDC42 and plays a role in the regulation of cytoskeleton reorganization and cell migration.
ASK1 (MAP3K5)	Q99683	Mitogen-activated protein kinase kinase kinase 5	an essential component of the MAP kinase signal transduction pathway.Plays a crucial role in the apoptosis signal transduction pathway through mitochondria-dependent caspase activation. Arginine methylation inhibits apoptosis
AKAP8	O43823	A-kinase anchor protein 8	Anchoring protein that mediates the subcellular compartmentation of cAMP-dependent protein kinase (PKA type II) (PubMed:9473338). Acts as an anchor for a PKA-signaling complex onto mitotic chromosomes, which is required for maintenance of chromosomes in a condensed form throughout mitosis
PLCL2	Q9UPR0	Inactive phospholipase C-like protein 2	May play an role in the regulation of Ins(1,4,5)P3 around the endoplasmic reticulum
Membrane
FGF2	P09038	Fibroblast growth factor 2	Acts as a ligand for FGFR1, FGFR2, FGFR3 and FGFR4, arginine methylation is required for nuclear shuttling
EGFR	P00533	Epidermal growth factor receptor	Receptor tyrosine kinase binding ligands of the EGF family and activating several signaling cascades to convert extracellular cues into appropriate cellular responses
PDGFRa	P16234	Platelet-derived growth factor receptor alpha	a cell-surface receptor for PDGFA, PDGFB and PDGFC and plays an essential role in the regulation of embryonic development, cell proliferation, survival and chemotaxis.
MBP	P02686	myelin basic protein	myelin membrane in CNS, proteolipid, function in CNS development, myelin sheath.
IRS2	Q9Y4H2	Insulin receptor substrate 2	May mediate the control of various cellular processes by insulin.
Others
AVEN	Q9NQS1	Cell death regulator Aven	Protects against apoptosis mediated by Apaf-1.
C10orf47	D3DRR9	Proline and serine-rich protein 2
