# Supplementary material for: A type II protein arginine methyltransferase regulates merozoite invasion in Plasmodium falciparum
Source: Commun Biol. 2023 Jun 22;6:659. doi: 10.1038/s42003-023-05038-z (PMC10287762; doi:10.1038/s42003-023-05038-z)
Supplement: Supplementary file 10 — Supplementary Data 7 [file 42003_2023_5038_MOESM10_ESM.xlsx]

## Sheet: Sheet1
Supplementary Table 7. List of primers in the study
Primer name	5’à3’ sequence	Purpose
5RACE-R1	CCATGTGGACATTAATCCATA	5’ and 3’ RACE
5RACE-R2	CCAAACAAAGGATCTATTTCATAACT	5’ and 3’ RACE
3RACE-F1	GATGATGTGTATATATCCATAGA	5’ and 3’ RACE
3RACE-F2	CACATACACCGAATCTTCATAGT	5’ and 3’ RACE
PfPRMT1-F3	GGAATTAGTATACCAATGAATTG	qRT-PCR of PfPRMT5
PfPRMT1-R3	CATATTAACAACATAGAAAGATTC	qRT-PCR of PfPRMT6
F1	CGGGATCCGATAATTTGTCCTCCCAGACTT (BamHI site)	PfPRMT5 cloning
R1	GCCCTAGGTCTTCCTATAGAAAAATATCTAGCA (AvrII site)	PfPRMT5 cloning
F2	CGGGATCCTATCATAAAATACCACAATGTGAAG (BamHI site)	PfPRMT5 cloning
R2	GCCCTAGGCTTGTGGCTAGTTCATACTGCTC (AvrII site)	PfPRMT5 cloning
PfPRMT5-IntF	GGGATTATTTACAAATACCTTAC	Verification of PTP tag integration
PfPRMT5-IntR	GACGAGGATCGACCTGATC	Verification of PTP tag integration
SbF	GTGATACGCATAAGAATACCGAA	Southern blot
SbR	GGACATTTTGATAATAAGTCATTTGGA	Southern blot
PF3D7_0713400F	TACTTTATATACTAAAGGAG	Verification of splicing events
PF3D7_0713400R	TGGTCTGTACATTATAACATG	Verification of splicing events
PF3D7_0518600F	GAACTGACCAAATATCATTCCATC	Verification of splicing events
PF3D7_0518600R	TTAAACGATGGTGTACATATATTAC	Verification of splicing events
PF3D7_0933200F	aagATGACGAAATATACCATTTGG	Verification of splicing events
PF3D7_0933200R	tcctttacCTTTGTTAAGTTTATT	Verification of splicing events
PF3D7_0306200F	GATTATGCTATAAATATTGAGCG	Verification of splicing events
PF3D7_0306200R	ATCGTGCTTTAACAAATCCTCCTGG	Verification of splicing events
PF3D7_0606200F	TTGTTACTGgtatgttttaatcat	Verification of splicing events
PF3D7_0606200R	CCATACATAATTCACctgaacaat	Verification of splicing events
PF3D7_0713400F	gtaagcttaaatatatctaaatat	Verification of splicing events
PF3D7_0713400R	gagttcaaaataatatgagggat	Verification of splicing events
PF3D7_1471500F	AATTGTCCATTACAAGATCT	Verification of splicing events
PF3D7_1471500R	TCCTATATTTCCAATGGAAG	Verification of splicing events
PF3D7_0104500F	GAGGTAATAATTACATATG	Verification of splicing events
PF3D7_0104500R	CAAAATTTATTCTTAATTAT	Verification of splicing events
PF3D7_0911000F	CAAACAATAGCAgtaaataat	Verification of splicing events
PF3D7_0911000R	TTTAActgtaaagggggaaat	Verification of splicing events
S-tRNA_ F	AAAGGAGGGAATCCTGAC	ChIP qPCR of S-tRNA
S-tRNA_ R	CAACATCAGCATTCTTGTC	ChIP qPCR of S-tRNA
1 F	TTTCAAGTGTACTTTTTTTTTTTAACATTTATTATTTAGCATG	ChIP qPCR of EBA175
1 R	ATATATATATATATATATTATTTCCATTTTAATCATTTCAACAAA	ChIP qPCR of EBA175
2 F	GTTGTAAAATTTAAGGTCTTCATTTGATAAAAGGT	ChIP qPCR of EBA175
2 R	CAATATAATAGTGTGTGTAATATTTTTATTTGTTCTAAAATTTTCA	ChIP qPCR of EBA175
3 F	GTGTAAATATTATAGTTGTTCTTTATATCTTAGTTTCTATGAT	ChIP qPCR of EBA175
3 R	GTTAGTAAAAGAATATAACATATATTGATATATATATATATA	ChIP qPCR of EBA175
4 F	GATAGAAGCAACTATGTATGTATTCCTGA	ChIP qPCR of EBA175
4 R	CCCATAGCAAGATGTCCATAATCT	ChIP qPCR of EBA175
1 F	CAAAAATATAAAAATGTGCAAAATGGTTATGCG	ChIP qPCR of MSP1
1 R	CTACATAGTAATAACCATACATATATATATTGTGTTTTTTTTTTT	ChIP qPCR of MSP1
2 F	CATGTACAAATCAAAAACAAAAGAAAGTAAACATTTATATTTG	ChIP qPCR of MSP1
2 R	CGAAAAATGAAGAGTAAATCTAATACTATGTTTACAATTGA	ChIP qPCR of MSP1
3 F	GTGTAAGGAAAATTATGTGAATAATATTAAAATTATAGTTATGATG	ChIP qPCR of MSP1
3 R	CATTATTGAATTAAAGCTAATAAATAATATATATAAATAAAAATAA	ChIP qPCR of MSP1
4 F	CGTGCAAATGAATTAGACGTACT	ChIP qPCR of MSP1
4 R	GATCATATTGAGCTTGGTATAATTTTTTTTTCCCT	ChIP qPCR of MSP1
1 F	TTTTCGAATTAATCCACGATTTT	ChIP qPCR of AMA1
1 R	CTGTTTCCCAACACACCTCA	ChIP qPCR of AMA1
2 F	AAAAATGAGATGAACAAAAA	ChIP qPCR of AMA1
2 R	TTTTATCTGTGATGTGTTTTACTCG	ChIP qPCR of AMA1
3 F	TTCACTTTTGTTAGAGTCTCTTA	ChIP qPCR of AMA1
3 R	CCATTTTTCTTCTTTTTTCCCTT	ChIP qPCR of AMA1
4 F	CGCCTTTGAGTTTACATATATGA	ChIP qPCR of AMA1
4 R	TGGATATTCGTATTCTTTTGGAT	ChIP qPCR of AMA1
1 F	ATGGTGATGTATGTGTTTATGG	ChIP qPCR of VAR2CSA
1 R	TTATCGTGTAAGGGTATCTGAC	ChIP qPCR of VAR2CSA
2 F	AAATGCGACAAATGTAAATCTG	ChIP qPCR of VAR2CSA
2 R	GGGGTAAACCTATGGTGTTAGC	ChIP qPCR of VAR2CSA
