# Supplementary material for: A type II protein arginine methyltransferase regulates merozoite invasion in Plasmodium falciparum
Source: Commun Biol. 2023 Jun 22;6:659. doi: 10.1038/s42003-023-05038-z (PMC10287762; doi:10.1038/s42003-023-05038-z)
Supplement: Supplementary file 11 — Supplementary Data 8 [file 42003_2023_5038_MOESM11_ESM.xlsx]

## Sheet: Fig 2a
Supplementary Data 8a. Source data for Figure 2a
3D7	Day	1	3	5	7
	replicate 1	0.1	0.64	3.55	11.2
	replicate 2	0.1	0.55	3.92	11.7
	replicate 3	0.1	0.65	4.1	13.3
	replicate 4	0.1	0.53	3.15	10.2
	replicate 5	0.1	0.48	3.24	9.7
	replicate 6	0.1	0.61	3.9	11.3
	Average	0.1	0.576667	3.64333	11.2333
	STDEV	0	0.067429	0.39134	1.25804
ΔPfPRMT5-1	Day	1	3	5	7
	replicate 1	0.1	0.23	0.78	3
	replicate 2	0.1	0.25	0.86	3.9
	replicate 3	0.1	0.18	0.69	2.4
	Average	0.1	0.22	0.776667	3.1
	STDEV	0	0.0360555	0.085049	0.754983
ΔPfPRMT5-2	Day	1	3	5	7
	replicate 1	0.1	0.26	0.82	3.6
	replicate 2	0.1	0.28	0.89	4.3
	replicate 3	0.1	0.22	0.73	3.4
	Average	0.1	0.253333	0.813333	3.76667
	STDEV	0	0.0305505	0.0802081	0.472582

## Sheet: Fig 2b
Supplementary Data 8b. Source data for Figure 2b
R:ring; T: trophozoite; S:schizont
Time (hrs)	3D7 R	3D7 T	3D7 S	∆PRMT5 R	∆PRMT5 T	∆PRMT5 S
0	100	0	0	100	0	0
2	98	2	0	98	2	0
4	94	6	0	93	7	0
6	88	12	0	89	11	0
6	81	19	0	82	18	0
10	71	29	0	73	27	0
12	60	40	0	61	39	0
14	48	52	0	50	50	0
16	32	68	0	36	64	0
18	18	82	0	20	80	0
20	8	92	0	10	90	0
22	2	96	2	3	96	1
24	1	92	7	1	94	5
26	0	82	18	0	84	16
28	1	70	29	0	73	27
30	2	56	42	1	60	39
32	6	40	54	5	46	49
34	19	24	57	14	31	55
36	34	11	55	33	14	53
38	49	6	45	47	7	46
40	63	2	35	64	3	33
42	79	0	21	78	0	22
44	88	2	10	88	1	11
46	96	3	1	96	2	2
48	95	5	0	95	5	0
50	90	10	0	91	9	0
52	82	18	0	84	16	0

## Sheet: Fig 2c
Supplementary Data 8c. Source data for Figure 2c
# mero: number of merozoite; rep: replicate; Ave: average
3D7
# mero	7	8	9	10	11	12	13	14	15	16	17	18	19	20	21	22	23	24	25	26	27
rep 1			0	1	2	5	8	12	14	17	21	24	29	27	24	21	16	11	6	3	0
rep 2			0	2	4	7	11	14	15	19	23	27	24	20	17	13	9	6	3	1	0
rep 3			0	3	7	12	16	20	25	28	30	26	23	19	16	14	9	5	3	2	0
Ave			0	2	4.33333	8	11.6667	15.3333	18	21.3333	24.6667	25.6667	25.3333	22	19	16	11.3333	7.33333	4	2	0
STDEV			0	1	2.51661	3.60555	4.04145	4.16333	6.08276	5.85947	4.72582	1.52753	3.21455	4.3589	4.3589	4.3589	4.04145	3.21455	1.73205	1	0
SEM			0	0.57735	1.45297	2.08167	2.33333	2.4037	3.51188	3.38296	2.72845	0.881917	1.85592	2.51661	2.51661	2.51661	2.33333	1.85592	1	0.57735	0
ΔPfPRMT5-1
rep 1	0	2	3	6	10	14	19	23	25	21	19	15	11	8	4	2	1	0	0
rep 2	0	2	4	7	11	12	15	18	22	25	21	17	14	11	8	4	2	1	0
rep 3	0	1	2	8	13	15	17	21	23	26	24	19	16	13	9	5	2	0	0
Ave	0	1.66667	3	7	11.3333	13.6667	17	20.6667	23.3333	24	21.3333	17	13.6667	10.6667	7	3.66667	1.66667	0.333333	0
STDEV	0	0.57735	1	1	1.52753	1.52753	2	2.51661	1.52753	2.64575	2.51661	2	2.51661	2.51661	2.64575	1.52753	0.57735	0.57735	0
SEM	0	0.333333	0.57735	0.57735	0.881917	0.881917	1.1547	1.45297	0.881917	1.52753	1.45297	1.1547	1.45297	1.45297	1.52753	0.881917	0.333333	0.333333	0
ΔPfPRMT5-2
rep 1	0	3	7	12	15	18	22	25	27	24	23	20	17	13	7	3	2	1	0
rep 2	0	2	4	8	12	13	14	18	23	28	26	23	19	17	13	9	6	2	0
rep 3	0	1	3	6	9	13	17	23	26	29	27	22	19	15	13	10	6	3	0
Ave	0	2	4.66667	8.66667	12	14.6667	17.6667	22	25.3333	27	25.3333	21.6667	18.3333	15	11	7.33333	4.66667	2	0
STDEV	0	1	2.08167	3.05505	3	2.88675	4.04145	3.60555	2.08167	2.64575	2.08167	1.52753	1.1547	2	3.4641	3.78594	2.3094	1	0
SEM	0	0.57735	1.20185	1.76383	1.73205	1.66667	2.33333	2.08167	1.20185	1.52753	1.20185	0.881917	0.666667	1.1547	2	2.18581	1.33333	0.57735	0

## Sheet: Fig 2d
Supplementary Data 8d. Source data for Figure 2d
Invasion rate	∆PfPRMT5	WT 3D7
replicate 1	2.39	7.5
replicate 2	2.1	8.9
replicate 3	3	11.2
Average	2.49667	9.2
STDEV	0.459384	1.86815

## Sheet: Fig 5b
Supplementary Data 8e. Source data for Figure 5b
	PfPRMT5 at EBA175
	Schizont			Ring
Primer	replicate 1	replicate 2	replicate 3	replicate 1	replicate 2	replicate 3
1	0.938	0.821	1.265	0.33896	0.234761	0.132655
2	0.733	0.994	1.042	0.84964	0.378077	0.301495
3	1.442	1.082	1.205	1.065	0.413069	0.419741
4	1.205	0.899	1.519	0.89149	0.494876	0.432061
	PfPRMT5 at MSP1
	Schizont			Ring
Primer	replicate 1	replicate 2	replicate 3	replicate 1	replicate 2	replicate 3
1	3.349	6.752	16.665	0.95743	0.371862	0.277545
2	2.47	0.507	1.012	0.85374	0.297164	0.133751
3	0.709	7.179	0.089	0.00336	0.251149	0.920635
4	1.732	3.258	2.376	1.12821	0.52712	0.973027
	PfPRMT5 at AMA1
	Schizont			Ring
Primer	replicate 1	replicate 2	replicate 3	replicate 1	replicate 2	replicate 3
1	3.54387	0.886319	1.76863	0.649984	0.925948	0.382463
2	3.34146	0.906424	2.07465	0.46944	0.554778	0.39996
3	3.59249	0.872841	1.94659	0.477043	0.681429	0.379225
4	3.37489	0.906652	1.68216	0.507488	0.639734	0.434775

## Sheet: Fig 5c
Supplementary Data 8f. Source data for Figure 5c
	H3R2me2s at EBA175
	Schizont			Ring
Primer	replicate 1	replicate 2	replicate 3	replicate 1	replicate 2	replicate 3
1	0.895043	2.45587	0.885837	0.256736	0.154898	0.530269
2	2.44837	1.00372	0.398994	0.408435	0.996296	2.5063
3	3.86783	1.31059	5.30208	0.258543	0.0751281	0.188605
4	2.04999	1.55298	4.67983	0.487807	0.0865577	0.213683
	H3R2me2s at MSP1
	Schizont			Ring
Primer	replicate 1	replicate 2	replicate 3	replicate 1	replicate 2	replicate 3
1	5.55906	7.72711	3.63087	0.345319	0.382174	0.12405
2	6.15845	10.8865	4.77657	0.0881437	0.0806548	0.0112416
3	2.03473	2.85389	1.01278	3.67291	0.669307	4.31972
4	0.0692924	0.544094	0.141946	0.804838	1.3843	0.87041
	H3R2me2s at AMA1
	Schizont			Ring
Primer	replicate 1	replicate 2	replicate 3	replicate 1	replicate 2	replicate 3
1	4.00629	4.64695	1.89268	0.0104925	0.214554	0.0392935
2	2.60542	5.03805	15.4558	0.130602	0.112612	0.746479
3	7.85453	3.70836	2.45337	0.0145019	0.418133	0.0168614
4	3.66409	9.12766	5.68764	0.0214921	0.890904	0.0133013

## Sheet: Sup Fig 3a
Supplementary Data 8g. Source data for Supplementary Figure 3a
mRNA level of PfPRMT5
	Ring	ET	LT	Schi
replicate 1	1150	869	210	197
replicate 2	1280	1070	165	175
replicate 3	830	954	196	151
average	1086.67	964.333	190.333	174.333
STDEV	231.589	100.898	23.029	23.0072

## Sheet: Sup Fig. 4b-d
Supplementary Data 8h. Source data for Supplementary Figure 4b, 4c, 4d
	Supplementary Figure 4b
		H3R2me2s	H3
	replicate 1	3.54	46
	replicate 2	1	52
	replicate 3	2.2	49.234
	Average	2.24667	49.078
	STDEV	1.03748	2.45197
	Supplementary Figure 4c
		H3R2me2s	H3
	replicate 1	67.553	1.22
	replicate 2	75.04	4.315
	replicate 3	86.633	7.436
	Average	76.4087	4.32367
	STDEV	7.84927	2.53768
	Supplementary Figure 4d
		H3R2me2s	H3
	replicate 1	4.67	3.44
	replicate 2	6.12	1.88
	replicate 3	5.66	5.11
	Average	5.48333	3.47667
	STDEV	0.604998	1.3189

## Sheet: Sup Fig. 8c
Supplementary Data 8i. Source data for Supplementary Figure S8c
	PRMT5
	Schizont			Ring
Primer	replicate 1	replicate 2	replicate 3	replicate 1	replicate 2	replicate 3
1	1.485	1.28	0.922	0.320521	1.07407	2.59496
2	0.954	1.264	1.352	1.21406	1.3983	1.78517
	H3R2me2s
	Schizont			Ring
Primer	replicate 1	replicate 2	replicate 3	replicate 1	replicate 2	replicate 3
1	1.02326	1.39796	5.68914	1.56924	0.486538	0.193879
2	1.00719	0.252922	1.13085	0.70875	0.506956	0.655164

## Sheet: Sup Fig 10i
Supplementary Data 8j. Source data for Supplementary Figure 10i
time points	16	16	24	24	36	36	36	48
splicing type	3' splice site	exclusive exon	exclusive exon	intron reten	intron reten	exclusive exon	5' splice site	intron reten
Gene ID	PF3D7_0518600	PF3D7_0933200	PF3D7_0306200	PF3D7_0606200	PF3D7_0713400	PF3D7_1471500	PF3D7_0104500	PF3D7_0911000
RT-PCR rep1	1.73118	1.67487	3.40785	5.497	2.66561	1.49722	2.69854	1.20363
RT-PCR rep2	1.27182	1.30078	4.24206	4.17299	1.82796	1.09291	0.978696	2.12868
RT-PCR rep3	1.33596	0.982263	3.17446	4.72697	0.645368	1.89746	2.5084	1.26755
Average	1.44632	1.3193	3.60812	4.79899	1.71298	1.49586	2.06188	1.53329
STDEV	0.24877	0.346676	0.56127	0.66493	1.01502	0.402274	0.942868	0.516616
